# Supplementary material for: Electroinitiated interfacial healing for external pressure-free solid-state sodium metal batteries
Source: Nat Commun. 2025 Oct 30;16:9613. doi: 10.1038/s41467-025-64612-7 (PMC12575646; doi:10.1038/s41467-025-64612-7)
Supplement: Supplementary file 3 — Supplementary Data 1 [file 41467_2025_64612_MOESM3_ESM.txt]

Optimized molecular structure of NaTFSI:
N            0.023656     -0.889573      0.065636
S            1.339876     -0.359112      0.820910
S           -1.480815     -0.533032      0.463996
O           -2.308947     -1.459364     -0.297072
O            2.246604     -1.461123      1.066853
O            1.103276      0.611754      1.871963
O           -1.744000     -0.341650      1.874005
C           -1.821612      1.121416     -0.310008
C            2.136281      0.594168     -0.558710
F          -3.109017      1.405420     -0.171351
F          -1.518905      1.094142     -1.598701
F          -1.101874      2.058102      0.288105
F           2.385941     -0.202090     -1.586659
F           3.276753      1.110476     -0.121884
F           1.337785      1.575951     -0.952999
Na          -0.510016     -2.906103     -1.330931


Optimized molecular structure of ECA:
C           -3.454193      0.379451      0.000323
H           -4.376222     -0.203412      0.000588
H           -3.445213      1.012645     -0.887689
H           -3.444718      1.012628      0.888345
C           -2.271711     -0.558723      0.000054
H           -2.248916     -1.194578      0.886144
H           -2.249303     -1.194561     -0.886059
O           -1.076946      0.257626     -0.000219
C            0.076984     -0.388365     -0.000487
O           0.199217     -1.587292     -0.000124
C           1.248377      0.546577     -0.000131
C           1.138370      1.875844     -0.000079
H           0.159437      2.337390     -0.000290
H           2.013927      2.512152      0.000163
C           2.535782     -0.093942      0.000148
N           3.567312     -0.601427      0.000368


Optimized molecular structure of FEC:
C            0.701011      1.234789      0.191483
C            1.105169     -0.210618      0.434389
H            1.314730      1.712097     -0.567203
H            0.688424      1.812819      1.113515
H            1.706011     -0.404386      1.316970
F            1.765683     -0.713146     -0.658471
C           -1.103488     -0.115011     -0.010574
O           -0.640812      1.103533     -0.296116
O           -0.122100     -0.878383      0.537113
O          -2.214146     -0.494797     -0.194602


All after md (gro file)：
Configuration of 10% ECA 
 7628
    1TFSI    S1    1   2.278   2.862   0.261  0.0280 -0.1756  0.1402
    1TFSI    N2    2   2.380   2.999   0.218 -1.0581  0.0874 -0.5883
    1TFSI    S3    3   2.322   3.129   0.109  0.1806  0.5811  0.1574
    1TFSI    O4    4   2.334   2.727   0.160 -0.4942  0.6025 -0.1425
    1TFSI    O5    5   2.107   2.895   0.211  0.4159  0.0670 -0.1764
    1TFSI    O6    6   2.461   3.234   0.070  0.0801 -0.1986 -0.0031
    1TFSI    O7    7   2.277   3.052  -0.045  0.0084 -0.5261  0.9158
    1TFSI    C8    8   2.191   3.219   0.196  0.1071 -0.1683  0.0040
    1TFSI    C9    9   2.300   2.821   0.434 -0.0268 -0.4215 -1.1534
    1TFSI   F10   10   2.173   3.161   0.329 -0.2123  0.5940  0.0872
    1TFSI   F11   11   2.224   3.368   0.198  0.4069 -0.1835 -0.0803
    1TFSI   F12   12   2.062   3.199   0.121 -0.2050  0.0133 -0.5012
    1TFSI   F13   13   2.163   2.811   0.495  0.1141  0.1360  0.2583
    1TFSI   F14   14   2.379   2.936   0.503 -0.6788 -0.2288  0.5843
    1TFSI   F15   15   2.378   2.693   0.447  0.2077 -0.7025 -0.0337
    2TFSI    S1   16   0.110   1.594   2.918 -0.2348 -0.0073  0.2567
    2TFSI    N2   17   0.124   1.465   2.794 -0.0950 -0.1860 -0.0989
    2TFSI    S3   18   0.076   1.300   2.839  0.2286  0.0147 -0.2953
    2TFSI    O4   19   0.231   1.714   2.873 -0.1383 -0.3833  0.5668
    2TFSI    O5   20   0.139   1.540   3.086  0.2901  0.4260 -0.0602
    2TFSI    O6   21  -0.095   1.311   2.888  0.2679  0.4302 -0.0768
    2TFSI    O7   22   0.082   1.187   2.700 -0.2218 -0.6498 -0.2414
    2TFSI    C8   23   0.171   1.243   2.983 -0.7288 -0.7032  0.4838
    2TFSI    C9   24  -0.051   1.677   2.894  0.0407 -0.0647  0.3553
    2TFSI   F10   25   0.302   1.301   2.999  0.2059 -0.3334  0.0651
    2TFSI   F11   26   0.100   1.264   3.111  0.6699 -0.2561  0.2258
    2TFSI   F12   27   0.199   1.101   2.967 -0.2614  0.9075  0.0747
    2TFSI   F13   28  -0.141   1.587   2.813  0.5029  0.2710 -0.5690
    2TFSI   F14   29  -0.047   1.814   2.824 -0.3184 -0.3332  0.3641
    2TFSI   F15   30  -0.105   1.700   3.031 -0.0259  0.2562  0.4281
    3TFSI    S1   31   0.564   2.122   4.175 -0.0080 -0.2562  0.2666
    3TFSI    N2   32   0.615   2.192   4.022 -0.1191  0.4818  0.2895
    3TFSI    S3   33   0.712   2.103   3.901 -0.0852  0.2335 -0.0807
    3TFSI    O4   34   0.635   1.959   4.193 -0.0889  0.0731  0.0774
    3TFSI    O5   35   0.387   2.115   4.186 -0.3157 -0.5530 -0.0073
    3TFSI    O6   36   0.741   2.226   3.777  0.2724 -0.7164  0.6208
    3TFSI    O7   37   0.865   2.044   3.967 -0.7367 -0.2800  0.5469
    3TFSI    C8   38   0.616   1.968   3.823  0.0840  1.4368 -0.7429
    3TFSI    C9   39   0.621   2.223   4.310  0.7611 -0.1998  0.1346
    3TFSI   F10   40   0.481   1.938   3.876  0.2484 -0.2065 -0.6255
    3TFSI   F11   41   0.603   2.001   3.681 -0.4115 -0.1508 -0.3708
    3TFSI   F12   42   0.694   1.843   3.834  0.3683 -0.2142 -0.0736
    3TFSI   F13   43   0.539   2.208   4.430  0.0522  0.2034 -0.1968
    3TFSI   F14   44   0.610   2.360   4.252  0.0923 -0.2049 -0.4489
    3TFSI   F15   45   0.767   2.193   4.343  0.0846  0.5125  0.2482
    4TFSI    S1   46   3.169   2.573   1.000 -0.0700 -0.2675 -0.2143
    4TFSI    N2   47   3.142   2.479   0.852  0.4618  0.3390 -0.1460
    4TFSI    S3   48   3.006   2.360   0.851  0.0100 -0.3453  0.2196
    4TFSI    O4   49   3.325   2.659   0.986  0.3885 -0.2121 -0.2565
    4TFSI    O5   50   3.185   2.464   1.138  0.0680  0.1888 -0.2537
    4TFSI    O6   51   3.059   2.197   0.819 -0.1057  0.5311 -0.3440
    4TFSI    O7   52   2.927   2.361   1.011  0.1462  0.2431  0.0926
    4TFSI    C8   53   2.892   2.419   0.722  0.3161 -0.0654 -0.1927
    4TFSI    C9   54   3.036   2.690   1.016  0.4071  0.9238  0.2182
    4TFSI   F10   55   2.794   2.520   0.773  0.0340  0.4092  0.5967
    4TFSI   F11   56   2.970   2.484   0.611  0.0019 -0.1160 -0.3084
    4TFSI   F12   57   2.819   2.304   0.666  0.2364 -0.0351 -0.0566
    4TFSI   F13   58   3.098   2.815   1.068 -0.0751 -0.1802  0.3849
    4TFSI   F14   59   2.945   2.636   1.114  0.3178  0.7127 -0.2088
    4TFSI   F15   60   2.972   2.708   0.884 -0.4314 -0.1599  0.1931
    5TFSI    S1   61   0.513   0.365   3.084 -0.6326 -0.0484 -0.0135
    5TFSI    N2   62   0.439   0.213   3.138 -0.2478 -0.3923 -0.2846
    5TFSI    S3   63   0.262   0.207   3.162 -0.0431 -0.2309 -0.1846
    5TFSI    O4   64   0.465   0.394   2.916 -0.0541 -0.8405  0.1237
    5TFSI    O5   65   0.690   0.337   3.080  0.6209 -0.1265  0.0551
    5TFSI    O6   66   0.214   0.040   3.202 -0.2582 -0.0171  0.5753
    5TFSI    O7   67   0.216   0.305   3.300  0.1417  0.1270  0.1554
    5TFSI    C8   68   0.168   0.273   3.012 -1.2796  0.2496  0.0537
    5TFSI    C9   69   0.470   0.490   3.209 -0.6735  0.5468 -0.6541
    5TFSI   F10   70   0.157   0.417   3.003  0.1473 -0.1461  0.2893
    5TFSI   F11   71   0.245   0.228   2.892  0.0529  0.0617 -0.1957
    5TFSI   F12   72   0.027   0.213   3.006 -0.5687  0.3239  0.1035
    5TFSI   F13   73   0.347   0.552   3.161 -0.5418 -0.3016 -0.2032
    5TFSI   F14   74   0.571   0.600   3.225  0.1579 -0.1482 -0.1492
    5TFSI   F15   75   0.454   0.437   3.346  0.6633 -0.1241 -0.1856
    6TFSI    S1   76   3.027   4.537   1.930 -0.0004 -0.0420  0.2007
    6TFSI    N2   77   3.022   4.381   2.018  0.5622 -0.3919 -0.0167
    6TFSI    S3   78   2.882   4.283   2.002  0.3851 -0.0884 -0.0809
    6TFSI    O4   79   3.183   4.622   1.956 -0.0870 -0.0217  0.4815
    6TFSI    O5   80   2.902   4.648   1.992  0.2219  0.2883  0.1832
    6TFSI    O6   81   2.870   4.235   1.830  0.0577 -0.0614  0.1047
    6TFSI    O7   82   2.904   4.133   2.098 -0.9602 -0.0935 -0.0888
    6TFSI    C8   83   2.726   4.372   2.047 -0.0088 -0.5860 -0.6611
    6TFSI    C9   84   3.012   4.516   1.754  0.1360 -0.0959  0.9973
    6TFSI   F10   85   2.625   4.264   2.074 -0.2209 -0.1581  0.2373
    6TFSI   F11   86   2.748   4.435   2.175 -0.1083  0.1080 -0.3897
    6TFSI   F12   87   2.682   4.464   1.945  0.0271 -0.3189 -0.0026
    6TFSI   F13   88   3.108   4.404   1.727  0.0647 -0.4557  0.0783
    6TFSI   F14   89   3.065   4.643   1.688 -0.1599 -0.2396  1.0094
    6TFSI   F15   90   2.874   4.485   1.713 -0.3096  0.0423  0.1644
    7TFSI    S1   91   0.656   1.537   4.170  0.1615  0.1324 -0.4104
    7TFSI    N2   92   0.733   1.578   4.324 -0.2346 -0.5963  0.3101
    7TFSI    S3   93   0.651   1.601   4.478 -0.2493 -0.2438 -0.3329
    7TFSI    O4   94   0.790   1.500   4.062  0.2609 -0.2098 -0.2142
    7TFSI    O5   95   0.575   1.680   4.100  0.4520 -0.6632  0.5663
    7TFSI    O6   96   0.531   1.730   4.450  0.3213 -0.1533  0.4511
    7TFSI    O7   97   0.574   1.445   4.516  0.2581 -0.0187  0.1819
    7TFSI    C8   98   0.776   1.643   4.600 -0.0003  0.0555 -0.1286
    7TFSI    C9   99   0.547   1.394   4.182  0.5322 -0.0884  0.3490
    7TFSI   F10  100   0.851   1.763   4.547 -0.2634  0.3562  0.1414
    7TFSI   F11  101   0.716   1.667   4.732 -0.3061  0.1512  0.4073
    7TFSI   F12  102   0.881   1.540   4.621  0.3647 -0.1155 -0.4018
    7TFSI   F13  103   0.425   1.441   4.255 -0.3564  0.3770 -0.0871
    7TFSI   F14  104   0.603   1.284   4.247 -0.0084  0.1638 -0.5297
    7TFSI   F15  105   0.513   1.353   4.046  0.5545  0.1503 -0.0980
    8TFSI    S1  106   2.463   1.900   2.748  0.3107  0.2119  0.0459
    8TFSI    N2  107   2.599   1.870   2.639 -0.1034  0.8263  0.1013
    8TFSI    S3  108   2.753   1.954   2.653 -0.3870 -0.4275 -0.0462
    8TFSI    O4  109   2.498   1.809   2.898  0.4836 -0.1563 -0.6052
    8TFSI    O5  110   2.307   1.846   2.673  0.6710 -0.5341 -1.0077
    8TFSI    O6  111   2.863   1.879   2.533  0.0721  1.0764 -0.0377
    8TFSI    O7  112   2.739   2.126   2.601 -0.4563 -0.4124 -0.0155
    8TFSI    C8  113   2.831   1.939   2.823  0.6270 -0.1890  0.4200
    8TFSI    C9  114   2.451   2.077   2.781  0.0666 -0.0476 -0.5565
    8TFSI   F10  115   2.928   2.045   2.847  0.1244  0.4893 -0.2524
    8TFSI   F11  116   2.721   1.936   2.924  0.6099 -0.3520 -0.0798
    8TFSI   F12  117   2.905   1.809   2.829  0.2454  0.3032  0.0722
    8TFSI   F13  118   2.556   2.120   2.883 -0.8014  0.6601  0.6824
    8TFSI   F14  119   2.322   2.105   2.841  0.0793  0.1832  0.0826
    8TFSI   F15  120   2.464   2.156   2.650 -0.1444  0.3335  0.4822
    9TFSI    S1  121   2.084   1.598   0.900  0.1524 -0.0972  0.2301
    9TFSI    N2  122   2.030   1.468   0.789  0.5279 -0.0472 -0.1577
    9TFSI    S3  123   2.129   1.402   0.651 -0.0431  0.2889  0.1644
    9TFSI    O4  124   1.949   1.616   1.015 -0.0109  0.2685 -0.1057
    9TFSI    O5  125   2.097   1.751   0.810  0.1046  0.5138  0.0098
    9TFSI    O6  126   2.287   1.353   0.701 -0.4309  0.3445 -0.3161
    9TFSI    O7  127   2.049   1.261   0.582  0.9040 -0.2618  0.1861
    9TFSI    C8  128   2.146   1.544   0.533 -0.5956 -0.0887  0.3599
    9TFSI    C9  129   2.240   1.548   0.979  0.2057 -0.7984 -0.2032
    9TFSI   F10  130   2.010   1.589   0.488  0.3703  0.0566 -0.3451
    9TFSI   F11  131   2.225   1.653   0.598 -0.6684  0.1196 -0.3021
    9TFSI   F12  132   2.232   1.500   0.416  0.1895 -0.2213 -0.2029
    9TFSI   F13  133   2.235   1.402   1.001 -0.7809 -0.3437 -0.6003
    9TFSI   F14  134   2.261   1.611   1.116 -0.1203  0.3396  0.1051
    9TFSI   F15  135   2.356   1.591   0.895 -0.1464 -0.3060 -0.1262
   10TFSI    S1  136   2.143   2.274   4.072 -0.2844  0.2623 -0.1219
   10TFSI    N2  137   1.998   2.186   4.021  0.6780  0.4305 -0.5748
   10TFSI    S3  138   1.995   2.050   3.911  0.3400  0.0909  0.0682
   10TFSI    O4  139   2.278   2.165   4.108 -0.1690 -0.0995 -0.1098
   10TFSI    O5  140   2.114   2.366   4.218 -0.0170 -0.4668  0.4493
   10TFSI    O6  141   1.964   2.097   3.742  0.4049 -0.6498 -0.7035
   10TFSI    O7  142   2.154   1.964   3.918 -0.2573 -0.3679  0.0919
   10TFSI    C8  143   1.858   1.940   3.975  0.5500  0.6638 -0.3365
   10TFSI    C9  144   2.188   2.383   3.934 -0.3445  0.6582  0.4079
   10TFSI   F10  145   1.904   1.826   4.067 -0.0588  0.3706  0.3798
   10TFSI   F11  146   1.749   2.020   4.041 -0.2095  0.0908  0.2528
   10TFSI   F12  147   1.817   1.868   3.857 -0.4946 -0.0703 -0.2546
   10TFSI   F13  148   2.217   2.519   3.985 -0.3840 -0.1149 -0.1153
   10TFSI   F14  149   2.084   2.387   3.826  0.4570 -0.6859  0.1368
   10TFSI   F15  150   2.306   2.325   3.870 -0.0089  0.4898  0.6835
   11TFSI    S1  151   2.664   3.654   0.127  0.4589 -0.1825  0.2366
   11TFSI    N2  152   2.675   3.761  -0.014  0.3536  0.1627  0.4214
   11TFSI    S3  153   2.661   3.934  -0.004  0.4046 -0.1792 -0.4314
   11TFSI    O4  154   2.813   3.674   0.224 -0.8391 -0.4385  0.1229
   11TFSI    O5  155   2.662   3.487   0.076  0.4641  0.6648  0.0470
   11TFSI    O6  156   2.663   3.996  -0.173 -0.4549  0.1861  0.4594
   11TFSI    O7  157   2.512   3.978   0.082  0.3691  0.5722 -0.4507
   11TFSI    C8  158   2.800   3.989   0.090  0.3624  0.1274  0.5933
   11TFSI    C9  159   2.519   3.686   0.225 -0.5213  0.0543  0.6843
   11TFSI   F10  160   2.828   4.130   0.046 -0.1128  0.1097 -0.7816
   11TFSI   F11  161   2.759   3.984   0.230 -0.2338 -0.0872  0.3161
   11TFSI   F12  162   2.915   3.904   0.057  0.0883 -0.0967 -0.0648
   11TFSI   F13  163   2.501   3.566   0.312  0.0321  0.1792 -0.0681
   11TFSI   F14  164   2.395   3.702   0.144 -0.2884  0.0923 -0.2431
   11TFSI   F15  165   2.524   3.799   0.319 -0.2232  0.1470 -0.0707
   12TFSI    S1  166   0.864   3.202   0.050  0.1056 -0.1021 -0.0160
   12TFSI    N2  167   0.966   3.058   0.053 -0.1446  0.2785 -0.2333
   12TFSI    S3  168   0.927   2.895  -0.010 -0.0601 -0.1592 -0.2914
   12TFSI    O4  169   0.882   3.293  -0.104  0.0151  0.0752  0.4038
   12TFSI    O5  170   0.916   3.316   0.179 -0.0294 -0.0378  0.0493
   12TFSI    O6  171   1.072   2.794  -0.010  0.4570 -0.0466 -0.2850
   12TFSI    O7  172   0.802   2.820   0.093 -0.2861  0.3339 -0.9278
   12TFSI    C8  173   0.878   2.902  -0.188 -0.5243  0.3885  0.0028
   12TFSI    C9  174   0.689   3.156   0.080 -0.0710 -0.1627 -0.5554
   12TFSI   F10  175   0.939   3.022  -0.252  0.6161  0.2517 -0.3038
   12TFSI   F11  176   0.911   2.778  -0.262 -0.3349 -0.2939  0.2193
   12TFSI   F12  177   0.728   2.924  -0.188  0.1707 -0.3518 -0.4194
   12TFSI   F13  178   0.618   3.286   0.129 -0.1800  0.8299 -0.3382
   12TFSI   F14  179   0.671   3.052   0.184 -0.0164 -0.0445 -0.0498
   12TFSI   F15  180   0.615   3.113  -0.044  0.3486  0.2133 -0.1525
   13TFSI    S1  181   0.401   3.585   1.131 -0.4752 -0.2317 -0.0053
   13TFSI    N2  182   0.257   3.486   1.116  0.1618 -0.1583  0.1891
   13TFSI    S3  183   0.245   3.377   0.974 -0.1101 -0.2662  0.0516
   13TFSI    O4  184   0.396   3.675   1.283  0.0586  0.1633 -0.8949
   13TFSI    O5  185   0.409   3.706   1.000  0.3789 -0.3248  0.4998
   13TFSI    O6  186   0.320   3.451   0.831  0.0492 -0.9300  0.3219
   13TFSI    O7  187   0.334   3.228   1.013  0.1382  0.0053 -0.1539
   13TFSI    C8  188   0.071   3.346   0.943  0.2251  0.2723 -0.6060
   13TFSI    C9  189   0.536   3.467   1.124  0.0792  0.4951 -0.1071
   13TFSI   F10  190  -0.001   3.448   1.026 -0.2291  0.1665 -0.5215
   13TFSI   F11  191   0.039   3.354   0.803 -0.0834  0.2881 -0.2049
   13TFSI   F12  192   0.024   3.211   0.982  0.5000  0.5537 -0.3675
   13TFSI   F13  193   0.510   3.346   1.207  0.0541  0.0479 -0.1792
   13TFSI   F14  194   0.663   3.527   1.170  0.2431  0.1338  0.5088
   13TFSI   F15  195   0.556   3.417   0.983 -0.0556 -0.2034  0.1943
   14TFSI    S1  196   1.365   0.268   4.388 -0.0926 -0.0024  0.2928
   14TFSI    N2  197   1.372   0.436   4.436 -0.0491  0.0216 -0.0400
   14TFSI    S3  198   1.244   0.515   4.526 -0.0502 -0.1535 -0.1133
   14TFSI    O4  199   1.429   0.244   4.222  0.3685 -0.1529 -0.3204
   14TFSI    O5  200   1.195   0.221   4.387  0.1266 -0.2399  0.1223
   14TFSI    O6  201   1.098   0.522   4.422  0.0782  0.7517  0.0488
   14TFSI    O7  202   1.207   0.417   4.674 -0.3294 -0.6540  0.6473
   14TFSI    C8  203   1.318   0.677   4.571  0.0011 -0.0868  0.4795
   14TFSI    C9  204   1.456   0.162   4.502 -0.2618 -0.4778  0.7259
   14TFSI   F10  205   1.223   0.773   4.521  0.0159 -0.0111  0.2881
   14TFSI   F11  206   1.320   0.679   4.720 -0.4640  0.1392 -0.6192
   14TFSI   F12  207   1.456   0.696   4.511  0.3341  0.1240  0.1720
   14TFSI   F13  208   1.446   0.213   4.639  0.3106  0.1227  0.2341
   14TFSI   F14  209   1.601   0.148   4.464  0.1406  0.1985 -0.3944
   14TFSI   F15  210   1.394   0.028   4.493  0.6802 -0.3600 -0.6116
   15TFSI    S1  211   0.514   2.338   1.037 -0.0923 -0.3172  0.3900
   15TFSI    N2  212   0.657   2.447   1.028  0.5744 -0.8652 -0.6318
   15TFSI    S3  213   0.817   2.416   1.096 -0.2467 -0.3080  0.1956
   15TFSI    O4  214   0.400   2.370   0.904  0.1402  0.2953 -0.5941
   15TFSI    O5  215   0.436   2.380   1.191  0.7572  0.3997  0.2961
   15TFSI    O6  216   0.897   2.279   1.016  0.0492 -0.3627 -0.2134
   15TFSI    O7  217   0.916   2.560   1.063  0.3552  0.2610 -0.8208
   15TFSI    C8  218   0.817   2.389   1.276 -0.1353 -0.4176  0.0590
   15TFSI    C9  219   0.561   2.167   1.023  0.5661  0.1970 -0.1584
   15TFSI   F10  220   0.836   2.521   1.347  0.0819  0.4666  0.1012
   15TFSI   F11  221   0.687   2.330   1.307  0.4835 -0.1764  0.0080
   15TFSI   F12  222   0.927   2.302   1.315 -0.4819  0.4034  0.2580
   15TFSI   F13  223   0.445   2.074   1.003  0.2586 -0.4938 -0.1894
   15TFSI   F14  224   0.634   2.118   1.138 -0.5003  0.1608 -0.2583
   15TFSI   F15  225   0.646   2.168   0.904 -0.5440  0.9242  0.7777
   16TFSI    S1  226   2.875   1.995   1.438 -0.0291 -0.2361  0.0266
   16TFSI    N2  227   2.709   2.048   1.411  0.0904  0.1946  0.4277
   16TFSI    S3  228   2.673   2.224   1.402  0.2110  0.3967  0.0692
   16TFSI    O4  229   2.983   2.126   1.385  0.4734 -0.7390  0.0247
   16TFSI    O5  230   2.900   1.849   1.336  0.1352  0.0199  0.2377
   16TFSI    O6  231   2.771   2.286   1.268  0.1289 -0.1230  0.6370
   16TFSI    O7  232   2.501   2.249   1.364  0.4556  1.4328  0.0808
   16TFSI    C8  233   2.714   2.296   1.564  0.2397 -0.7700  0.1659
   16TFSI    C9  234   2.906   1.957   1.613  0.9397 -0.1515 -0.2665
   16TFSI   F10  235   2.683   2.444   1.590 -0.2828  0.1037  0.1141
   16TFSI   F11  236   2.647   2.222   1.674  0.2081  0.6147  0.4626
   16TFSI   F12  237   2.865   2.288   1.589 -0.0859 -0.4063 -0.0802
   16TFSI   F13  238   3.012   2.057   1.667  0.6180  0.2442 -0.0157
   16TFSI   F14  239   2.948   1.817   1.624 -0.3920 -0.6987  0.3959
   16TFSI   F15  240   2.774   1.978   1.683  0.0548 -0.2948 -0.1682
   17TFSI    S1  241   1.852   0.532   1.931 -0.1482 -0.0370  0.1993
   17TFSI    N2  242   1.875   0.478   1.758 -0.2422  0.7311  0.0430
   17TFSI    S3  243   1.802   0.568   1.620  0.2225  0.5493 -0.1126
   17TFSI    O4  244   1.944   0.675   1.969 -0.1081 -0.3970 -0.1373
   17TFSI    O5  245   1.898   0.396   2.035  0.0545 -0.1552 -0.2953
   17TFSI    O6  246   1.839   0.477   1.470  0.6628  0.2109  0.3957
   17TFSI    O7  247   1.620   0.560   1.633 -0.0889  0.2052 -0.3548
   17TFSI    C8  248   1.864   0.740   1.623  0.3485 -0.7463  0.7476
   17TFSI    C9  249   1.679   0.578   1.952  0.0972 -0.2619  0.4082
   17TFSI   F10  250   1.789   0.814   1.514 -0.1489  0.0119 -0.3488
   17TFSI   F11  251   1.852   0.814   1.753 -0.0156  0.0863 -0.3852
   17TFSI   F12  252   2.006   0.743   1.589  0.1391 -0.5052  0.7377
   17TFSI   F13  253   1.587   0.476   1.897 -0.0841  0.0810  0.7632
   17TFSI   F14  254   1.644   0.707   1.887  0.2785 -0.1009  0.4205
   17TFSI   F15  255   1.654   0.588   2.102  0.1609  0.2334  0.3526
   18TFSI    S1  256   1.922   3.169   3.859 -0.0593  0.3346 -0.1393
   18TFSI    N2  257   1.805   3.056   3.776  0.3288 -0.6814 -0.0576
   18TFSI    S3  258   1.853   2.890   3.734  0.4931  0.1090 -0.1239
   18TFSI    O4  259   1.963   3.104   4.019 -0.0270 -0.4689 -0.3602
   18TFSI    O5  260   1.841   3.329   3.867 -0.2422 -0.2244 -0.6845
   18TFSI    O6  261   1.716   2.820   3.643 -0.0453 -0.3903  0.0962
   18TFSI    O7  262   2.001   2.868   3.632 -0.1365  0.1494 -0.5599
   18TFSI    C8  263   1.896   2.794   3.885  0.3218  0.3164 -0.4131
   18TFSI    C9  264   2.071   3.180   3.747 -0.3253 -0.4767  0.0346
   18TFSI   F10  265   1.802   2.822   3.998  0.4915  0.6892 -0.5373
   18TFSI   F11  266   1.896   2.647   3.854 -0.4582 -0.0080 -0.4280
   18TFSI   F12  267   2.039   2.831   3.917 -0.4016 -0.3756  0.5632
   18TFSI   F13  268   2.022   3.182   3.605 -0.6285 -0.4224 -0.7621
   18TFSI   F14  269   2.159   3.066   3.774  0.5191  0.2120  0.0121
   18TFSI   F15  270   2.148   3.305   3.770 -0.7431 -0.2230  0.0838
   19TFSI    S1  271   2.643   1.857   4.238 -0.0288  0.1541  0.2237
   19TFSI    N2  272   2.748   1.997   4.209  0.4423  0.4377 -0.4541
   19TFSI    S3  273   2.734   2.107   4.074 -0.2002 -0.7146  0.4586
   19TFSI    O4  274   2.701   1.716   4.144 -0.3185 -0.6297  0.3150
   19TFSI    O5  275   2.475   1.901   4.186  0.5130  0.7362  0.5046
   19TFSI    O6  276   2.566   2.132   4.024 -0.2949  0.3509  0.0495
   19TFSI    O7  277   2.801   2.261   4.134  0.2285  0.2105 -0.0996
   19TFSI    C8  278   2.838   2.050   3.937  0.1830  0.5357 -0.0852
   19TFSI    C9  279   2.632   1.820   4.411 -0.1177  0.0050  0.0775
   19TFSI   F10  280   2.973   2.009   3.992  0.4095  0.3098  0.2092
   19TFSI   F11  281   2.777   1.931   3.866 -0.2724 -0.0635  0.3297
   19TFSI   F12  282   2.854   2.166   3.837 -0.1346  0.1031  0.2992
   19TFSI   F13  283   2.670   1.681   4.443  0.2001  0.3160 -0.5759
   19TFSI   F14  284   2.490   1.840   4.450 -0.0336 -0.4198 -0.4077
   19TFSI   F15  285   2.720   1.904   4.492  0.0466 -0.3237 -0.4426
   20TFSI    S1  286   4.088   1.810   0.194  0.2126 -0.2783  0.2324
   20TFSI    N2  287   4.261   1.770   0.233  0.3108  0.2295 -0.1107
   20TFSI    S3  288   4.382   1.760   0.104  0.2004  0.1066 -0.2731
   20TFSI    O4  289   3.984   1.806   0.345  0.1919 -0.3855  0.7071
   20TFSI    O5  290   4.035   1.685   0.076 -0.5249  0.0505  0.1344
   20TFSI    O6  291   4.484   1.620   0.122  0.7035  0.0829 -0.2211
   20TFSI    O7  292   4.308   1.732  -0.053  0.2177  0.1472 -0.0470
   20TFSI    C8  293   4.480   1.915   0.092 -0.6069  1.0059 -0.4294
   20TFSI    C9  294   4.082   1.975   0.125  0.0905 -0.0192  0.6436
   20TFSI   F10  295   4.421   2.016   0.183 -0.5241  0.5236  0.1518
   20TFSI   F11  296   4.611   1.860   0.147 -0.4153 -0.8099 -0.0259
   20TFSI   F12  297   4.491   1.954  -0.049 -0.0685  0.1658 -0.2539
   20TFSI   F13  298   4.164   1.983   0.006 -0.0099  0.0749  0.6118
   20TFSI   F14  299   4.116   2.082   0.227 -0.5478  0.1672 -0.2198
   20TFSI   F15  300   3.947   2.000   0.075 -0.0669 -0.3038  0.7876
   21TFSI    S1  301   2.381   4.396   4.668  0.2735 -0.2246 -0.2719
   21TFSI    N2  302   2.281   4.319   4.549  0.1840 -0.1702  0.2022
   21TFSI    S3  303   2.218   4.400   4.405  0.1326  0.4239 -0.7058
   21TFSI    O4  304   2.540   4.434   4.596  0.1819  0.0062  0.1245
   21TFSI    O5  305   2.407   4.284   4.804 -0.3563 -0.3584 -0.7332
   21TFSI    O6  306   2.168   4.288   4.278  0.2523  0.2454  0.2256
   21TFSI    O7  307   2.070   4.487   4.451  0.1682 -0.3359  0.1015
   21TFSI    C8  308   2.341   4.515   4.337  1.0772  0.3308  0.7264
   21TFSI    C9  309   2.300   4.548   4.729  0.5758 -0.1158  0.6632
   21TFSI   F10  310   2.336   4.639   4.412  0.2413  0.2189 -0.3614
   21TFSI   F11  311   2.480   4.455   4.340 -0.4671 -0.4964  0.0403
   21TFSI   F12  312   2.295   4.539   4.191  0.4320 -0.3747 -0.2680
   21TFSI   F13  313   2.315   4.550   4.879 -0.0478  0.1819  0.3644
   21TFSI   F14  314   2.153   4.551   4.702 -0.0334  0.1872  0.2783
   21TFSI   F15  315   2.371   4.670   4.681  0.0213 -0.1937  0.3489
   22TFSI    S1  316   4.167   0.934   1.720  0.0512  0.2780 -0.3215
   22TFSI    N2  317   4.076   0.793   1.655 -0.5119  0.5288  0.1744
   22TFSI    S3  318   3.937   0.706   1.733 -0.2496 -0.1723 -0.1243
   22TFSI    O4  319   4.085   1.085   1.670 -0.1414 -0.2538  0.0251
   22TFSI    O5  320   4.322   0.925   1.649 -0.8063 -0.4178  0.0334
   22TFSI    O6  321   3.995   0.656   1.895  0.6822  0.3729  0.3393
   22TFSI    O7  322   3.793   0.808   1.745  0.2826 -0.1818  0.0882
   22TFSI    C8  323   3.896   0.564   1.634 -0.0502 -0.4308  0.4020
   22TFSI    C9  324   4.170   0.929   1.903 -0.8915 -0.0951  0.4172
   22TFSI   F10  325   3.955   0.439   1.695  0.3601  0.2028  0.4859
   22TFSI   F11  326   3.749   0.562   1.640 -0.4545 -0.2049  0.2337
   22TFSI   F12  327   3.930   0.589   1.486 -0.2652 -0.1833 -0.2691
   22TFSI   F13  328   4.211   1.060   1.950  0.4722 -0.1202 -0.1243
   22TFSI   F14  329   4.270   0.838   1.952 -0.1466  0.8123 -0.3294
   22TFSI   F15  330   4.035   0.902   1.968 -0.0617  0.4325 -0.2225
   23TFSI    S1  331   4.414   0.864   1.218 -0.2555  0.4700  0.0306
   23TFSI    N2  332   4.254   0.879   1.145  0.1000 -0.0532  0.0263
   23TFSI    S3  333   4.224   0.949   0.982  0.1572 -0.0575  0.1234
   23TFSI    O4  334   4.518   0.781   1.103 -0.2309  0.6601 -0.5447
   23TFSI    O5  335   4.399   0.783   1.375 -0.1830 -0.1977 -0.1568
   23TFSI    O6  336   4.079   0.870   0.915  0.1203  0.2215 -0.2764
   23TFSI    O7  337   4.199   1.123   1.002  0.3773 -0.1416 -0.0254
   23TFSI    C8  338   4.365   0.920   0.861 -0.2296  0.1953 -0.0603
   23TFSI    C9  339   4.485   1.024   1.257  0.3341 -0.6144 -1.2429
   23TFSI   F10  340   4.491   0.988   0.904 -0.3260 -0.2795  0.3317
   23TFSI   F11  341   4.391   0.775   0.834 -0.7215 -0.2107 -0.1368
   23TFSI   F12  342   4.331   0.981   0.725  0.2886  0.0148 -0.5303
   23TFSI   F13  343   4.593   1.048   1.154  0.6283 -0.1404 -0.3402
   23TFSI   F14  344   4.537   1.036   1.398 -0.0276 -0.0899 -0.1980
   23TFSI   F15  345   4.382   1.131   1.232 -0.4335  0.3586 -0.0692
   24TFSI    S1  346   0.420   4.065   1.580 -0.0475 -0.2462  0.2431
   24TFSI    N2  347   0.387   4.083   1.752 -0.1097  0.0828  0.4454
   24TFSI    S3  348   0.223   4.089   1.821 -0.4505 -0.0405 -0.7678
   24TFSI    O4  349   0.329   3.934   1.507  0.2892  0.3578  0.0028
   24TFSI    O5  350   0.596   4.040   1.546  0.0422 -0.0597 -0.7839
   24TFSI    O6  351   0.240   4.063   1.996 -0.7947 -0.4539  0.5068
   24TFSI    O7  352   0.160   4.253   1.805 -0.0609 -0.0955  0.8266
   24TFSI    C8  353   0.114   3.970   1.748  0.2789  0.0448 -0.3360
   24TFSI    C9  354   0.370   4.214   1.495 -0.8964 -0.1279 -0.7454
   24TFSI   F10  355   0.195   3.842   1.743 -0.4300 -0.0632 -0.2443
   24TFSI   F11  356  -0.006   3.958   1.835  0.1352 -0.2222 -0.0948
   24TFSI   F12  357   0.059   4.010   1.617  0.0649 -0.4879  0.3126
   24TFSI   F13  358   0.225   4.230   1.513 -0.4587 -0.2200  0.2365
   24TFSI   F14  359   0.388   4.183   1.351  0.4781  0.7045  0.9734
   24TFSI   F15  360   0.445   4.335   1.543  0.1795  0.3377 -0.2720
   25TFSI    S1  361   2.636   0.078   2.303 -0.3665  0.1656 -0.0083
   25TFSI    N2  362   2.469   0.105   2.238  0.0829 -0.6097 -0.3773
   25TFSI    S3  363   2.345  -0.015   2.233  0.1216  0.0888  0.4367
   25TFSI    O4  364   2.678   0.222   2.395  0.6200  0.1937  0.3414
   25TFSI    O5  365   2.763   0.070   2.172 -0.2086  0.0049  0.2506
   25TFSI    O6  366   2.331  -0.083   2.397  0.3666  0.1581  0.5181
   25TFSI    O7  367   2.194   0.061   2.187  0.2092  0.1861  0.1215
   25TFSI    C8  368   2.374  -0.140   2.109 -0.2272  0.2044 -0.3358
   25TFSI    C9  369   2.654  -0.075   2.405  0.5661 -0.7465  0.2739
   25TFSI   F10  370   2.384  -0.275   2.181  0.1807 -0.1430 -0.2347
   25TFSI   F11  371   2.264  -0.149   2.009  0.2332 -0.6287  0.1238
   25TFSI   F12  372   2.498  -0.107   2.040 -0.0617 -0.7227  0.1564
   25TFSI   F13  373   2.634  -0.204   2.337 -0.4892  0.3972  0.6870
   25TFSI   F14  374   2.556  -0.063   2.518  0.0232  0.2432 -1.0972
   25TFSI   F15  375   2.791  -0.071   2.458  0.3486  0.3662 -0.1739
   26TFSI    S1  376   2.491   3.870   1.543  0.1852  0.5842  0.1961
   26TFSI    N2  377   2.660   3.926   1.580  0.2984 -0.3986  0.5848
   26TFSI    S3  378   2.748   3.858   1.718  0.2651  0.1822  0.3350
   26TFSI    O4  379   2.432   3.939   1.388 -0.9678  0.2013 -0.0857
   26TFSI    O5  380   2.377   3.919   1.670 -0.3988 -0.1733  0.2257
   26TFSI    O6  381   2.801   3.694   1.671  0.6410 -0.0072 -0.4617
   26TFSI    O7  382   2.891   3.954   1.750 -0.3769 -0.4886 -0.0317
   26TFSI    C8  383   2.659   3.859   1.880  0.2105 -0.3712  0.7955
   26TFSI    C9  384   2.480   3.694   1.523 -0.8606  0.7711 -0.0776
   26TFSI   F10  385   2.570   3.981   1.882  0.1530 -0.2996  0.2631
   26TFSI   F11  386   2.575   3.740   1.897 -0.0591 -0.0535 -0.4088
   26TFSI   F12  387   2.744   3.873   2.000  0.2213  0.1757  0.3328
   26TFSI   F13  388   2.481   3.634   1.659  0.2403  0.0997 -0.4589
   26TFSI   F14  389   2.588   3.641   1.441 -0.2343 -0.5486  0.2604
   26TFSI   F15  390   2.357   3.645   1.455 -0.1699  0.1257  0.1769
   27TFSI    S1  391   1.156   0.788   2.860 -0.1434 -0.7976  0.2474
   27TFSI    N2  392   1.113   0.633   2.942  0.8832 -0.4833  0.5910
   27TFSI    S3  393   1.040   0.499   2.843  0.4818  0.0112 -0.3348
   27TFSI    O4  394   1.295   0.748   2.753  0.0720  0.0544  0.1504
   27TFSI    O5  395   1.227   0.908   2.971  0.1990 -0.8763 -0.4861
   27TFSI    O6  396   0.975   0.376   2.953  0.3359 -0.2320  0.2319
   27TFSI    O7  397   0.904   0.559   2.744 -0.0563 -0.1225 -0.0248
   27TFSI    C8  398   1.161   0.425   2.739  0.7508 -0.1610 -0.1387
   27TFSI    C9  399   1.024   0.864   2.756 -0.1434 -0.4060 -0.2373
   27TFSI   F10  400   1.138   0.460   2.592 -0.0704  0.6154 -0.8465
   27TFSI   F11  401   1.303   0.475   2.789  0.2155 -0.6359  0.0476
   27TFSI   F12  402   1.160   0.278   2.754  0.2930  0.2083  0.5487
   27TFSI   F13  403   1.022   0.776   2.638  0.1969 -0.2976  0.5645
   27TFSI   F14  404   1.062   1.007   2.717  0.5038  0.1079  0.6499
   27TFSI   F15  405   0.892   0.866   2.819 -0.3476 -0.5663  0.2616
   28TFSI    S1  406   3.571   1.545   2.962 -0.0888 -0.1683 -0.1087
   28TFSI    N2  407   3.682   1.429   3.039  0.0345 -0.1817  0.4801
   28TFSI    S3  408   3.864   1.451   3.042  0.1104  0.2692  0.1697
   28TFSI    O4  409   3.569   1.698   3.053 -0.2758  0.1006 -0.2049
   28TFSI    O5  410   3.410   1.479   2.968  0.2273  0.4942 -0.1470
   28TFSI    O6  411   3.947   1.332   3.149 -0.0823  0.1308 -0.4987
   28TFSI    O7  412   3.922   1.424   2.877 -0.1319  0.5424 -0.0623
   28TFSI    C8  413   3.906   1.617   3.095 -0.7106 -0.1384 -0.1649
   28TFSI    C9  414   3.617   1.580   2.788  0.0487 -0.1852 -0.5632
   28TFSI   F10  415   4.054   1.626   3.088  0.2745 -0.1860 -0.3974
   28TFSI   F11  416   3.847   1.731   3.024 -0.3901  0.1344  0.6924
   28TFSI   F12  417   3.866   1.645   3.238 -0.2164 -0.1665 -0.4519
   28TFSI   F13  418   3.529   1.685   2.735 -0.3658  0.2506 -0.5242
   28TFSI   F14  419   3.618   1.459   2.701  0.6864  0.3241 -0.2509
   28TFSI   F15  420   3.750   1.652   2.787  0.2163 -0.0125 -0.2140
   29TFSI    S1  421   0.731   0.051   4.374  0.1925 -0.3563 -0.0447
   29TFSI    N2  422   0.762   0.041   4.549  0.0530 -0.1104  0.2044
   29TFSI    S3  423   0.886   0.135   4.633  0.3814 -0.0699  0.0198
   29TFSI    O4  424   0.664  -0.105   4.331  1.0233  0.4786  0.1383
   29TFSI    O5  425   0.885   0.077   4.286  0.1581 -0.5350 -0.6057
   29TFSI    O6  426   0.899   0.283   4.538 -0.4332 -0.5933  0.5699
   29TFSI    O7  427   0.838   0.178   4.799  0.1094  0.0652  0.3917
   29TFSI    C8  428   1.034   0.035   4.642 -0.6543  1.1399 -0.5203
   29TFSI    C9  429   0.613   0.183   4.333  0.1019  0.6983  0.9622
   29TFSI   F10  430   1.002  -0.090   4.723 -0.1830  0.1371 -0.0131
   29TFSI   F11  431   1.073  -0.008   4.505 -0.8666  0.3747  0.2654
   29TFSI   F12  432   1.147   0.110   4.700  0.4498  0.6847  0.2970
   29TFSI   F13  433   0.678   0.296   4.255  0.2179 -0.2602 -0.0716
   29TFSI   F14  434   0.562   0.232   4.461 -0.4220 -0.6269  0.1160
   29TFSI   F15  435   0.513   0.113   4.248 -0.3007 -0.6039  0.3429
   30TFSI    S1  436   2.106   2.613   1.264  0.5848 -0.1946  0.1114
   30TFSI    N2  437   2.002   2.602   1.124  0.3847  0.2064 -0.1727
   30TFSI    S3  438   1.854   2.703   1.097  0.6713 -0.2805  0.1147
   30TFSI    O4  439   2.218   2.746   1.236 -0.1381 -0.1545 -0.4177
   30TFSI    O5  440   2.204   2.460   1.274  0.5986 -0.1344  0.3473
   30TFSI    O6  441   1.764   2.641   0.955 -0.5350 -0.1281 -0.6329
   30TFSI    O7  442   1.744   2.687   1.237  0.0541  0.5065 -0.0750
   30TFSI    C8  443   1.898   2.886   1.078  0.1149 -0.1569  0.8585
   30TFSI    C9  444   2.016   2.633   1.420 -0.3584 -0.3262 -0.4704
   30TFSI   F10  445   1.860   2.944   0.948 -0.0649 -0.6907 -0.4822
   30TFSI   F11  446   1.832   2.968   1.183  0.4154 -0.3491 -0.5131
   30TFSI   F12  447   2.039   2.916   1.087  0.1374 -0.3777 -0.3307
   30TFSI   F13  448   2.132   2.630   1.516 -0.3868  0.1002 -0.1958
   30TFSI   F14  449   1.910   2.536   1.455 -0.2644  0.1828  0.4925
   30TFSI   F15  450   1.951   2.768   1.411  0.4094  0.0235 -0.9071
   31TFSI    S1  451   1.330   3.743   1.862 -0.2454  0.3738  0.1699
   31TFSI    N2  452   1.359   3.636   1.726  0.3745  0.0945 -1.1154
   31TFSI    S3  453   1.521   3.611   1.665 -0.3394  0.0455  0.0187
   31TFSI    O4  454   1.433   3.888   1.832  0.3669  0.1040 -0.6482
   31TFSI    O5  455   1.399   3.650   1.998 -0.1298 -0.1191  0.5002
   31TFSI    O6  456   1.588   3.762   1.604  0.0704  0.2773  0.5308
   31TFSI    O7  457   1.628   3.556   1.797  0.0780  0.3497 -0.7135
   31TFSI    C8  458   1.534   3.480   1.539 -0.5879  0.6590 -0.8868
   31TFSI    C9  459   1.163   3.774   1.893  0.5538 -0.8474 -0.5245
   31TFSI   F10  460   1.668   3.435   1.497 -0.0793 -0.1868  0.0025
   31TFSI   F11  461   1.466   3.361   1.602  0.1511  0.3759  0.0900
   31TFSI   F12  462   1.451   3.529   1.425 -0.8586  0.7371 -0.2478
   31TFSI   F13  463   1.132   3.906   1.962 -0.6927 -0.6373  0.0412
   31TFSI   F14  464   1.103   3.668   1.977  0.0151 -0.3456 -0.0612
   31TFSI   F15  465   1.093   3.774   1.759  0.1045  0.4577 -0.2072
   32TFSI    S1  466   4.016   4.051   2.891  0.0419 -0.3117  0.0434
   32TFSI    N2  467   3.933   4.056   3.051 -0.4412 -0.1177 -0.1968
   32TFSI    S3  468   3.758   4.080   3.049 -0.1438  0.3355  0.1613
   32TFSI    O4  469   3.951   3.923   2.787  0.0932 -0.3237  0.3924
   32TFSI    O5  470   4.190   4.025   2.919 -0.2837  0.2917  0.5241
   32TFSI    O6  471   3.707   4.158   3.203  0.6206 -0.0800  0.7101
   32TFSI    O7  472   3.709   4.183   2.916  0.7782  0.2566  0.4336
   32TFSI    C8  473   3.669   3.925   3.035 -0.2450  0.4712 -0.6986
   32TFSI    C9  474   4.002   4.210   2.811 -0.1209  0.2754  0.5617
   32TFSI   F10  475   3.753   3.819   3.099 -0.5145 -0.1794 -0.2001
   32TFSI   F11  476   3.538   3.949   3.098  0.3751 -0.4038  0.1481
   32TFSI   F12  477   3.658   3.866   2.894  0.6883 -0.6466 -0.3675
   32TFSI   F13  478   4.132   4.228   2.741  0.4713 -0.0017  0.8345
   32TFSI   F14  479   3.971   4.326   2.901 -0.2058  0.0460 -0.1396
   32TFSI   F15  480   3.889   4.192   2.710 -0.1905 -0.6510 -0.0749
   33TFSI    S1  481   4.507   3.122   2.835 -0.1412 -0.1135  0.2039
   33TFSI    N2  482   4.494   3.260   2.948  0.1415 -0.5928 -0.2643
   33TFSI    S3  483   4.603   3.403   2.959 -0.0590 -0.3559  0.3953
   33TFSI    O4  484   4.352   3.031   2.841 -0.5233 -0.6143 -0.3826
   33TFSI    O5  485   4.650   3.023   2.869  0.4254 -0.0570 -0.7028
   33TFSI    O6  486   4.730   3.381   2.839  0.3237 -0.1814  0.4564
   33TFSI    O7  487   4.511   3.546   2.903  0.4903 -0.4811 -0.4478
   33TFSI    C8  488   4.674   3.436   3.129 -0.5535  0.0755  0.0472
   33TFSI    C9  489   4.512   3.189   2.668 -0.2269 -0.5088 -0.3613
   33TFSI   F10  490   4.564   3.463   3.224  0.1771 -0.0504  0.7156
   33TFSI   F11  491   4.736   3.311   3.184  0.0791  0.2058 -0.1276
   33TFSI   F12  492   4.764   3.552   3.129 -0.2753  0.0603 -0.1828
   33TFSI   F13  493   4.464   3.328   2.660  0.1252  0.0164 -0.6023
   33TFSI   F14  494   4.432   3.111   2.574  0.4793  0.8034  0.2990
   33TFSI   F15  495   4.654   3.196   2.631  0.2760  0.4262  0.4339
   34TFSI    S1  496   0.444   3.860   0.450 -0.3953 -0.4620  0.2356
   34TFSI    N2  497   0.422   3.715   0.341 -0.7185 -0.4543 -0.7322
   34TFSI    S3  498   0.360   3.559   0.393 -0.3173 -0.2242  0.5148
   34TFSI    O4  499   0.552   3.981   0.374 -0.4046  0.6631  0.1155
   34TFSI    O5  500   0.529   3.818   0.604 -0.2435 -0.1340  0.5467
   34TFSI    O6  501   0.486   3.438   0.368  0.1130 -0.1256  0.1002
   34TFSI    O7  502   0.307   3.557   0.561  0.3046 -0.2841  0.1950
   34TFSI    C8  503   0.219   3.507   0.298 -0.1495 -0.5649  0.0663
   34TFSI    C9  504   0.270   3.923   0.471 -0.2517 -0.6257  0.0221
   34TFSI   F10  505   0.167   3.379   0.363 -0.1008 -0.6296  0.2632
   34TFSI   F11  506   0.111   3.613   0.306  0.3360 -0.0176  0.1606
   34TFSI   F12  507   0.240   3.475   0.153 -0.4320 -0.2233  0.0026
   34TFSI   F13  508   0.231   4.010   0.357 -0.1610  0.0037  0.0984
   34TFSI   F14  509   0.249   4.006   0.595  0.2197  0.4842  0.1933
   34TFSI   F15  510   0.174   3.810   0.468 -0.2351 -0.2240 -0.1668
   35TFSI    S1  511   4.254   1.260   4.689 -0.3065  0.7197  0.3294
   35TFSI    N2  512   4.317   1.307   4.532  0.3853  0.3930 -0.0925
   35TFSI    S3  513   4.232   1.397   4.408 -0.4326 -0.4289 -0.2609
   35TFSI    O4  514   4.120   1.370   4.731 -0.1463  0.4401  0.5649
   35TFSI    O5  515   4.375   1.284   4.816  0.9313 -0.2447  0.3482
   35TFSI    O6  516   4.188   1.564   4.457 -0.1982  0.0976 -0.0368
   35TFSI    O7  517   4.347   1.404   4.272  0.4186 -0.4241  0.4611
   35TFSI    C8  518   4.090   1.304   4.351 -0.5380  1.5538 -0.9423
   35TFSI    C9  519   4.204   1.088   4.683 -0.4789  0.7657  0.2900
   35TFSI   F10  520   3.975   1.311   4.445  0.6450  0.2114 -0.2471
   35TFSI   F11  521   4.047   1.357   4.215  0.1997  0.1786  0.2278
   35TFSI   F12  522   4.131   1.162   4.326 -0.5236 -0.1113 -0.2847
   35TFSI   F13  523   4.262   1.036   4.562 -0.3159  0.1214  0.4726
   35TFSI   F14  524   4.054   1.078   4.682 -0.1476  0.4406 -0.2313
   35TFSI   F15  525   4.265   1.017   4.799 -0.1573  0.4537 -0.0716
   36TFSI    S1  526   2.969   2.872   0.358  0.3729  0.4528  0.1583
   36TFSI    N2  527   2.979   3.013   0.246 -0.3490 -0.0577  0.0966
   36TFSI    S3  528   2.841   3.125   0.210  0.2178 -0.7484 -0.0269
   36TFSI    O4  529   2.975   2.931   0.519  0.3186 -1.2337 -0.8373
   36TFSI    O5  530   3.105   2.767   0.316 -0.5319  0.1958  0.1278
   36TFSI    O6  531   2.895   3.257   0.101  0.4908 -0.1759 -0.1700
   36TFSI    O7  532   2.710   3.038   0.124 -0.3866  0.0578 -0.4949
   36TFSI    C8  533   2.767   3.196   0.366 -0.5204 -0.3160  0.8560
   36TFSI    C9  534   2.824   2.765   0.341  0.0361 -0.3013  0.5719
   36TFSI   F10  535   2.878   3.285   0.429 -0.3778 -0.1962  0.2710
   36TFSI   F11  536   2.648   3.276   0.332 -0.5510  0.1900  0.3913
   36TFSI   F12  537   2.730   3.094   0.470  0.1927  0.1235  0.2242
   36TFSI   F13  538   2.822   2.674   0.460  0.5008  0.2401 -0.3869
   36TFSI   F14  539   2.842   2.682   0.213  0.4224 -0.2776  0.2237
   36TFSI   F15  540   2.697   2.844   0.343  0.0962 -0.0007  0.2503
   37TFSI    S1  541   0.349   0.645   2.104 -0.2437 -0.2028 -0.3616
   37TFSI    N2  542   0.420   0.557   1.967 -0.6568  0.0456 -0.5318
   37TFSI    S3  543   0.477   0.391   1.969 -0.1692 -0.3603 -0.0786
   37TFSI    O4  544   0.207   0.558   2.168  0.8807  0.1460  0.3212
   37TFSI    O5  545   0.290   0.807   2.052  0.3957  0.1461  0.2502
   37TFSI    O6  546   0.478   0.343   1.794 -0.7113  0.4474 -0.6287
   37TFSI    O7  547   0.645   0.379   2.019 -0.0368 -0.2260  0.1932
   37TFSI    C8  548   0.380   0.271   2.063  0.4976  0.8260  0.1711
   37TFSI    C9  549   0.464   0.664   2.245 -0.4584  0.3453  0.0371
   37TFSI   F10  550   0.421   0.291   2.203  0.3485  0.1811  0.0863
   37TFSI   F11  551   0.235   0.281   2.044 -0.3837  0.6166 -0.5519
   37TFSI   F12  552   0.430   0.131   2.037  0.1209 -0.3061 -0.5226
   37TFSI   F13  553   0.500   0.523   2.298  0.0703 -0.3360  0.0701
   37TFSI   F14  554   0.413   0.747   2.361  0.0673 -1.2626 -0.1264
   37TFSI   F15  555   0.577   0.732   2.180  0.1269 -0.5898 -0.5307
   38TFSI    S1  556   1.554   4.112   1.240  0.5085 -0.3723  0.2360
   38TFSI    N2  557   1.670   4.229   1.313  0.6652 -0.7332 -0.4480
   38TFSI    S3  558   1.792   4.179   1.425 -0.2169  0.3530 -0.2659
   38TFSI    O4  559   1.426   4.204   1.156  0.7663  0.0181 -0.1553
   38TFSI    O5  560   1.482   4.023   1.371 -0.5867 -0.2976  0.0161
   38TFSI    O6  561   1.798   4.310   1.550 -0.3626 -0.2878 -0.3909
   38TFSI    O7  562   1.720   4.034   1.501  0.0790  0.1842  0.4138
   38TFSI    C8  563   1.950   4.153   1.354 -0.5729  0.6916  0.3496
   38TFSI    C9  564   1.634   4.008   1.121  0.3417  0.5281 -0.4115
   38TFSI   F10  565   1.969   4.235   1.230 -0.3829  0.0669  0.3260
   38TFSI   F11  566   2.057   4.190   1.454  0.3768 -0.3173 -0.5726
   38TFSI   F12  567   1.970   4.006   1.318 -0.2539  0.3473 -0.3639
   38TFSI   F13  568   1.762   4.056   1.070 -0.2131 -0.6324 -0.2396
   38TFSI   F14  569   1.540   3.993   1.006  0.1629 -0.6505 -0.2033
   38TFSI   F15  570   1.644   3.876   1.186 -0.4356 -0.3096  0.4478
   39TFSI    S1  571   4.027   0.516   4.751 -0.1328 -0.0120  0.1335
   39TFSI    N2  572   3.889   0.483   4.855  0.1344 -0.2288 -0.3345
   39TFSI    S3  573   3.741   0.579   4.824 -0.3167 -0.6318  0.2235
   39TFSI    O4  574   3.993   0.480   4.582  0.3812  0.3181 -0.6025
   39TFSI    O5  575   4.149   0.398   4.803 -0.6149 -0.4295 -0.6613
   39TFSI    O6  576   3.629   0.553   4.956  0.0668  0.5827 -0.2032
   39TFSI    O7  577   3.773   0.756   4.807 -0.3937 -0.0949 -0.4252
   39TFSI    C8  578   3.660   0.514   4.678 -0.0084 -0.2298  0.0211
   39TFSI    C9  579   4.079   0.698   4.757  0.1901  0.6237 -0.6018
   39TFSI   F10  580   3.694   0.375   4.639  0.5407  0.1154  0.2831
   39TFSI   F11  581   3.514   0.520   4.695 -0.3778 -0.2990  0.0531
   39TFSI   F12  582   3.701   0.610   4.572 -0.1400 -0.0582  0.6833
   39TFSI   F13  583   4.078   0.748   4.895  0.6481  0.1465 -0.4634
   39TFSI   F14  584   3.998   0.783   4.668 -0.2855  0.6416 -0.1372
   39TFSI   F15  585   4.214   0.694   4.698 -0.9443 -0.1200  0.0264
   40TFSI    S1  586   4.766   0.961   1.724 -0.3648 -0.2887  0.3491
   40TFSI    N2  587   4.855   1.048   1.600  0.2797  0.4086 -0.1554
   40TFSI    S3  588   5.018   1.115   1.622  0.5745  0.3028 -0.1224
   40TFSI    O4  589   4.882   0.903   1.841  0.0582  0.3760 -0.7219
   40TFSI    O5  590   4.682   0.828   1.639 -0.1008  0.4715 -0.9802
   40TFSI    O6  591   5.128   0.980   1.652 -0.1728 -0.2434 -0.0658
   40TFSI    O7  592   5.061   1.197   1.464 -0.1052  0.0102  0.0559
   40TFSI    C8  593   5.012   1.243   1.753 -0.0892  1.1256 -0.4995
   40TFSI    C9  594   4.647   1.078   1.802 -0.3305  0.4977 -0.0422
   40TFSI   F10  595   4.992   1.185   1.892  0.1135 -0.5232 -0.0183
   40TFSI   F11  596   5.128   1.328   1.747 -0.3345 -0.9980  0.4916
   40TFSI   F12  597   4.890   1.323   1.729  0.3722 -0.4661  0.1056
   40TFSI   F13  598   4.612   1.187   1.700 -0.3446  0.0161 -0.6306
   40TFSI   F14  599   4.719   1.141   1.919 -0.0360  0.2477  0.3484
   40TFSI   F15  600   4.523   1.011   1.836 -0.2436 -0.1970 -0.4171
   41TFSI    S1  601   0.662   3.491   2.161 -0.1691 -0.0210  0.3563
   41TFSI    N2  602   0.520   3.585   2.104  0.8886  0.1952  0.5899
   41TFSI    S3  603   0.508   3.760   2.137 -0.0604  0.3467 -0.1337
   41TFSI    O4  604   0.810   3.566   2.090  0.6262  0.0639  0.0998
   41TFSI    O5  605   0.663   3.326   2.089  0.7623  0.4754  0.0416
   41TFSI    O6  606   0.341   3.782   2.199  0.1942  0.6708 -0.1279
   41TFSI    O7  607   0.610   3.803   2.275  0.0561 -0.6034  0.4226
   41TFSI    C8  608   0.530   3.848   1.987  0.1524  0.1333  0.6993
   41TFSI    C9  609   0.660   3.488   2.344  0.0387  0.4145  0.4844
   41TFSI   F10  610   0.402   3.834   1.908 -0.1730  0.1260  0.3847
   41TFSI   F11  611   0.558   3.992   2.003  0.4140 -0.3237  0.1201
   41TFSI   F12  612   0.641   3.788   1.903  0.2198 -0.3008 -0.1712
   41TFSI   F13  613   0.725   3.361   2.375  0.1001  0.0148  0.0035
   41TFSI   F14  614   0.527   3.486   2.407  0.0049 -0.3214 -0.2313
   41TFSI   F15  615   0.731   3.599   2.399 -0.8434  0.2670 -0.1001
   42TFSI    S1  616   2.982   4.264   3.540 -0.4874 -0.3548 -0.1594
   42TFSI    N2  617   3.018   4.214   3.373  0.6320  0.1876 -0.1163
   42TFSI    S3  618   2.918   4.246   3.233 -0.4567  0.2171 -0.5527
   42TFSI    O4  619   2.978   4.119   3.642 -0.0407 -0.0339 -0.1427
   42TFSI    O5  620   2.820   4.336   3.554 -0.3349  0.2791 -0.4306
   42TFSI    O6  621   2.978   4.140   3.106 -0.1207 -0.1360 -0.1029
   42TFSI    O7  622   2.751   4.194   3.253 -0.3893 -0.0305 -0.6020
   42TFSI    C8  623   2.929   4.418   3.181  0.0680 -0.1496  0.1448
   42TFSI    C9  624   3.103   4.386   3.591  0.2215 -0.3084 -0.2978
   42TFSI   F10  625   2.912   4.500   3.303  0.7772 -0.0590  0.7569
   42TFSI   F11  626   3.069   4.432   3.125 -0.1453  0.4225  0.2167
   42TFSI   F12  627   2.831   4.453   3.072  0.0549  0.6643  0.1030
   42TFSI   F13  628   3.244   4.339   3.560 -0.3822  0.0062  0.0752
   42TFSI   F14  629   3.093   4.393   3.741 -0.5819  0.1477 -0.4636
   42TFSI   F15  630   3.063   4.522   3.533 -0.5240 -0.2388 -0.3094
   43TFSI    S1  631   4.385   2.335   2.792  0.0402 -0.5460  0.4053
   43TFSI    N2  632   4.333   2.506   2.757 -0.8729 -0.0144  0.1942
   43TFSI    S3  633   4.205   2.538   2.641  0.3622  0.3070 -0.3047
   43TFSI    O4  634   4.461   2.340   2.950 -0.0616 -0.1058 -0.2009
   43TFSI    O5  635   4.508   2.271   2.679 -0.3466 -0.1389  0.0746
   43TFSI    O6  636   4.231   2.702   2.571 -0.1856  0.5038 -0.8579
   43TFSI    O7  637   4.221   2.418   2.508 -0.6763  0.1961 -0.2406
   43TFSI    C8  638   4.042   2.547   2.730  0.2652 -0.0733 -0.3946
   43TFSI    C9  639   4.241   2.227   2.801  0.1872  0.2586 -0.3827
   43TFSI   F10  640   4.079   2.584   2.872 -0.0761  0.1911 -0.0715
   43TFSI   F11  641   3.947   2.644   2.671 -0.5510  0.4293  0.5291
   43TFSI   F12  642   3.979   2.411   2.732 -0.2375  0.6368  0.1107
   43TFSI   F13  643   4.149   2.305   2.884 -0.1634 -0.0205 -0.6187
   43TFSI   F14  644   4.272   2.112   2.883  0.6024 -0.1524  0.1042
   43TFSI   F15  645   4.187   2.199   2.666 -0.6005  0.1892  0.0820
   44TFSI    S1  646   0.724   0.068   2.778 -0.1496  0.3030  0.0582
   44TFSI    N2  647   0.571  -0.021   2.793  0.0616 -0.4504  0.3272
   44TFSI    S3  648   0.466  -0.055   2.653  0.0835 -0.0936  0.1226
   44TFSI    O4  649   0.804   0.081   2.943 -0.5767  0.0939  0.1881
   44TFSI    O5  650   0.687   0.227   2.710 -0.0571  0.2683  0.0948
   44TFSI    O6  651   0.546  -0.173   2.545  0.0217  0.2663  0.2246
   44TFSI    O7  652   0.313  -0.120   2.719  0.5221 -0.0459 -0.0253
   44TFSI    C8  653   0.436   0.092   2.557 -0.2895  0.0195 -0.2533
   44TFSI    C9  654   0.841  -0.014   2.664 -0.1367 -0.1256  0.6017
   44TFSI   F10  655   0.319   0.059   2.463 -0.2166  0.6506 -0.6402
   44TFSI   F11  656   0.372   0.191   2.650 -0.0427 -0.1704 -0.0437
   44TFSI   F12  657   0.554   0.146   2.490  0.3563 -0.1190  0.0388
   44TFSI   F13  658   0.776  -0.041   2.536  0.3892 -0.2892 -0.7656
   44TFSI   F14  659   0.877  -0.147   2.719  0.7828 -0.6949  0.3020
   44TFSI   F15  660   0.963   0.066   2.632  0.2083  0.2721 -0.4779
   45TFSI    S1  661   3.870   3.033   4.309 -0.0444  0.4206 -0.3612
   45TFSI    N2  662   3.889   3.138   4.451  0.6290  0.4548  0.0794
   45TFSI    S3  663   3.905   3.317   4.461  0.1795  0.3072  0.2207
   45TFSI    O4  664   3.708   3.063   4.241  0.0638  0.2254  0.2260
   45TFSI    O5  665   3.870   2.871   4.370 -0.1288 -0.2124 -0.4996
   45TFSI    O6  666   3.845   3.400   4.320 -0.3217 -0.2323 -0.0151
   45TFSI    O7  667   3.805   3.372   4.598  0.0681  0.0488 -0.3886
   45TFSI    C8  668   4.081   3.370   4.485  0.7672 -0.1098 -0.0752
   45TFSI    C9  669   4.009   3.074   4.190 -0.8028 -0.9512 -0.2977
   45TFSI   F10  670   4.142   3.449   4.369  0.2648 -0.9219  0.3085
   45TFSI   F11  671   4.069   3.446   4.610 -0.6777  0.4984 -0.3421
   45TFSI   F12  672   4.166   3.249   4.512  0.6638  0.1144 -0.6549
   45TFSI   F13  673   3.954   3.161   4.080  1.1431 -0.2867  0.0305
   45TFSI   F14  674   4.080   2.953   4.138 -0.0554 -0.1169  0.1905
   45TFSI   F15  675   4.116   3.152   4.262 -0.3270  0.1094 -0.1853
   46TFSI    S1  676   1.793   0.861   3.173 -0.0152 -0.6111 -0.4672
   46TFSI    N2  677   1.758   0.982   3.298 -0.5487 -0.4027 -0.2672
   46TFSI    S3  678   1.871   1.058   3.414  0.0380 -0.1556  0.5534
   46TFSI    O4  679   1.912   0.929   3.064 -0.5574  0.7459  0.5570
   46TFSI    O5  680   1.646   0.826   3.085  0.8021 -0.2515  0.3916
   46TFSI    O6  681   2.036   1.065   3.347  0.8822  0.0144 -0.0216
   46TFSI    O7  682   1.804   1.220   3.446  0.0414 -0.4276  0.4525
   46TFSI    C8  683   1.878   0.946   3.556  0.2882  0.0289 -0.1532
   46TFSI    C9  684   1.849   0.709   3.256 -0.3448  0.2699  0.3104
   46TFSI   F10  685   1.759   0.856   3.563  0.3041 -0.1118  0.4695
   46TFSI   F11  686   1.995   0.856   3.567  0.0157 -0.0593  0.6274
   46TFSI   F12  687   1.893   1.036   3.678 -0.0675  0.1840 -0.1992
   46TFSI   F13  688   1.981   0.730   3.318  0.3078 -0.1680  0.3839
   46TFSI   F14  689   1.869   0.607   3.145 -0.0354  0.1845 -0.4223
   46TFSI   F15  690   1.747   0.663   3.351 -0.0476 -0.0851  0.1646
   47TFSI    S1  691   0.014   2.497   1.380 -0.2387 -0.1824  0.1775
   47TFSI    N2  692   0.116   2.455   1.527  1.0012  0.0770 -0.5334
   47TFSI    S3  693   0.262   2.550   1.578  0.0038 -0.0931  0.3806
   47TFSI    O4  694  -0.087   2.361   1.325  0.5517 -0.2286 -0.7734
   47TFSI    O5  695   0.122   2.543   1.246 -0.2183 -0.4022  0.0218
   47TFSI    O6  696   0.369   2.444   1.666 -0.3004 -0.0330 -0.7179
   47TFSI    O7  697   0.347   2.598   1.428  0.0381  0.4462 -0.5207
   47TFSI    C8  698   0.237   2.694   1.682 -0.4385  0.1413  0.0657
   47TFSI    C9  699  -0.104   2.636   1.409 -0.0085  0.1668 -0.1214
   47TFSI   F10  700   0.285   2.677   1.820  0.5562 -0.1337  0.7508
   47TFSI   F11  701   0.312   2.810   1.620 -0.2604  0.2861 -0.1966
   47TFSI   F12  702   0.093   2.717   1.681 -0.3580 -0.2886 -0.5926
   47TFSI   F13  703  -0.221   2.603   1.505 -0.4744  0.0747  0.3729
   47TFSI   F14  704  -0.156   2.674   1.273 -0.0509  0.6820 -0.2910
   47TFSI   F15  705  -0.022   2.757   1.457  0.2029  0.0119 -0.0839
   48TFSI    S1  706   1.708   4.064   1.979  0.3835  0.1230 -0.0218
   48TFSI    N2  707   1.627   4.094   2.135 -0.2342  0.1420 -0.2200
   48TFSI    S3  708   1.637   3.978   2.265  0.0858  0.0806 -0.2512
   48TFSI    O4  709   1.598   4.119   1.850  0.7713 -0.0681  0.1782
   48TFSI    O5  710   1.740   3.891   1.957 -0.2684 -0.0880  0.6254
   48TFSI    O6  711   1.489   3.977   2.365  0.2763 -0.4923 -0.3926
   48TFSI    O7  712   1.655   3.810   2.199 -0.1455  0.3665  0.6842
   48TFSI    C8  713   1.789   4.011   2.365  0.1978  0.0369 -0.2570
   48TFSI    C9  714   1.862   4.160   1.975 -0.5617 -0.5805  0.4739
   48TFSI   F10  715   1.777   3.909   2.472  0.2126  0.2361 -0.1184
   48TFSI   F11  716   1.919   3.990   2.294 -0.5255  0.2104 -0.0658
   48TFSI   F12  717   1.784   4.141   2.429  0.2351  0.1502  0.1083
   48TFSI   F13  718   1.849   4.287   1.887 -0.0272 -0.2097 -0.6395
   48TFSI   F14  719   1.972   4.091   1.914  0.1074 -0.3148  0.3399
   48TFSI   F15  720   1.910   4.216   2.105  0.0433  0.2954 -0.1314
   49TFSI    S1  721   2.853   0.871   3.886 -0.4893 -0.1620  0.1126
   49TFSI    N2  722   2.703   0.808   3.959 -0.3864  0.2014 -0.2446
   49TFSI    S3  723   2.561   0.772   3.860 -0.1440  0.3349 -0.2929
   49TFSI    O4  724   2.975   0.884   4.012  0.6776  0.4513 -0.3094
   49TFSI    O5  725   2.828   1.044   3.846  0.0451  0.2767 -0.3746
   49TFSI    O6  726   2.579   0.652   3.729 -0.4410  0.5204 -0.1172
   49TFSI    O7  727   2.435   0.711   3.974  0.2417 -1.1013 -0.1131
   49TFSI    C8  728   2.514   0.929   3.777 -0.4212  0.5826 -0.2219
   49TFSI    C9  729   2.911   0.766   3.751  0.3595 -0.0704  0.1515
   49TFSI   F10  730   2.593   0.943   3.653 -0.1287 -0.3511 -0.2454
   49TFSI   F11  731   2.372   0.945   3.754  0.0678  0.1392 -0.5817
   49TFSI   F12  732   2.558   1.039   3.868  0.2120  0.4430  0.6707
   49TFSI   F13  733   2.867   0.828   3.623  0.0299  0.3294  0.4818
   49TFSI   F14  734   2.849   0.629   3.762  0.1864 -0.4470 -0.0321
   49TFSI   F15  735   3.059   0.750   3.762 -0.4989 -0.3084 -0.3134
   50TFSI    S1  736   3.740   3.311   0.340 -0.3885 -0.3113  0.4306
   50TFSI    N2  737   3.911   3.295   0.383  1.3890 -0.2462  0.5159
   50TFSI    S3  738   4.048   3.286   0.267 -0.1639 -0.4004  0.3030
   50TFSI    O4  739   3.715   3.447   0.229  0.9442  0.1227 -0.4432
   50TFSI    O5  740   3.645   3.351   0.492 -0.3282  0.6755 -0.1049
   50TFSI    O6  741   4.194   3.288   0.371  0.5579 -0.0698  0.8166
   50TFSI    O7  742   4.038   3.131   0.177 -0.0740 -0.1706  0.3266
   50TFSI    C8  743   4.042   3.424   0.155 -0.0185  0.3410 -0.6183
   50TFSI    C9  744   3.669   3.176   0.247 -0.2432  0.1824  0.0932
   50TFSI   F10  745   3.996   3.546   0.221 -0.6889 -0.0016 -0.1789
   50TFSI   F11  746   4.172   3.452   0.099  0.4276 -0.3623  0.1560
   50TFSI   F12  747   3.948   3.398   0.044  0.2445 -0.1220  0.5296
   50TFSI   F13  748   3.539   3.231   0.200  0.0065 -0.2381  0.1560
   50TFSI   F14  749   3.658   3.048   0.328  0.5624 -0.3871  0.3394
   50TFSI   F15  750   3.743   3.142   0.122  0.0791  0.3180  0.0491
   51NA      NA  751   0.501   0.661   0.844  0.3147 -0.1317  0.3671
   52NA      NA  752   4.108   1.423   2.247 -0.3060 -0.0514  0.2643
   53NA      NA  753   0.347   2.587   1.153  0.1112 -0.2460 -0.2664
   54NA      NA  754   3.624   3.586   0.441  0.0612  0.0697  0.1762
   55NA      NA  755   2.244   1.776   2.438  0.3796  0.0144 -0.5240
   56NA      NA  756   4.593   4.789   0.410 -0.1757  0.0082 -0.3155
   57NA      NA  757   3.862   0.937   0.827 -0.2016 -0.1020 -0.3334
   58NA      NA  758   0.433   1.808   4.241  0.3431  0.1022  0.4490
   59NA      NA  759   0.162   3.932   2.189 -0.4829  0.7028 -0.2321
   60NA      NA  760   1.686   0.778   0.151  0.1836  0.0727 -0.3550
   61NA      NA  761   0.402   3.668   0.761 -0.5828 -0.2453  0.2462
   62NA      NA  762   1.459   0.822   2.908 -0.2439 -0.2092  0.2775
   63NA      NA  763   0.902   0.209   3.134 -0.1748 -0.1191  0.0652
   64NA      NA  764   1.130   4.715   1.894  0.0335 -0.4126 -0.2521
   65NA      NA  765   1.037   2.413   0.869  0.3857 -0.1525 -0.0241
   66NA      NA  766   2.376   2.006   3.975  0.2453 -0.0535  0.4265
   67NA      NA  767   1.635   3.678   2.007 -0.1350  0.2474  0.1004
   68NA      NA  768   2.621   4.280   3.439 -0.1870  0.2443 -0.0145
   69NA      NA  769   1.775   1.493   0.924  0.0959  0.3833  0.3378
   70NA      NA  770   4.504   0.693   4.054  0.1586  0.1429 -0.1280
   71NA      NA  771   3.403   4.778   1.954  0.0616  0.6404 -0.0878
   72NA      NA  772   3.045   2.790   3.479 -0.5327  0.4807  0.2157
   73NA      NA  773   3.030   1.140   3.947  0.0369  0.2577 -0.3841
   74NA      NA  774   4.721   2.235   2.767 -0.0775 -0.0016 -0.3186
   75NA      NA  775   2.999   3.988   2.938  0.0075 -0.1316 -0.0620
   76NA      NA  776   0.715   0.447   2.810 -0.2304 -0.5640 -0.3567
   77NA      NA  777   2.298   4.100   0.064  0.1357 -0.2877 -0.4516
   78NA      NA  778   3.197   1.495   0.527 -0.0038  0.5021  0.1491
   79NA      NA  779   4.578   1.385   0.046  0.2291 -0.1939 -0.5782
   80NA      NA  780   2.666   3.290   4.799  0.0357  0.3305  0.0964
   81NA      NA  781   2.167   2.815   4.803  0.2714 -0.2289  0.2718
   82NA      NA  782   4.470   0.732   1.597 -0.0414  0.4822 -0.5473
   83NA      NA  783   0.967   3.426   4.526  0.3882 -0.7312 -0.0833
   84NA      NA  784   2.321   2.284   1.212  0.4719 -0.5506 -0.0197
   85NA      NA  785   0.278   0.772   1.785 -0.0685 -0.3537 -0.5058
   86NA      NA  786   3.168   1.364   2.005 -0.1580 -0.4708 -0.0949
   87NA      NA  787   3.011   2.301   1.227 -0.0012  0.1319 -0.0019
   88NA      NA  788   2.040   0.242   2.116 -0.0518  0.2338  0.2800
   89NA      NA  789   2.905   2.957   0.754  0.0745 -0.1230  0.0160
   90NA      NA  790   1.507   4.008   1.639  0.0303  0.1238 -0.4561
   91NA      NA  791   0.566   3.797   1.436  0.0584 -0.4036  0.2451
   92NA      NA  792   3.606   2.855   4.400 -0.1550 -0.4309  0.2457
   93NA      NA  793   2.934   4.162   1.615 -0.3876 -0.0081 -0.4231
   94NA      NA  794   4.124   1.612   4.693 -0.1436  0.0968 -0.1075
   95NA      NA  795   3.955   1.142   3.304 -0.5126 -0.2880 -0.3618
   96NA      NA  796   2.974   0.027   2.086  0.2416 -0.3271 -0.0456
   97NA      NA  797   3.262   1.283   2.932 -0.1961  0.0098  0.4005
   98NA      NA  798   1.509   2.799   3.534  0.7189  0.1094  0.0856
   99NA      NA  799   1.000   0.340   4.336  0.3042  0.0622  0.0429
  100NA      NA  800   0.068   3.043   2.834 -0.0164  0.0918 -0.2254
  101ECA     C1  801   2.440   4.739   3.411  0.1808  0.2781  0.3154
  101ECA     C2  802   2.562   4.654   3.382  0.2495  0.8420  0.4154
  101ECA     O3  803   2.705   4.697   3.392  0.1842 -0.1625  0.3879
  101ECA     C4  804   2.727   4.842   3.432  0.0962 -0.1472 -0.4095
  101ECA     C5  805   2.866   4.881   3.387  0.0732  0.0297 -0.5057
  101ECA     O6  806   2.547   4.510   3.338  0.2171 -0.4543  0.2575
  101ECA     C7  807   2.337   4.680   3.515 -0.1669 -0.3923 -0.4447
  101ECA     H8  808   2.713   4.869   3.541  1.0704  0.3472 -0.3962
  101ECA     H9  809   2.662   4.910   3.367 -1.2021 -0.4142  0.5616
  101ECA    H10  810   2.937   4.828   3.459 -0.4439  2.1523  1.6835
  101ECA    H11  811   2.886   4.991   3.409 -0.3538  0.2095 -1.0118
  101ECA    H12  812   2.888   4.849   3.280 -0.2102 -0.8780 -0.3009
  101ECA    H13  813   2.234   4.726   3.530 -0.9966 -2.1130 -0.5691
  101ECA    H14  814   2.362   4.578   3.558 -0.4561 -1.5448 -2.8213
  101ECA    C15  815   2.417   4.866   3.336  0.2181  0.3896 -0.7598
  101ECA    N16  816   2.390   4.994   3.273  0.4031  0.1390  0.1061
  102ECA     C1  817   0.084   0.072   0.091  0.1131  0.1371 -0.3266
  102ECA     C2  818  -0.057   0.006   0.060 -0.2635 -0.2709 -0.6326
  102ECA     O3  819  -0.129   0.021  -0.076  0.1531  0.6271  0.2093
  102ECA     C4  820  -0.025   0.021  -0.190 -0.3828  0.2019 -0.5988
  102ECA     C5  821  -0.109   0.026  -0.319  0.2213 -0.2622  0.3080
  102ECA     O6  822  -0.144  -0.053   0.168 -0.6623 -0.2396 -0.2366
  102ECA     C7  823   0.202  -0.016   0.135  0.1585  0.1367  0.5594
  102ECA     H8  824   0.044  -0.069  -0.179 -0.9512 -0.0295  1.6353
  102ECA     H9  825   0.045   0.110  -0.180 -1.1799  0.6319  2.0995
  102ECA    H10  826  -0.183  -0.060  -0.324  0.0858 -0.1171 -0.2129
  102ECA    H11  827  -0.040   0.028  -0.409 -1.5518 -1.0323 -1.1217
  102ECA    H12  828  -0.170   0.122  -0.311  0.3684 -0.2158  0.9534
  102ECA    H13  829   0.307   0.026   0.146 -1.0510  3.7179 -0.3931
  102ECA    H14  830   0.182  -0.128   0.150  1.8767 -0.4238 -0.8928
  102ECA    C15  831   0.109   0.219   0.064 -0.5289  0.1609  0.5758
  102ECA    N16  832   0.136   0.365   0.026 -0.2027 -0.2858  0.5168
  103ECA     C1  833   0.270   4.180   3.928  0.7090  0.1244 -0.8219
  103ECA     C2  834   0.308   4.329   3.918 -0.5666 -0.0476  0.1098
  103ECA     O3  835   0.372   4.388   3.796 -0.3630  0.1481  0.0226
  103ECA     C4  836   0.339   4.320   3.667 -0.6309  0.1305  0.4263
  103ECA     C5  837   0.405   4.391   3.552 -0.3223 -0.2168  0.8483
  103ECA     O6  838   0.320   4.416   4.041 -0.1830  0.0359 -0.1299
  103ECA     C7  839   0.386   4.069   3.920  0.2242  0.0765 -0.2598
  103ECA     H8  840   0.226   4.310   3.656 -0.8314  0.5517  1.9197
  103ECA     H9  841   0.369   4.210   3.666 -1.0624  0.0137 -0.4378
  103ECA    H10  842   0.367   4.498   3.550  0.4272  0.0670  1.3456
  103ECA    H11  843   0.379   4.333   3.458  1.1497 -1.8312  1.3770
  103ECA    H12  844   0.519   4.401   3.554  0.0055 -2.6528 -0.9115
  103ECA    H13  845   0.351   3.960   3.921 -1.0354  0.4679 -0.1194
  103ECA    H14  846   0.494   4.103   3.915  0.2515  0.2527  1.0186
  103ECA    C15  847   0.127   4.135   3.953 -0.7252  0.1008  0.2666
  103ECA    N16  848  -0.016   4.089   3.979 -0.4404 -0.3389 -0.0203
  104ECA     C1  849   1.515   4.637   4.803  0.7729  0.3393 -0.3524
  104ECA     C2  850   1.652   4.584   4.787 -0.7425  0.1126 -0.1321
  104ECA     O3  851   1.706   4.521   4.662 -0.0622  0.4724 -0.2086
  104ECA     C4  852   1.610   4.525   4.549 -0.2006 -0.0597 -0.0248
  104ECA     C5  853   1.698   4.504   4.418  0.2065  0.3150  0.4038
  104ECA     O6  854   1.752   4.592   4.902 -0.0862 -0.3950 -0.1618
  104ECA     C7  855   1.504   4.788   4.831 -0.0258 -0.0808 -0.2054
  104ECA     H8  856   1.561   4.628   4.536 -1.3997 -0.5296  0.6264
  104ECA     H9  857   1.527   4.447   4.552 -1.5179  1.3237  1.2144
  104ECA    H10  858   1.696   4.394   4.388 -1.1412 -0.0745  1.8147
  104ECA    H11  859   1.806   4.531   4.442  0.0215  0.7608  0.7523
  104ECA    H12  860   1.656   4.562   4.329 -0.4417 -1.5220 -0.5549
  104ECA    H13  861   1.403   4.841   4.841  0.9228  1.6969  0.6069
  104ECA    H14  862   1.596   4.855   4.843 -0.4279  0.0655  3.1197
  104ECA    C15  863   1.392   4.542   4.783 -0.8369 -0.1046  1.2846
  104ECA    N16  864   1.278   4.449   4.762  0.2006  1.1333 -0.9536
  105ECA     C1  865   1.287   4.728   2.442 -0.1566  0.0789  0.1568
  105ECA     C2  866   1.416   4.761   2.525  0.7895 -0.5831  0.2389
  105ECA     O3  867   1.440   4.749   2.675  0.4291  0.2201 -0.4095
  105ECA     C4  868   1.303   4.741   2.736 -0.4852  0.4616 -0.0806
  105ECA     C5  869   1.305   4.795   2.884 -0.3534 -0.2284 -0.0909
  105ECA     O6  870   1.533   4.797   2.442  0.4064 -0.6509  0.6349
  105ECA     C7  871   1.250   4.582   2.420  0.5139  0.6794 -0.2330
  105ECA     H8  872   1.272   4.631   2.739  1.2703 -0.0508  1.5661
  105ECA     H9  873   1.219   4.803   2.692 -1.8101 -0.0159  1.6556
  105ECA    H10  874   1.343   4.902   2.873  2.8150 -1.4323 -2.0296
  105ECA    H11  875   1.371   4.729   2.950 -1.4952 -0.7878  0.5408
  105ECA    H12  876   1.200   4.773   2.924 -0.7099  2.0930  0.4253
  105ECA    H13  877   1.160   4.551   2.358  1.9830 -3.3013 -0.6819
  105ECA    H14  878   1.314   4.494   2.457  0.4894  0.0527 -1.6313
  105ECA    C15  879   1.204   4.841   2.378 -0.7605  0.0322  0.3492
  105ECA    N16  880   1.143   4.968   2.324  0.3810 -0.2472 -0.5812
  106ECA     C1  881   3.110   3.612   2.133  0.9177 -0.3587  0.6207
  106ECA     C2  882   3.160   3.476   2.084 -0.0095 -0.6116  0.1873
  106ECA     O3  883   3.152   3.345   2.166  0.1671  0.2331 -0.0154
  106ECA     C4  884   3.133   3.363   2.316 -0.3776 -0.4777 -0.0529
  106ECA     C5  885   3.171   3.229   2.386 -0.4945 -0.5374  0.0945
  106ECA     O6  886   3.217   3.460   1.951 -0.4553  0.2239 -0.2277
  106ECA     C7  887   3.108   3.729   2.032 -0.4894  0.1324  0.3405
  106ECA     H8  888   3.025   3.393   2.340 -0.1115 -0.3502  1.0492
  106ECA     H9  889   3.197   3.451   2.350  0.2746 -0.5800 -0.9825
  106ECA    H10  890   3.275   3.201   2.347 -1.0379 -1.4334 -0.7477
  106ECA    H11  891   3.101   3.149   2.347  0.8570 -0.7797 -1.9952
  106ECA    H12  892   3.158   3.240   2.499  1.3008 -1.9430  0.4960
  106ECA    H13  893   3.063   3.830   2.058 -2.3672 -0.4806 -0.3486
  106ECA    H14  894   3.161   3.711   1.933 -1.2344 -1.8462  0.2515
  106ECA    C15  895   3.058   3.636   2.271 -0.0375  0.0970 -0.7794
  106ECA    N16  896   3.002   3.658   2.408 -0.1794  0.5096 -0.0732
  107ECA     C1  897   0.814   0.018   0.769 -0.1583 -0.7679 -0.2888
  107ECA     C2  898   0.927   0.023   0.877  0.5999 -1.0479 -0.6436
  107ECA     O3  899   1.071   0.017   0.849 -0.5416  0.0102 -0.2087
  107ECA     C4  900   1.098   0.010   0.697 -0.2110 -0.1249  0.4372
  107ECA     C5  901   1.243  -0.034   0.686 -0.4183 -0.6253 -0.1237
  107ECA     O6  902   0.894   0.046   1.022 -0.2199 -0.3107 -0.6986
  107ECA     C7  903   0.706  -0.088   0.763 -0.4521  0.5148  0.3341
  107ECA     H8  904   1.077   0.114   0.656  0.4858 -0.6370 -1.2534
  107ECA     H9  905   1.033  -0.062   0.637 -1.1402  2.1679 -1.4517
  107ECA    H10  906   1.267  -0.042   0.575 -0.6412  3.5344 -0.6238
  107ECA    H11  907   1.271  -0.121   0.754  0.2844  0.9946  1.7914
  107ECA    H12  908   1.304   0.058   0.714 -2.0521  1.4440 -2.8532
  107ECA    H13  909   0.618  -0.088   0.691 -0.6254  1.9556  0.5092
  107ECA    H14  910   0.713  -0.163   0.848 -0.8582 -0.2122 -0.2645
  107ECA    C15  911   0.811   0.135   0.670  0.0264 -0.1830 -0.0459
  107ECA    N16  912   0.794   0.246   0.572 -0.3772 -0.5801  0.3806
  108ECA     C1  913   2.904   1.856   0.525 -0.7857  0.1170 -0.5788
  108ECA     C2  914   3.016   1.755   0.509 -0.3544  0.1122 -0.5593
  108ECA     O3  915   3.134   1.768   0.416  0.7321 -0.1512 -0.4737
  108ECA     C4  916   3.163   1.896   0.363  0.0368 -0.8231 -0.1494
  108ECA     C5  917   3.284   1.869   0.267 -0.1015 -0.1245 -0.9664
  108ECA     O6  918   3.010   1.627   0.591  0.2994  0.2995 -0.1809
  108ECA     C7  919   2.920   1.975   0.623 -0.5370 -0.0375 -0.1473
  108ECA     H8  920   3.177   1.977   0.442 -0.2188 -1.5028  0.6119
  108ECA     H9  921   3.073   1.928   0.301 -0.0159  0.6016  0.6085
  108ECA    H10  922   3.374   1.835   0.327 -1.1539  0.0270  0.7672
  108ECA    H11  923   3.307   1.969   0.217  2.6659  1.4784  2.9424
  108ECA    H12  924   3.262   1.787   0.191 -1.6503 -0.9443  0.3120
  108ECA    H13  925   2.834   2.048   0.641 -1.0390 -0.4174 -1.0184
  108ECA    H14  926   3.015   1.992   0.685 -2.0587  1.1677  1.9849
  108ECA    C15  927   2.763   1.835   0.467  0.6376  0.4212 -0.2206
  108ECA    N16  928   2.630   1.818   0.399 -0.1143 -0.1009 -0.5423
  109ECA     C1  929   0.318   2.105   2.949  0.2815 -0.2861  0.6226
  109ECA     C2  930   0.170   2.083   2.982 -0.1919 -0.1550  0.2623
  109ECA     O3  931   0.124   2.012   3.102 -0.3182 -0.5857  0.5169
  109ECA     C4  932   0.216   1.907   3.162 -0.3691 -0.3495 -0.8166
  109ECA     C5  933   0.128   1.828   3.260 -0.2718  0.7479  0.3766
  109ECA     O6  934   0.076   2.163   2.890 -1.0567 -0.0980  0.3207
  109ECA     C7  935   0.349   2.248   2.893  0.2760  0.4826  0.2755
  109ECA     H8  936   0.308   1.950   3.214 -1.5694  1.3151  0.0301
  109ECA     H9  937   0.256   1.838   3.080  3.5999  0.4894  0.2132
  109ECA    H10  938   0.073   1.905   3.324 -2.1366  4.0009 -4.5539
  109ECA    H11  939   0.197   1.755   3.314 -0.2635  0.1634 -0.4037
  109ECA    H12  940   0.050   1.767   3.203 -1.3874  0.4647  2.1391
  109ECA    H13  941   0.455   2.267   2.858 -0.1836  0.1754 -1.3809
  109ECA    H14  942   0.271   2.331   2.884 -0.6951 -0.0575  2.8389
  109ECA    C15  943   0.429   1.998   2.960 -0.3751  0.5334 -0.5449
  109ECA    N16  944   0.549   1.903   2.975  0.3378 -0.3470 -0.2060
  110ECA     C1  945   4.256   0.027   2.183 -0.0047  0.0599  0.7430
  110ECA     C2  946   4.365  -0.005   2.073  0.1606  0.6864  0.1588
  110ECA     O3  947   4.400  -0.139   2.029  0.3736 -0.3331  0.1618
  110ECA     C4  948   4.337  -0.242   2.122  0.1139 -0.3074  0.0064
  110ECA     C5  949   4.360  -0.376   2.048 -0.6618 -0.0016  0.1002
  110ECA     O6  950   4.434   0.106   1.988 -0.8989 -0.0213 -0.0176
  110ECA     C7  951   4.294   0.062   2.329  0.1997 -0.2622 -0.1300
  110ECA     H8  952   4.225  -0.229   2.141  0.0023  2.1841 -1.8310
  110ECA     H9  953   4.366  -0.244   2.232 -0.3739 -0.7933  0.1359
  110ECA    H10  954   4.312  -0.380   1.944  1.0513 -1.1360 -0.6852
  110ECA    H11  955   4.327  -0.459   2.118  0.7432  0.1353  0.9550
  110ECA    H12  956   4.472  -0.385   2.031 -0.8419  0.5212 -1.6510
  110ECA    H13  957   4.211   0.088   2.403  0.8156 -0.7946  0.7652
  110ECA    H14  958   4.404   0.058   2.355  0.1698  1.8473  0.5894
  110ECA    C15  959   4.107   0.019   2.144 -0.3507  0.1098  0.2610
  110ECA    N16  960   3.961   0.023   2.109 -0.1223  0.2196  0.4589
  111ECA     C1  961   2.727   1.341   4.127 -0.3724  0.6875 -0.5497
  111ECA     C2  962   2.865   1.389   4.080  0.2688  0.1230  0.1865
  111ECA     O3  963   2.960   1.487   4.147  0.0852 -0.6162  0.3592
  111ECA     C4  964   2.933   1.523   4.293  0.2174 -0.2475  0.2868
  111ECA     C5  965   2.995   1.662   4.323  0.5848  0.8579 -0.2087
  111ECA     O6  966   2.914   1.341   3.944 -0.0960 -0.0067 -0.8425
  111ECA     C7  967   2.634   1.278   4.024  0.0837  0.3784 -0.5590
  111ECA     H8  968   2.982   1.445   4.359 -1.4268  0.3912  2.3872
  111ECA     H9  969   2.822   1.532   4.318  0.1513 -0.2821  0.0051
  111ECA    H10  970   2.937   1.746   4.273  1.8599  1.9587  0.1260
  111ECA    H11  971   3.101   1.671   4.282  0.9522  1.0508  0.7368
  111ECA    H12  972   2.999   1.681   4.436  1.4332  1.0254 -0.2584
  111ECA    H13  973   2.529   1.243   4.052  0.2321 -1.0699 -1.6930
  111ECA    H14  974   2.666   1.269   3.915  1.2826  0.0734 -0.2002
  111ECA    C15  975   2.667   1.369   4.269 -0.3788 -0.1620  0.0196
  111ECA    N16  976   2.613   1.400   4.405 -0.3782 -0.2209  0.0730
  112ECA     C1  977   2.372   1.466   2.756  0.6952  0.3897  0.3528
  112ECA     C2  978   2.468   1.517   2.655 -0.7318 -0.1287  0.1452
  112ECA     O3  979   2.622   1.512   2.672  0.0870  0.0631  0.7297
  112ECA     C4  980   2.666   1.423   2.788  0.1334  0.3094  0.5242
  112ECA     C5  981   2.810   1.455   2.828  0.1912 -0.0863 -0.1929
  112ECA     O6  982   2.413   1.575   2.528  0.3594 -0.3748 -0.1672
  112ECA     C7  983   2.300   1.551   2.858  0.2591  0.0982 -0.0630
  112ECA     H8  984   2.642   1.314   2.765 -0.8213  0.6499 -0.1687
  112ECA     H9  985   2.608   1.462   2.877 -0.8992 -1.7080  0.7984
  112ECA    H10  986   2.841   1.385   2.913 -1.0658 -0.9273 -0.3874
  112ECA    H11  987   2.811   1.564   2.859 -0.8364  0.0330 -0.5393
  112ECA    H12  988   2.885   1.439   2.743 -1.5168  1.4991 -2.1003
  112ECA    H13  989   2.217   1.515   2.927  0.2573 -1.4371 -0.8413
  112ECA    H14  990   2.334   1.660   2.859  1.8907 -0.3809  0.4293
  112ECA    C15  991   2.326   1.315   2.755 -0.2386  0.0548  0.5343
  112ECA    N16  992   2.294   1.170   2.755  0.2367 -0.7892  0.3307
  113ECA     C1  993   2.897   3.257   3.603 -0.1203 -0.4276 -0.4458
  113ECA     C2  994   3.031   3.179   3.596  0.2539 -0.0389  0.3368
  113ECA     O3  995   3.174   3.241   3.614  0.0651  0.4460  0.4948
  113ECA     C4  996   3.165   3.385   3.649  0.1743  0.1568  0.5012
  113ECA     C5  997   3.312   3.436   3.640 -0.1785 -0.0196  0.4358
  113ECA     O6  998   3.027   3.030   3.551  0.5530 -0.0828  0.0859
  113ECA     C7  999   2.769   3.204   3.531  0.0211  0.2985 -0.0946
  113ECA     H8 1000   3.106   3.394   3.747 -0.6299  1.4469 -0.0697
  113ECA     H9 1001   3.115   3.435   3.559  3.5830  0.0894 -1.6072
  113ECA    H10 1002   3.310   3.549   3.658 -1.6347  0.4050 -1.9217
  113ECA    H11 1003   3.350   3.431   3.533  1.2807  3.1020  0.6953
  113ECA    H12 1004   3.388   3.383   3.706  0.2948  0.1374  0.0297
  113ECA    H13 1005   2.676   3.269   3.541 -0.4413 -0.3631 -0.0584
  113ECA    H14 1006   2.760   3.100   3.485 -2.1839  0.3340  0.1602
  113ECA    C15 1007   2.876   3.396   3.678  0.0641 -0.2512  0.4591
  113ECA    N16 1008   2.856   3.529   3.747  0.6632 -0.4901  0.2693
  114ECA     C1 1009   1.421   1.194   0.859 -0.4030  0.4371 -0.3082
  114ECA     C2 1010   1.415   1.344   0.855 -0.4986 -0.0021 -0.4335
  114ECA     O3 1011   1.293   1.420   0.843  0.1702  0.0153  0.0140
  114ECA     C4 1012   1.160   1.348   0.863  0.2011 -0.1381 -0.1254
  114ECA     C5 1013   1.064   1.455   0.918 -0.1921 -0.3360  0.1014
  114ECA     O6 1014   1.537   1.429   0.898  0.1686  0.4612 -0.5832
  114ECA     C7 1015   1.495   1.125   0.978 -0.7304  0.3530  0.0901
  114ECA     H8 1016   1.168   1.271   0.947  1.7813 -0.7879 -0.8326
  114ECA     H9 1017   1.100   1.310   0.774 -1.3207  0.7887  0.4795
  114ECA    H10 1018   1.117   1.516   0.998 -2.7718  4.3002 -1.3321
  114ECA    H11 1019   0.969   1.404   0.953  0.1728 -0.4877  0.8850
  114ECA    H12 1020   1.045   1.522   0.828 -1.4057 -1.1817 -0.2848
  114ECA    H13 1021   1.501   1.011   0.971  2.7112  0.5039 -1.5002
  114ECA    H14 1022   1.550   1.184   1.059  1.2457 -1.1023 -0.1139
  114ECA    C15 1023   1.349   1.098   0.759 -0.2018  0.4858  0.6663
  114ECA    N16 1024   1.253   1.019   0.674 -0.1918 -0.2834 -0.7337
  115ECA     C1 1025   3.275   0.372   1.926 -0.6465 -0.0514 -0.5088
  115ECA     C2 1026   3.336   0.234   1.938 -0.8553 -0.1242 -0.2144
  115ECA     O3 1027   3.481   0.201   1.910 -0.2979  0.0758  0.3589
  115ECA     C4 1028   3.564   0.333   1.897 -0.1669 -0.0804 -0.8391
  115ECA     C5 1029   3.710   0.287   1.879 -0.0488  0.5343 -0.1568
  115ECA     O6 1030   3.241   0.121   1.973  0.6221  0.2060  0.0933
  115ECA     C7 1031   3.169   0.405   1.818 -0.1764  0.2712  0.0655
  115ECA     H8 1032   3.541   0.386   1.995 -0.3350 -0.2897 -0.7643
  115ECA     H9 1033   3.527   0.396   1.809 -0.5788  2.3842  0.9857
  115ECA    H10 1034   3.741   0.201   1.947  0.6908  1.0686  0.1961
  115ECA    H11 1035   3.780   0.368   1.916  0.4844  0.5110 -1.0675
  115ECA    H12 1036   3.744   0.268   1.772 -1.3477 -0.5611 -0.4164
  115ECA    H13 1037   3.126   0.509   1.802 -1.9560 -0.1454  1.7037
  115ECA    H14 1038   3.126   0.315   1.762 -0.4568  0.6260 -0.2869
  115ECA    C15 1039   3.307   0.485   2.019 -0.4290 -0.3326 -0.0781
  115ECA    N16 1040   3.336   0.602   2.112  0.6811 -0.9849  0.3017
  116ECA     C1 1041   0.059   3.015   1.991 -0.1565  0.3463 -0.3209
  116ECA     C2 1042  -0.005   3.148   1.973 -0.4471 -0.5339 -0.6335
  116ECA     O3 1043  -0.087   3.236   2.072 -0.1395 -0.4760 -0.2368
  116ECA     C4 1044  -0.105   3.175   2.211 -0.6752 -0.2749  0.3735
  116ECA     C5 1045  -0.158   3.296   2.300  0.4331  0.3009 -0.5460
  116ECA     O6 1046  -0.001   3.215   1.837  0.6310 -0.0121  0.5162
  116ECA     C7 1047   0.177   2.977   1.898  0.6918  0.1672 -0.7714
  116ECA     H8 1048  -0.015   3.130   2.264  0.6220  2.8929  1.0942
  116ECA     H9 1049  -0.191   3.099   2.209  0.5407 -1.6845 -0.5610
  116ECA    H10 1050  -0.063   3.353   2.327  0.0381  0.3711  0.7577
  116ECA    H11 1051  -0.220   3.268   2.391 -0.4653  1.2078 -0.8585
  116ECA    H12 1052  -0.231   3.359   2.238  0.3520  0.5021 -0.2501
  116ECA    H13 1053   0.235   2.882   1.923  1.7254  0.3139 -2.4507
  116ECA    H14 1054   0.200   3.047   1.811  0.4213  2.4159  0.8855
  116ECA    C15 1055   0.016   2.911   2.099 -0.2456 -0.2284 -0.2781
  116ECA    N16 1056  -0.029   2.811   2.197  0.9531  0.2061 -0.1585
  117ECA     C1 1057   1.409   1.703   3.876  0.0195 -0.3527  0.0689
  117ECA     C2 1058   1.545   1.630   3.885  0.4289  1.1166 -0.6074
  117ECA     O3 1059   1.605   1.560   4.007  0.0545 -0.2993 -0.4486
  117ECA     C4 1060   1.529   1.587   4.134 -0.1117  0.3364 -0.4997
  117ECA     C5 1061   1.630   1.618   4.247 -0.0993 -0.3001  0.6635
  117ECA     O6 1062   1.617   1.606   3.759  0.0830 -0.2067 -0.3291
  117ECA     C7 1063   1.280   1.623   3.858 -0.4302  0.5444 -0.0918
  117ECA     H8 1064   1.466   1.495   4.156  1.7765 -0.9171 -0.0062
  117ECA     H9 1065   1.464   1.680   4.136 -1.9432 -0.9182  0.9153
  117ECA    H10 1066   1.586   1.669   4.339  1.2733  1.5926  0.3299
  117ECA    H11 1067   1.708   1.688   4.202 -0.3455  0.0048  0.7087
  117ECA    H12 1068   1.689   1.527   4.282 -1.5838 -1.2742  0.7537
  117ECA    H13 1069   1.179   1.669   3.831 -0.2848  1.6261  1.1424
  117ECA    H14 1070   1.282   1.510   3.874  0.3787  0.6021  0.2484
  117ECA    C15 1071   1.407   1.855   3.865  0.3685 -0.7171 -0.4746
  117ECA    N16 1072   1.399   2.004   3.863 -0.6041 -0.0803  0.7515
  118ECA     C1 1073   3.136   1.625   1.032  0.3253  0.1744 -0.2510
  118ECA     C2 1074   3.210   1.593   1.166 -0.7189  0.2667  0.3941
  118ECA     O3 1075   3.217   1.699   1.266  0.1279  0.3952  0.2318
  118ECA     C4 1076   3.244   1.645   1.403  0.2005  0.6764  0.0286
  118ECA     C5 1077   3.275   1.756   1.503  0.3019  0.5734  0.9860
  118ECA     O6 1078   3.259   1.460   1.192  0.0917 -0.3495 -0.0274
  118ECA     C7 1079   3.086   1.505   0.938  0.3780 -0.3385 -0.9592
  118ECA     H8 1080   3.317   1.558   1.400 -1.0432 -0.4141  0.1074
  118ECA     H9 1081   3.144   1.602   1.439  1.2331 -1.2790  0.6881
  118ECA    H10 1082   3.375   1.804   1.479  0.3402 -0.4290 -1.0676
  118ECA    H11 1083   3.277   1.707   1.606 -1.8540  0.2215  0.9204
  118ECA    H12 1084   3.184   1.825   1.491  1.0277  1.1799 -1.7939
  118ECA    H13 1085   3.019   1.537   0.852 -1.4908  3.1336  1.5186
  118ECA    H14 1086   3.098   1.393   0.958 -3.2155 -0.8412 -0.9398
  118ECA    C15 1087   3.111   1.769   0.989  0.3898 -0.2086  0.3867
  118ECA    N16 1088   3.091   1.908   0.938 -0.5611  0.8985  0.0186
  119ECA     C1 1089   0.743   2.570   2.316 -0.3747  0.3980  0.5986
  119ECA     C2 1090   0.833   2.549   2.190  1.0035 -0.1055 -0.7167
  119ECA     O3 1091   0.851   2.411   2.107  0.1576 -0.4587  0.0855
  119ECA     C4 1092   0.855   2.293   2.203 -0.1347 -0.1426  0.2125
  119ECA     C5 1093   0.934   2.181   2.129  0.3442  0.0431  0.1716
  119ECA     O6 1094   0.886   2.675   2.131 -0.1262 -0.5876 -0.3180
  119ECA     C7 1095   0.713   2.711   2.366  0.3936  0.4639 -0.2634
  119ECA     H8 1096   0.746   2.266   2.224  0.2624 -2.8267 -0.7534
  119ECA     H9 1097   0.900   2.319   2.305 -0.2797 -0.1816  0.2869
  119ECA    H10 1098   0.876   2.164   2.032 -1.1394 -0.8627  1.1675
  119ECA    H11 1099   0.922   2.090   2.197 -0.5385  0.8199  1.0738
  119ECA    H12 1100   1.044   2.210   2.121  0.5006 -0.9829 -3.0711
  119ECA    H13 1101   0.667   2.729   2.469 -3.0261 -0.3659 -1.5368
  119ECA    H14 1102   0.748   2.798   2.301  3.1290 -1.5198 -1.6602
  119ECA    C15 1103   0.703   2.451   2.401 -0.0221  0.2914 -0.2683
  119ECA    N16 1104   0.666   2.326   2.480  0.3431 -0.8393  0.0663
  120ECA     C1 1105   4.609   4.303   0.310  0.6599 -0.0486 -0.0631
  120ECA     C2 1106   4.674   4.445   0.287  0.4709  0.3098  0.1843
  120ECA     O3 1107   4.771   4.478   0.176  0.1487  0.0122 -0.7799
  120ECA     C4 1108   4.804   4.369   0.086  0.0011  0.1946  0.4529
  120ECA     C5 1109   4.889   4.434  -0.023 -0.8598  0.1765  0.1348
  120ECA     O6 1110   4.644   4.554   0.390  0.2160  0.2445 -0.1419
  120ECA     C7 1111   4.461   4.276   0.349 -0.6086  0.0589 -0.0847
  120ECA     H8 1112   4.709   4.334   0.034  0.3170 -1.6854  1.0550
  120ECA     H9 1113   4.863   4.285   0.136 -1.2091 -0.3157  1.0814
  120ECA    H10 1114   4.895   4.373  -0.119 -0.8715  0.2437  0.0910
  120ECA    H11 1115   4.996   4.449   0.012 -0.8611 -2.8845  1.7720
  120ECA    H12 1116   4.846   4.534  -0.058 -1.4864 -0.2109 -0.2248
  120ECA    H13 1117   4.438   4.164   0.357  2.1603 -0.5203  1.3059
  120ECA    H14 1118   4.389   4.361   0.370 -1.5454 -1.1861  2.0308
  120ECA    C15 1119   4.702   4.179   0.300  0.6621 -0.4369  0.1679
  120ECA    N16 1120   4.784   4.051   0.288 -0.6154  1.0275  0.2902
  121ECA     C1 1121   2.778   4.545   0.080  0.4422  0.2208  0.8656
  121ECA     C2 1122   2.897   4.519  -0.023  0.1154  0.5713  0.4223
  121ECA     O3 1123   3.046   4.497   0.002 -0.4021 -0.1145  0.1486
  121ECA     C4 1124   3.084   4.431   0.137  0.6564 -0.0242 -0.3237
  121ECA     C5 1125   3.235   4.408   0.130 -0.3833 -0.0133  0.3588
  121ECA     O6 1126   2.870   4.528  -0.170 -0.3810 -0.4517  0.1129
  121ECA     C7 1127   2.646   4.617   0.031  0.4681  0.2259 -0.2635
  121ECA     H8 1128   3.021   4.339   0.161  0.0136  1.2790  3.9190
  121ECA     H9 1129   3.073   4.501   0.226  2.8726  1.5182 -1.1601
  121ECA    H10 1130   3.295   4.502   0.110 -0.0605 -0.4406 -0.7451
  121ECA    H11 1131   3.251   4.334   0.044 -2.2945 -0.9415  0.7472
  121ECA    H12 1132   3.258   4.350   0.226 -0.8367 -1.0346 -0.1294
  121ECA    H13 1133   2.552   4.634   0.093  0.8213  1.2240  0.0121
  121ECA    H14 1134   2.652   4.646  -0.079  1.2621  1.4775  0.0836
  121ECA    C15 1135   2.769   4.482   0.218  0.1049  0.5427  0.4537
  121ECA    N16 1136   2.759   4.422   0.359  0.1951  0.6608  0.6269
  122ECA     C1 1137   3.087   3.023   4.532 -0.4937  0.1542  0.2358
  122ECA     C2 1138   2.972   2.979   4.447  0.1425  0.0593  0.0714
  122ECA     O3 1139   2.937   3.036   4.305 -0.6245 -0.0551 -0.4931
  122ECA     C4 1140   3.037   3.153   4.269  0.1411  0.7885  0.5895
  122ECA     C5 1141   2.977   3.248   4.162 -0.4320  0.3410  0.2542
  122ECA     O6 1142   2.872   2.886   4.508 -0.1609  0.0806 -0.0056
  122ECA     C7 1143   3.058   3.058   4.675 -0.0801  0.1896 -0.0585
  122ECA     H8 1144   3.129   3.114   4.214  0.2462  3.4337 -1.3069
  122ECA     H9 1145   3.074   3.204   4.363  1.1439 -1.5488  1.5482
  122ECA    H10 1146   3.047   3.323   4.113 -0.7566  1.4984  1.5063
  122ECA    H11 1147   2.895   3.306   4.218 -0.5215 -0.0252  0.5061
  122ECA    H12 1148   2.926   3.186   4.081 -0.2454 -0.4200  0.7114
  122ECA    H13 1149   3.141   3.109   4.735 -0.1953 -0.7803  0.9495
  122ECA    H14 1150   2.956   3.049   4.725  0.2402  0.6112  0.6986
  122ECA    C15 1151   3.224   3.028   4.472  0.0105 -0.3173  1.1604
  122ECA    N16 1152   3.364   3.039   4.405  0.5826  0.4022 -0.5228
  123ECA     C1 1153   2.585   0.205   1.044 -0.0009  0.1989  0.5584
  123ECA     C2 1154   2.620   0.109   1.162  0.1403  0.4743 -0.5201
  123ECA     O3 1155   2.689   0.140   1.295  0.3308 -0.6814  0.4885
  123ECA     C4 1156   2.696   0.291   1.318 -0.1172  0.0677 -0.4408
  123ECA     C5 1157   2.689   0.326   1.467 -0.2066 -0.6025 -0.2620
  123ECA     O6 1158   2.576  -0.035   1.151 -0.3616  0.6098  0.0596
  123ECA     C7 1159   2.474   0.164   0.945  0.6053  0.3402 -0.3739
  123ECA     H8 1160   2.612   0.342   1.260  0.1261  0.0736 -0.7906
  123ECA     H9 1161   2.796   0.325   1.275  0.2851 -0.1474  0.3037
  123ECA    H10 1162   2.674   0.439   1.477  1.2982 -0.3432 -0.6630
  123ECA    H11 1163   2.790   0.297   1.512  0.6760  0.8287 -1.2452
  123ECA    H12 1164   2.608   0.271   1.525  0.4192 -0.6860  0.5518
  123ECA    H13 1165   2.444   0.226   0.854 -0.6427 -0.2769 -0.4001
  123ECA    H14 1166   2.413   0.072   0.974 -0.7447  1.6056  1.0798
  123ECA    C15 1167   2.659   0.334   1.025  0.2068  0.1789  0.5086
  123ECA    N16 1168   2.724   0.469   1.008 -0.3345  1.2377  0.3246
  124ECA     C1 1169   2.655   2.087   0.124  0.0801  0.5256  0.1127
  124ECA     C2 1170   2.757   2.136   0.226 -0.2266 -0.8023 -0.3390
  124ECA     O3 1171   2.720   2.229   0.348  0.1151  0.2648  0.5268
  124ECA     C4 1172   2.580   2.278   0.342  0.0610  0.4670 -0.0766
  124ECA     C5 1173   2.564   2.394   0.446 -0.7361 -0.3721  0.6534
  124ECA     O6 1174   2.897   2.086   0.214 -0.1635  0.3675  0.6335
  124ECA     C7 1175   2.693   2.091  -0.027  0.4224  0.4971 -0.2333
  124ECA     H8 1176   2.504   2.199   0.375  0.4832  0.6519  1.4192
  124ECA     H9 1177   2.553   2.325   0.242  0.7037  3.2510  0.9624
  124ECA    H10 1178   2.582   2.351   0.550  1.3592  0.6143  0.7528
  124ECA    H11 1179   2.461   2.443   0.442  0.3870  2.1463  0.5053
  124ECA    H12 1180   2.652   2.467   0.434 -0.3120 -0.9933 -0.1180
  124ECA    H13 1181   2.620   2.052  -0.105 -0.9106 -0.8839  1.6167
  124ECA    H14 1182   2.795   2.128  -0.061  0.2503  1.5103  0.3349
  124ECA    C15 1183   2.511   2.040   0.164 -0.3959 -0.8363  0.3540
  124ECA    N16 1184   2.380   1.977   0.195  0.8327  0.7795  0.2481
  125ECA     C1 1185   4.151   3.406   2.257  0.0189 -0.0845  0.2313
  125ECA     C2 1186   4.095   3.550   2.271  0.5362 -0.6139  0.6165
  125ECA     O3 1187   4.004   3.603   2.379  0.0653 -0.0795 -0.2386
  125ECA     C4 1188   3.950   3.496   2.478  0.5652 -0.4553 -0.0853
  125ECA     C5 1189   3.869   3.584   2.574  0.0086 -0.1493 -0.1519
  125ECA     O6 1190   4.142   3.641   2.160 -0.0793 -0.2632  0.4694
  125ECA     C7 1191   4.224   3.337   2.373  0.5393  0.0727 -1.4309
  125ECA     H8 1192   4.026   3.434   2.536 -1.7046 -0.6620  2.9398
  125ECA     H9 1193   3.874   3.425   2.429  0.6491  0.2555 -1.2811
  125ECA    H10 1194   3.853   3.533   2.674  0.3492 -1.7760 -0.9012
  125ECA    H11 1195   3.764   3.597   2.533 -0.9477 -2.4865  1.3292
  125ECA    H12 1196   3.934   3.677   2.589 -1.7311  1.2408 -0.7931
  125ECA    H13 1197   4.269   3.233   2.365  0.4701 -0.0136 -0.6841
  125ECA    H14 1198   4.235   3.384   2.476  1.8135 -0.7622 -1.1627
  125ECA    C15 1199   4.128   3.323   2.136  0.5334 -0.1089 -0.5183
  125ECA    N16 1200   4.089   3.238   2.013  0.6381 -0.4871  0.0805
  126ECA     C1 1201   0.021   3.867   3.429  0.5542 -0.2005  0.1167
  126ECA     C2 1202   0.090   3.945   3.312  0.4932 -0.4476  0.8671
  126ECA     O3 1203   0.078   4.101   3.297  0.8698 -0.2380 -0.3478
  126ECA     C4 1204   0.020   4.170   3.419  0.4446  0.2803 -0.1853
  126ECA     C5 1205  -0.005   4.314   3.383 -0.1752  0.1613  0.3676
  126ECA     O6 1206   0.164   3.870   3.205 -0.7325  0.1698 -0.4076
  126ECA     C7 1207  -0.082   3.753   3.395 -0.0367 -0.3551 -0.5511
  126ECA     H8 1208   0.087   4.175   3.511 -1.8955  2.1014  1.5493
  126ECA     H9 1209  -0.082   4.125   3.442  0.9876 -0.9924 -0.2163
  126ECA    H10 1210  -0.067   4.343   3.292 -1.3053  0.3273  1.1667
  126ECA    H11 1211   0.097   4.364   3.374  0.3288 -0.5848  1.6159
  126ECA    H12 1212  -0.042   4.364   3.479  1.1023  0.7196  0.5969
  126ECA    H13 1213  -0.138   3.693   3.473  1.3490 -0.0309  0.7409
  126ECA    H14 1214  -0.110   3.727   3.288 -1.8508  0.4959 -0.3114
  126ECA    C15 1215   0.049   3.894   3.576 -0.6231  0.2054 -0.3196
  126ECA    N16 1216   0.067   3.914   3.726 -0.2205  0.1185 -0.1533
  127ECA     C1 1217   4.219   2.588   1.996  0.4682 -0.0245  0.2726
  127ECA     C2 1218   4.066   2.566   1.992  0.1574  0.3033 -0.9116
  127ECA     O3 1219   3.975   2.523   2.110 -0.2897 -0.7359  0.5270
  127ECA     C4 1220   4.036   2.516   2.246  0.2185  0.0175  0.3061
  127ECA     C5 1221   3.923   2.498   2.345 -0.2401  0.2625 -0.5014
  127ECA     O6 1222   4.007   2.581   1.857  0.4754  0.0148 -0.1289
  127ECA     C7 1223   4.305   2.605   1.870 -0.7268 -0.3407 -0.2565
  127ECA     H8 1224   4.074   2.622   2.264 -1.4237  0.9482 -1.3446
  127ECA     H9 1225   4.115   2.434   2.250 -2.1728 -2.4747 -0.4000
  127ECA    H10 1226   3.978   2.465   2.440  0.2468  0.5893 -0.6674
  127ECA    H11 1227   3.847   2.420   2.313 -0.6955  0.4777  0.0232
  127ECA    H12 1228   3.869   2.597   2.359  0.0192  0.5538 -1.5008
  127ECA    H13 1229   4.418   2.607   1.877 -0.7847 -1.5244  2.3992
  127ECA    H14 1230   4.258   2.611   1.767  1.4891 -0.8068 -1.3349
  127ECA    C15 1231   4.292   2.578   2.127 -0.0084  0.4545  0.3908
  127ECA    N16 1232   4.367   2.558   2.254 -0.8319 -0.4434  0.6534
  128ECA     C1 1233   1.865   4.278   0.676 -0.4090 -0.1627  0.0256
  128ECA     C2 1234   1.867   4.377   0.557  0.2812 -0.1304 -0.1013
  128ECA     O3 1235   1.769   4.497   0.539  0.2777  0.0367 -0.0814
  128ECA     C4 1236   1.669   4.512   0.649 -0.0772  0.2567 -0.2708
  128ECA     C5 1237   1.592   4.639   0.633 -0.2166 -0.6416  0.4159
  128ECA     O6 1238   1.982   4.369   0.462  0.5543 -0.1229  0.1095
  128ECA     C7 1239   1.997   4.233   0.746 -1.1117 -0.1302  0.3148
  128ECA     H8 1240   1.723   4.513   0.750 -1.4487  1.3687  0.4983
  128ECA     H9 1241   1.592   4.428   0.640  0.0103  0.0613  0.6239
  128ECA    H10 1242   1.551   4.626   0.527 -0.3795 -1.2236  0.5461
  128ECA    H11 1243   1.665   4.726   0.626 -1.7622  0.5465 -2.2709
  128ECA    H12 1244   1.514   4.650   0.716 -1.1429 -1.9467 -0.2444
  128ECA    H13 1245   2.021   4.163   0.833 -0.0164  1.6723  1.5458
  128ECA    H14 1246   2.093   4.283   0.712 -0.7169 -0.9769  0.1679
  128ECA    C15 1247   1.733   4.212   0.717  0.5650 -0.3276  0.1671
  128ECA    N16 1248   1.600   4.159   0.760 -0.1888 -0.7012 -0.7425
  129ECA     C1 1249   0.148   1.567   0.295 -0.0597 -0.1462  0.3355
  129ECA     C2 1250   0.132   1.528   0.145 -0.1344 -0.2448  0.4094
  129ECA     O3 1251   0.246   1.487   0.054  0.2226  0.1702  0.3975
  129ECA     C4 1252   0.380   1.496   0.122 -1.0628  0.1145  0.0601
  129ECA     C5 1253   0.499   1.454   0.022 -0.5508 -0.1694  0.0495
  129ECA     O6 1254  -0.011   1.505   0.094 -0.0646 -0.2120 -0.0259
  129ECA     C7 1255   0.181   1.713   0.333 -0.6091 -0.4930 -0.0486
  129ECA     H8 1256   0.383   1.422   0.208  0.4770 -0.0869 -0.1283
  129ECA     H9 1257   0.399   1.602   0.160  0.6588  0.7292 -2.2491
  129ECA    H10 1258   0.602   1.457   0.071 -1.0540 -1.1690  1.2040
  129ECA    H11 1259   0.506   1.537  -0.056 -0.0446  0.5115  0.8000
  129ECA    H12 1260   0.475   1.349  -0.017 -0.3073 -0.3752  0.4519
  129ECA    H13 1261   0.181   1.738   0.444  0.6387  0.9115 -0.3344
  129ECA    H14 1262   0.195   1.796   0.256  2.8843 -0.5524  0.3448
  129ECA    C15 1263   0.134   1.463   0.411  0.5720  0.4993 -0.7071
  129ECA    N16 1264   0.127   1.355   0.517 -0.1744 -0.0603 -0.3827
  130ECA     C1 1265   4.488   0.339   0.133 -0.7386 -0.5896  0.3175
  130ECA     C2 1266   4.542   0.289   0.269  0.2694  0.6318  1.0100
  130ECA     O3 1267   4.634   0.365   0.360 -0.1572  0.1469  0.3289
  130ECA     C4 1268   4.717   0.471   0.299 -0.6414  0.2398  0.3575
  130ECA     C5 1269   4.854   0.457   0.364  0.4326  0.0796  0.1481
  130ECA     O6 1270   4.483   0.159   0.326 -0.2377 -0.2799 -0.2886
  130ECA     C7 1271   4.444   0.237   0.026  0.0077 -0.0299 -0.2614
  130ECA     H8 1272   4.676   0.566   0.346 -1.7898  0.4724 -1.0162
  130ECA     H9 1273   4.736   0.475   0.186  3.0984 -0.0469  0.8672
  130ECA    H10 1274   4.843   0.434   0.475  0.2846  0.7368  0.2748
  130ECA    H11 1275   4.918   0.551   0.362 -0.1304  0.4849  0.7076
  130ECA    H12 1276   4.918   0.384   0.304  2.8646  2.3917 -0.2670
  130ECA    H13 1277   4.389   0.270  -0.068  0.6628 -2.8748 -1.7651
  130ECA    H14 1278   4.465   0.127   0.045  1.0809 -0.0636 -1.5309
  130ECA    C15 1279   4.466   0.492   0.114 -0.5975  0.1996 -0.4700
  130ECA    N16 1280   4.435   0.641   0.099  0.2859 -0.0987 -0.3864
  131ECA     C1 1281   1.955   4.100   4.642 -0.5854  0.1548 -0.1242
  131ECA     C2 1282   2.086   4.040   4.577  0.0093 -0.2369 -0.3748
  131ECA     O3 1283   2.093   3.984   4.437  0.6056  0.1355 -0.0913
  131ECA     C4 1284   1.973   4.009   4.347  0.0567 -0.3640 -0.1661
  131ECA     C5 1285   1.997   3.956   4.203  0.0968 -0.0563  0.3062
  131ECA     O6 1286   2.206   4.037   4.672 -1.0573  0.8790  0.8780
  131ECA     C7 1287   1.913   4.245   4.614 -0.6802 -0.8808 -0.1910
  131ECA     H8 1288   1.955   4.121   4.337 -2.3399 -0.8724 -2.2983
  131ECA     H9 1289   1.877   3.969   4.393 -0.0143  0.8395  0.7714
  131ECA    H10 1290   1.923   3.990   4.122 -0.3707 -0.6780  0.4684
  131ECA    H11 1291   2.007   3.843   4.204  0.1275 -0.0566 -0.0325
  131ECA    H12 1292   2.101   3.991   4.173 -0.5976  2.3414  0.3985
  131ECA    H13 1293   1.824   4.297   4.664 -0.9217 -0.8527 -0.6469
  131ECA    H14 1294   1.983   4.296   4.541  0.1060 -3.5276 -1.4109
  131ECA    C15 1295   1.878   4.019   4.746 -0.1569  0.1688 -0.9213
  131ECA    N16 1296   1.811   3.934   4.849  0.4687  0.2212 -0.3364
  132ECA     C1 1297   2.501   1.559   3.840  0.3883 -0.2421  0.1986
  132ECA     C2 1298   2.409   1.677   3.884 -0.5247  0.5537  0.3376
  132ECA     O3 1299   2.291   1.667   3.985 -0.1333 -0.5254  0.4008
  132ECA     C4 1300   2.276   1.533   4.059  0.0791 -0.0801 -0.5302
  132ECA     C5 1301   2.365   1.527   4.187 -0.6314 -0.1031  0.3020
  132ECA     O6 1302   2.449   1.825   3.860  0.2906  0.0277  0.1567
  132ECA     C7 1303   2.652   1.580   3.833  0.0896  0.1142 -0.2239
  132ECA     H8 1304   2.296   1.444   3.990 -0.2789 -0.7387  0.2020
  132ECA     H9 1305   2.171   1.521   4.100 -0.7392  0.2964 -2.4131
  132ECA    H10 1306   2.370   1.418   4.221 -2.9814 -0.0513  0.9984
  132ECA    H11 1307   2.313   1.583   4.271  1.0440  0.3457  1.0688
  132ECA    H12 1308   2.461   1.581   4.158 -0.3969  0.3655  1.8699
  132ECA    H13 1309   2.733   1.503   3.811  1.7981  1.4523  1.1073
  132ECA    H14 1310   2.689   1.686   3.853 -0.0191 -0.1153  1.3470
  132ECA    C15 1311   2.435   1.430   3.799 -0.1425 -0.4905 -0.1681
  132ECA    N16 1312   2.382   1.291   3.759 -0.4272 -0.3495 -0.9870
  133ECA     C1 1313   3.796   3.279   0.944 -0.4406  0.2729 -0.4689
  133ECA     C2 1314   3.681   3.224   1.029 -0.3033 -0.0990  0.0835
  133ECA     O3 1315   3.674   3.081   1.076  0.4695  0.4298  0.2801
  133ECA     C4 1316   3.787   2.989   1.029  0.8477 -0.0055  0.1399
  133ECA     C5 1317   3.739   2.841   1.069  0.2473 -0.0852  0.6029
  133ECA     O6 1318   3.573   3.320   1.068 -0.5718  0.1020  0.2036
  133ECA     C7 1319   3.788   3.301   0.791 -0.2709 -0.0082 -0.0864
  133ECA     H8 1320   3.889   3.023   1.064  1.0489 -0.0748 -0.3640
  133ECA     H9 1321   3.791   2.982   0.915 -1.6941 -3.5043  0.0925
  133ECA    H10 1322   3.805   2.765   1.016  0.5271 -0.3300  1.2864
  133ECA    H11 1323   3.632   2.814   1.042  0.6212 -0.3478 -0.6672
  133ECA    H12 1324   3.747   2.832   1.183 -0.5258 -0.3176  0.6442
  133ECA    H13 1325   3.886   3.325   0.738 -0.5740 -0.8366 -1.0370
  133ECA    H14 1326   3.689   3.294   0.735 -0.4696  0.2707  0.2230
  133ECA    C15 1327   3.939   3.298   1.010 -0.5705 -0.0881 -0.8348
  133ECA    N16 1328   4.074   3.300   1.073 -0.2866 -0.1104  0.0058
  134ECA     C1 1329   1.269   2.311   4.110  0.0880 -0.0200 -0.5272
  134ECA     C2 1330   1.208   2.224   4.224 -0.9121  0.4844  0.5132
  134ECA     O3 1331   1.283   2.119   4.291 -0.2465 -0.1954 -0.1348
  134ECA     C4 1332   1.432   2.125   4.250 -0.0181  0.3619 -0.1123
  134ECA     C5 1333   1.512   2.019   4.321  0.6235 -0.3071 -0.1950
  134ECA     O6 1334   1.063   2.241   4.263  1.2505  0.0148 -0.2046
  134ECA     C7 1335   1.238   2.280   3.963  0.2668  0.9927 -0.2179
  134ECA     H8 1336   1.471   2.226   4.286  2.3681 -1.3670  2.6047
  134ECA     H9 1337   1.434   2.098   4.139 -0.5133  2.2937 -0.6304
  134ECA    H10 1338   1.469   1.915   4.304 -0.1483  0.1268 -1.0056
  134ECA    H11 1339   1.499   2.029   4.434  0.5176 -0.5320 -0.1864
  134ECA    H12 1340   1.623   2.036   4.302  1.0986 -0.7282  1.8801
  134ECA    H13 1341   1.274   2.340   3.873  0.9482  1.6518  0.4818
  134ECA    H14 1342   1.179   2.187   3.935  1.6573 -0.0809  0.3040
  134ECA    C15 1343   1.346   2.429   4.152 -0.3584 -1.1689  0.2259
  134ECA    N16 1344   1.433   2.544   4.198  0.2012 -0.7261 -0.1900
  135ECA     C1 1345   0.425   1.519   3.719 -0.0360  0.1378 -1.4021
  135ECA     C2 1346   0.361   1.376   3.721  0.4055 -0.1586 -0.0938
  135ECA     O3 1347   0.266   1.324   3.821  0.1260  0.2038  0.2208
  135ECA     C4 1348   0.220   1.430   3.918 -0.2881  0.1751 -0.0673
  135ECA     C5 1349   0.149   1.346   4.032  0.0286  0.1138 -0.2213
  135ECA     O6 1350   0.421   1.280   3.620 -1.0537 -0.2543 -0.1048
  135ECA     C7 1351   0.573   1.548   3.755  0.5814  0.3591 -0.1350
  135ECA     H8 1352   0.142   1.498   3.871 -0.7377 -1.0614 -1.1945
  135ECA     H9 1353   0.311   1.476   3.969  2.0162 -2.3863 -1.6018
  135ECA    H10 1354   0.127   1.423   4.113  0.5645 -0.0774  0.1119
  135ECA    H11 1355   0.222   1.268   4.069  0.1105  1.0343  1.6693
  135ECA    H12 1356   0.058   1.293   3.989  0.1911 -0.5930  0.3031
  135ECA    H13 1357   0.618   1.653   3.754  3.2121 -0.6737 -0.3077
  135ECA    H14 1358   0.633   1.454   3.781  0.6486  0.5209  0.3111
  135ECA    C15 1359   0.335   1.640   3.689  0.3295  0.8729 -0.1818
  135ECA    N16 1360   0.245   1.752   3.638  0.0909  0.0064  0.1416
  136ECA     C1 1361   0.252   0.408   1.464  0.1972 -1.2979  0.5479
  136ECA     C2 1362   0.323   0.541   1.500 -0.1207  0.2719  0.1058
  136ECA     O3 1363   0.469   0.575   1.464  0.5401 -0.6790  0.5234
  136ECA     C4 1364   0.532   0.480   1.371 -0.3731 -0.2413 -0.1688
  136ECA     C5 1365   0.676   0.528   1.344  0.9073 -0.2365  0.7494
  136ECA     O6 1366   0.245   0.644   1.582 -0.0007  0.7808 -0.0996
  136ECA     C7 1367   0.211   0.315   1.582  0.2723 -0.4479  0.4655
  136ECA     H8 1368   0.484   0.475   1.267  2.2078 -2.8987 -1.3797
  136ECA     H9 1369   0.525   0.379   1.423 -0.5982  0.5327  1.3380
  136ECA    H10 1370   0.734   0.455   1.279 -1.7157 -1.2624 -0.5802
  136ECA    H11 1371   0.734   0.544   1.441 -1.0979  0.7422  1.8422
  136ECA    H12 1372   0.691   0.626   1.288 -1.0621 -0.5956 -0.4983
  136ECA    H13 1373   0.156   0.217   1.559  1.1749 -1.3580  2.0187
  136ECA    H14 1374   0.232   0.346   1.689 -1.9344  1.3553  0.4541
  136ECA    C15 1375   0.230   0.367   1.321  0.9018  0.3373  1.0712
  136ECA    N16 1376   0.189   0.321   1.182 -0.4195 -0.3619 -1.2171
  137ECA     C1 1377   3.459   1.330   4.116 -0.4759 -0.2842 -0.2209
  137ECA     C2 1378   3.340   1.382   4.029 -0.0262 -0.0076  0.2539
  137ECA     O3 1379   3.334   1.535   3.982 -0.3188 -0.1655  0.1492
  137ECA     C4 1380   3.428   1.627   4.064 -0.2913 -0.3629  0.1660
  137ECA     C5 1381   3.396   1.776   4.032 -0.1681  0.4332 -0.1549
  137ECA     O6 1382   3.210   1.302   4.004 -0.7210  0.1453 -0.2533
  137ECA     C7 1383   3.426   1.206   4.201 -0.0418  0.0834 -0.4656
  137ECA     H8 1384   3.540   1.613   4.045 -0.2755 -0.2611  0.1863
  137ECA     H9 1385   3.412   1.612   4.176 -1.0506  2.2409  0.4840
  137ECA    H10 1386   3.434   1.802   3.928  0.1173 -0.4325 -0.2787
  137ECA    H11 1387   3.455   1.846   4.099  2.8361 -2.4406  0.4507
  137ECA    H12 1388   3.283   1.792   4.031 -0.3258 -0.4816  0.9341
  137ECA    H13 1389   3.515   1.164   4.257  1.0231  3.4131  0.6231
  137ECA    H14 1390   3.319   1.169   4.208  0.6405 -1.9076 -0.1355
  137ECA    C15 1391   3.607   1.380   4.112  0.0002  0.3782  0.2051
  137ECA    N16 1392   3.745   1.434   4.116  0.6068  0.2004  0.2134
  138ECA     C1 1393   1.933   1.289   1.250 -0.5249  0.9473 -0.5125
  138ECA     C2 1394   1.794   1.257   1.189  0.3627 -0.3920 -0.7804
  138ECA     O3 1395   1.676   1.201   1.262 -0.6756  0.0941 -0.7808
  138ECA     C4 1396   1.717   1.153   1.400  0.0228 -0.2605  0.4602
  138ECA     C5 1397   1.588   1.116   1.482 -0.5356  0.2265  0.5065
  138ECA     O6 1398   1.763   1.297   1.046  0.0866 -0.7500  0.0892
  138ECA     C7 1399   1.985   1.436   1.264  0.0074  0.3417  0.5592
  138ECA     H8 1400   1.776   1.228   1.462  2.5246 -1.3453 -0.4646
  138ECA     H9 1401   1.782   1.060   1.390 -0.3116 -0.3843 -0.8364
  138ECA    H10 1402   1.524   1.210   1.489  0.0770  0.7457 -0.5741
  138ECA    H11 1403   1.619   1.078   1.585  0.6643  0.2941  0.1819
  138ECA    H12 1404   1.538   1.022   1.441 -0.1480  0.5669 -0.7917
  138ECA    H13 1405   2.085   1.467   1.308  0.1164  0.8465 -0.0301
  138ECA    H14 1406   1.907   1.513   1.231 -1.7146 -2.3431 -2.2326
  138ECA    C15 1407   2.019   1.173   1.304  0.4582  0.6316 -0.0784
  138ECA    N16 1408   2.104   1.060   1.350 -0.6170  0.0489  0.5046
  139ECA     C1 1409   2.088   1.117   4.802 -0.1615  0.4994  0.7483
  139ECA     C2 1410   1.987   1.180   4.701  0.2915  0.4110 -0.1411
  139ECA     O3 1411   1.948   1.320   4.725  0.4333 -0.1603 -0.7616
  139ECA     C4 1412   1.867   1.374   4.613  0.3209 -0.4214 -0.9780
  139ECA     C5 1413   1.829   1.521   4.648  0.2589 -0.3081 -0.9183
  139ECA     O6 1414   1.930   1.106   4.580 -0.3641 -0.4334  0.2287
  139ECA     C7 1415   2.145   0.976   4.767  0.0271 -0.0094 -1.3292
  139ECA     H8 1416   1.774   1.308   4.613  0.5345 -0.7634  0.4999
  139ECA     H9 1417   1.927   1.383   4.517  1.2081  0.3512 -0.3628
  139ECA    H10 1418   1.752   1.528   4.731  1.7149 -1.7626  0.6404
  139ECA    H11 1419   1.786   1.574   4.557  0.5490 -1.4538 -1.7396
  139ECA    H12 1420   1.924   1.574   4.683  0.7615 -2.1078  0.5617
  139ECA    H13 1421   2.220   0.916   4.829 -0.1260 -0.5605 -1.6691
  139ECA    H14 1422   2.114   0.932   4.666  0.8861  1.7561 -2.4094
  139ECA    C15 1423   2.136   1.196   4.926 -0.2455  0.5261 -0.1950
  139ECA    N16 1424   2.187   1.273   5.044  0.1975  0.1365 -0.2119
  140ECA     C1 1425   2.618   2.612   4.771 -0.0282 -0.5711  0.1688
  140ECA     C2 1426   2.473   2.559   4.756 -0.4961  0.5577  0.0047
  140ECA     O3 1427   2.445   2.413   4.771 -0.1956 -0.0412 -1.0286
  140ECA     C4 1428   2.300   2.378   4.739  0.4949  0.7777 -0.6301
  140ECA     C5 1429   2.288   2.225   4.774 -0.2025  0.6813  0.0241
  140ECA     O6 1430   2.357   2.650   4.720  0.0416 -0.1927 -0.3209
  140ECA     C7 1431   2.654   2.762   4.787 -0.1801 -0.2592  0.8715
  140ECA     H8 1432   2.285   2.362   4.627  1.6829 -3.0668 -0.4058
  140ECA     H9 1433   2.226   2.443   4.796 -0.7835 -0.5495 -0.7096
  140ECA    H10 1434   2.382   2.174   4.735 -0.3975 -0.4145  0.9511
  140ECA    H11 1435   2.194   2.183   4.723 -0.7066  0.8958  0.7662
  140ECA    H12 1436   2.288   2.206   4.886  1.2075 -1.9142 -0.3471
  140ECA    H13 1437   2.766   2.777   4.801  0.0867 -0.5957 -0.6940
  140ECA    H14 1438   2.568   2.836   4.782 -1.0945 -1.3003  0.6972
  140ECA    C15 1439   2.731   2.507   4.776  0.0460 -1.0652 -0.1198
  140ECA    N16 1440   2.841   2.398   4.774  0.2590 -0.4129 -0.6105
  141ECA     C1 1441   3.007   2.872   2.531  0.0499  0.3549  0.1113
  141ECA     C2 1442   2.969   2.969   2.644  0.0135  0.2761  0.6134
  141ECA     O3 1443   3.016   2.953   2.787  0.7390  0.1229 -0.1924
  141ECA     C4 1444   3.068   2.814   2.812 -0.5386  0.4886 -0.2753
  141ECA     C5 1445   3.103   2.803   2.961 -0.3892 -0.2293 -0.3116
  141ECA     O6 1446   2.877   3.081   2.611  0.2114 -0.2604 -0.2743
  141ECA     C7 1447   2.895   2.814   2.448  0.5529  0.1932  0.3673
  141ECA     H8 1448   3.176   2.804   2.775  0.6231 -0.9239  3.1491
  141ECA     H9 1449   3.007   2.724   2.776  2.8188 -1.4197 -1.6747
  141ECA    H10 1450   3.156   2.703   2.966  1.5336  0.8034  1.8378
  141ECA    H11 1451   3.015   2.809   3.033  0.3229  1.7385  0.4651
  141ECA    H12 1452   3.171   2.890   2.989 -1.2455 -0.2929  2.2153
  141ECA    H13 1453   2.912   2.747   2.357  0.3285 -0.4030  0.7657
  141ECA    H14 1454   2.788   2.845   2.474 -0.0733 -0.6084 -1.1367
  141ECA    C15 1455   3.157   2.834   2.500  0.0336 -0.3361  0.0443
  141ECA    N16 1456   3.304   2.801   2.470  0.2859 -0.8984 -0.3697
  142ECA     C1 1457   4.072   1.718   2.542 -0.3034 -0.0814 -0.0104
  142ECA     C2 1458   3.998   1.742   2.412 -0.4938  0.2445  0.6921
  142ECA     O3 1459   3.946   1.875   2.356  0.0209  0.1795 -0.3229
  142ECA     C4 1460   4.009   1.995   2.421 -0.1043  0.4501 -0.0952
  142ECA     C5 1461   3.925   2.124   2.390 -0.0990  0.5505 -0.6088
  142ECA     O6 1462   3.985   1.624   2.321 -1.1336  0.1787  1.0554
  142ECA     C7 1463   4.016   1.623   2.639 -0.6206 -0.1229  0.1891
  142ECA     H8 1464   4.114   2.012   2.380 -0.2558 -0.5827 -0.9785
  142ECA     H9 1465   4.015   1.977   2.533  0.6386 -1.2589 -0.3735
  142ECA    H10 1466   3.818   2.118   2.430  0.7789  0.4402  1.8666
  142ECA    H11 1467   3.903   2.134   2.278 -2.3834 -0.7723 -0.3435
  142ECA    H12 1468   3.974   2.217   2.433  0.1038 -0.2470  0.9516
  142ECA    H13 1469   4.066   1.602   2.739  0.3132  1.4430  0.0781
  142ECA    H14 1470   3.917   1.570   2.620 -1.7014  0.9174  2.4274
  142ECA    C15 1471   4.199   1.798   2.563 -0.0818 -0.0281 -0.2813
  142ECA    N16 1472   4.318   1.889   2.586  0.7317 -0.1727 -0.4365
  143ECA     C1 1473   3.409   3.932   0.300  1.1483 -0.3714  0.3495
  143ECA     C2 1474   3.528   3.852   0.356  0.0425 -0.3303  0.6278
  143ECA     O3 1475   3.590   3.867   0.492  0.3415  0.4990  0.1327
  143ECA     C4 1476   3.508   3.947   0.594  0.7260 -0.0438  0.3288
  143ECA     C5 1477   3.573   3.960   0.727  0.1789  0.0078  0.4173
  143ECA     O6 1478   3.587   3.748   0.268  0.2298  0.0190  0.6797
  143ECA     C7 1479   3.400   3.964   0.152 -0.0146 -0.3023 -0.2617
  143ECA     H8 1480   3.404   3.901   0.602  1.3267 -1.5293 -0.0890
  143ECA     H9 1481   3.497   4.054   0.557  0.6864  0.2533  1.1850
  143ECA    H10 1482   3.517   4.043   0.782  1.4122  0.0243  1.7064
  143ECA    H11 1483   3.684   3.984   0.713 -0.1462  0.8900 -0.7932
  143ECA    H12 1484   3.565   3.859   0.778 -0.0961  0.1444  0.6517
  143ECA    H13 1485   3.311   4.027   0.118  1.4424  1.8296 -0.3171
  143ECA    H14 1486   3.480   3.929   0.079  2.2103  2.4893  0.6423
  143ECA    C15 1487   3.285   3.984   0.387  0.0167  0.5073 -0.3306
  143ECA    N16 1488   3.174   4.024   0.480 -0.1957  0.3999 -0.6941
  144FEC     C1 1489   2.504   4.200   4.146  0.3212  0.0831 -0.0694
  144FEC     C2 1490   2.482   4.148   4.296 -0.0279  0.0782 -0.5849
  144FEC     O3 1491   2.551   4.000   4.293  0.0178  0.0141  0.4037
  144FEC     C4 1492   2.545   3.948   4.143 -0.3222 -1.4450 -0.0633
  144FEC     O5 1493   2.495   4.069   4.052  0.6047  0.4021 -0.2983
  144FEC     O6 1494   2.606   3.819   4.099 -0.2486  0.3747  0.1156
  144FEC     F7 1495   2.409   4.299   4.084  0.0274 -0.1963 -0.1393
  144FEC     H8 1496   2.611   4.238   4.150  0.3904 -0.1815  1.2441
  144FEC     H9 1497   2.517   4.221   4.376 -1.6584  1.2796 -0.9154
  144FEC    H10 1498   2.370   4.139   4.316  0.1345 -0.1062  0.2810
  145FEC     C1 1499   0.641   1.088   4.778  0.1514 -0.3629  0.1310
  145FEC     C2 1500   0.787   1.147   4.755 -0.2933  0.3612 -0.2171
  145FEC     O3 1501   0.842   1.204   4.896  0.1684  0.3792 -0.4225
  145FEC     C4 1502   0.711   1.204   4.995  0.2740  0.7314 -0.8524
  145FEC     O5 1503   0.586   1.149   4.915 -0.4321  0.1600 -0.0952
  145FEC     O6 1504   0.712   1.264   5.137 -0.2645 -0.3679  0.1653
  145FEC     F7 1505   0.548   1.112   4.665 -0.0724  0.1680 -0.0878
  145FEC     H8 1506   0.640   0.976   4.803  1.8485 -0.4771 -0.2269
  145FEC     H9 1507   0.857   1.080   4.695 -0.8127 -0.9841  0.6309
  145FEC    H10 1508   0.763   1.243   4.697 -1.1162  0.1459 -0.2454
  146FEC     C1 1509   4.074   3.962   0.718  0.2757  0.1292 -0.3307
  146FEC     C2 1510   4.203   3.948   0.811  0.3874 -0.2073 -0.1880
  146FEC     O3 1511   4.328   3.985   0.723 -0.2500 -0.6109 -0.2828
  146FEC     C4 1512   4.282   3.962   0.571 -0.1151 -0.1122 -0.7900
  146FEC     O5 1513   4.124   3.946   0.569  0.1795 -0.1114  0.1275
  146FEC     O6 1514   4.370   3.979   0.450 -0.0315 -0.0187 -0.5933
  146FEC     F7 1515   3.970   3.860   0.751  0.1093  0.5289 -0.4817
  146FEC     H8 1516   4.029   4.065   0.740  2.3317  1.1897 -0.8565
  146FEC     H9 1517   4.189   4.010   0.906  0.7791  0.1188 -0.3393
  146FEC    H10 1518   4.211   3.836   0.831  0.0156 -0.1068  0.5744
  147FEC     C1 1519   3.722   2.795   1.962 -0.0434  0.9315 -0.5865
  147FEC     C2 1520   3.671   2.781   1.806  0.3691 -0.1378  0.5083
  147FEC     O3 1521   3.798   2.815   1.723 -0.0891  0.1234  0.0425
  147FEC     C4 1522   3.880   2.925   1.802  0.7979 -0.3780 -0.3861
  147FEC     O5 1523   3.814   2.925   1.953 -0.1077 -0.1972 -0.3308
  147FEC     O6 1524   3.999   3.010   1.752  0.0751 -0.4009  0.5458
  147FEC     F7 1525   3.616   2.800   2.065  0.5668 -0.2292  0.5258
  147FEC     H8 1526   3.791   2.706   1.980  0.3305  0.9564 -1.8567
  147FEC     H9 1527   3.627   2.680   1.777  1.3780 -1.3406  2.8927
  147FEC    H10 1528   3.593   2.862   1.787  0.2364 -0.4298 -0.2714
  148FEC     C1 1529   1.919   3.747   1.616  0.6899  0.6265  0.9327
  148FEC     C2 1530   1.905   3.727   1.458  0.5973  1.1432  0.4939
  148FEC     O3 1531   1.979   3.592   1.419 -0.4096 -0.1601  0.6203
  148FEC     C4 1532   2.059   3.547   1.550  0.7078 -0.0795 -0.1189
  148FEC     O5 1533   2.034   3.648   1.668 -0.0415  0.7079  0.5030
  148FEC     O6 1534   2.158   3.427   1.552  0.1138  0.6085 -0.4611
  148FEC     F7 1535   1.937   3.893   1.660  0.3187  0.4394 -0.4652
  148FEC     H8 1536   1.819   3.723   1.665  0.5631  0.2686  0.5103
  148FEC     H9 1537   1.797   3.723   1.421  1.0267 -0.6026 -0.6797
  148FEC    H10 1538   1.971   3.807   1.411  0.1296  1.0074 -0.4026
  149FEC     C1 1539   0.379   3.128   3.227  0.6011  0.4245  0.3543
  149FEC     C2 1540   0.455   3.239   3.307  0.4293 -0.0228 -0.1790
  149FEC     O3 1541   0.581   3.159   3.369  0.3206 -0.1398  0.4715
  149FEC     C4 1542   0.546   3.004   3.360 -0.0984 -0.4095 -0.2920
  149FEC     O5 1543   0.413   2.981   3.276  0.1804  0.1194 -0.1718
  149FEC     O6 1544   0.640   2.895   3.412  0.2098  0.1787 -0.0761
  149FEC     F7 1545   0.229   3.144   3.249  0.2697 -0.7456 -0.4693
  149FEC     H8 1546   0.402   3.133   3.115 -0.2811  1.3622  0.1978
  149FEC     H9 1547   0.478   3.332   3.245 -0.8531  0.0814 -0.5307
  149FEC    H10 1548   0.380   3.257   3.391 -1.7672  0.1695 -2.0577
  150FEC     C1 1549   1.105   3.009   1.245  0.0147  0.4041  0.5593
  150FEC     C2 1550   1.032   2.867   1.265 -0.6506  0.2366 -0.0723
  150FEC     O3 1551   1.062   2.780   1.136 -0.5317  0.0834  0.4034
  150FEC     C4 1552   1.119   2.881   1.023 -0.2445 -0.0902 -0.3581
  150FEC     O5 1553   1.126   3.025   1.083 -0.2780  0.0414 -0.1584
  150FEC     O6 1554   1.145   2.845   0.882  1.1743 -0.1070 -0.3595
  150FEC     F7 1555   1.025   3.125   1.292  0.5360 -0.0725 -0.1094
  150FEC     H8 1556   1.209   2.990   1.288  0.9749  2.4196 -0.7323
  150FEC     H9 1557   1.066   2.815   1.360  1.2910 -0.6450 -1.1922
  150FEC    H10 1558   0.921   2.890   1.278 -0.3405  1.6778  0.2441
  151FEC     C1 1559   3.131   3.669   0.112  0.2892  0.2230  0.2390
  151FEC     C2 1560   3.080   3.516   0.129 -0.4708 -0.1837 -0.0865
  151FEC     O3 1561   3.145   3.459   0.263 -0.3667 -0.3285  0.2924
  151FEC     C4 1562   3.269   3.552   0.295 -0.5074  0.7406 -0.2795
  151FEC     O5 1563   3.264   3.678   0.198  0.2460 -0.6968 -0.2438
  151FEC     O6 1564   3.368   3.539   0.409 -0.1763  0.0545  0.0431
  151FEC     F7 1565   3.151   3.704  -0.038  0.2016 -0.2554 -0.4697
  151FEC     H8 1566   3.068   3.749   0.162 -1.1161 -0.5061 -0.3282
  151FEC     H9 1567   2.966   3.514   0.125 -0.5224  1.4314 -0.2039
  151FEC    H10 1568   3.119   3.443   0.051 -0.9008 -2.5960  1.8320
  152FEC     C1 1569   4.381   4.586   4.716  0.3423 -0.1937 -0.7777
  152FEC     C2 1570   4.299   4.460   4.787  0.2584 -0.7663  0.3122
  152FEC     O3 1571   4.332   4.471   4.944  0.7374  0.4524 -0.0367
  152FEC     C4 1572   4.384   4.616   4.970  0.8144 -0.3695  0.4858
  152FEC     O5 1573   4.393   4.695   4.836 -0.3907 -0.4652  0.9623
  152FEC     O6 1574   4.408   4.668   5.107  0.2278 -0.3153 -0.0106
  152FEC     F7 1575   4.505   4.539   4.652 -0.2619 -0.1207  0.1685
  152FEC     H8 1576   4.317   4.627   4.631 -1.9507 -0.2717  0.8147
  152FEC     H9 1577   4.187   4.478   4.774  0.5843  2.0086  0.7936
  152FEC    H10 1578   4.335   4.360   4.745 -3.8534 -1.5313 -1.8713
  153FEC     C1 1579   2.615   4.328   1.198 -0.6781 -0.0409 -0.4274
  153FEC     C2 1580   2.632   4.180   1.129 -0.6321 -0.3909  0.1890
  153FEC     O3 1581   2.725   4.203   0.999 -0.7138 -0.2976 -0.2460
  153FEC     C4 1582   2.731   4.360   0.970  0.0985  0.2028 -0.1552
  153FEC     O5 1583   2.664   4.437   1.092  0.3694  0.4019 -0.0306
  153FEC     O6 1584   2.793   4.429   0.852 -0.2907  0.2563  0.0929
  153FEC     F7 1585   2.486   4.331   1.258  0.0635 -0.0661 -0.4110
  153FEC     H8 1586   2.698   4.330   1.277  1.6133  1.2905 -2.7286
  153FEC     H9 1587   2.658   4.103   1.209 -0.4091 -0.3397  0.1637
  153FEC    H10 1588   2.527   4.155   1.090 -0.3475 -0.5869 -0.4557
  154FEC     C1 1589   2.430   0.760   4.319  0.3943  1.0620  0.3040
  154FEC     C2 1590   2.477   0.898   4.265  0.4937  0.3191 -0.3805
  154FEC     O3 1591   2.451   1.006   4.384  0.3886  0.0826 -0.3434
  154FEC     C4 1592   2.444   0.914   4.518 -0.0544 -0.1814  0.6852
  154FEC     O5 1593   2.441   0.766   4.480 -0.6552 -0.0405 -0.5583
  154FEC     O6 1594   2.431   0.968   4.655 -0.1895  0.4583 -0.0086
  154FEC     F7 1595   2.285   0.742   4.293 -0.4660 -0.1768 -0.3621
  154FEC     H8 1596   2.499   0.678   4.280 -0.7463 -0.3613  1.2300
  154FEC     H9 1597   2.584   0.889   4.225  0.6126 -1.0733  0.1924
  154FEC    H10 1598   2.409   0.924   4.178  0.6455  3.6348  0.3623
  155FEC     C1 1599   1.377   3.085   4.497  0.0393  0.0135  0.3894
  155FEC     C2 1600   1.276   2.984   4.567  0.1970 -0.2814 -0.0569
  155FEC     O3 1601   1.354   2.853   4.612 -1.2445  0.1006 -0.2578
  155FEC     C4 1602   1.501   2.869   4.550  0.3377  1.1563 -0.5923
  155FEC     O5 1603   1.505   3.000   4.462  0.2036 -0.9949 -0.2305
  155FEC     O6 1604   1.612   2.772   4.566 -0.6220  0.6223 -0.0039
  155FEC     F7 1605   1.316   3.156   4.384 -0.0156 -0.7652  0.2985
  155FEC     H8 1606   1.421   3.161   4.571  0.9979  1.2086 -1.3389
  155FEC     H9 1607   1.224   3.035   4.654  1.9817  0.6557  0.5217
  155FEC    H10 1608   1.200   2.944   4.492 -1.2526  1.9592  0.1292
  156FEC     C1 1609   3.765   1.118   1.807 -0.6956 -0.3391  0.6095
  156FEC     C2 1610   3.780   1.255   1.733 -0.2069 -0.5817  0.0377
  156FEC     O3 1611   3.851   1.355   1.836  0.3323 -0.8927  0.0954
  156FEC     C4 1612   3.846   1.283   1.981  0.0769  0.4129 -0.0949
  156FEC     O5 1613   3.799   1.132   1.961 -0.7718 -0.7648 -0.2211
  156FEC     O6 1614   3.902   1.344   2.107  0.1542  0.4181  0.2449
  156FEC     F7 1615   3.618   1.068   1.796  0.3692 -0.3382  0.0836
  156FEC     H8 1616   3.841   1.051   1.755  1.0566  2.2393 -0.3494
  156FEC     H9 1617   3.832   1.246   1.632 -0.4680 -1.7987  0.0017
  156FEC    H10 1618   3.672   1.289   1.717 -0.2814 -0.3622  0.9576
  157FEC     C1 1619   1.967   1.156   1.732 -0.2162 -0.5470 -0.0021
  157FEC     C2 1620   2.053   1.117   1.858 -0.4355 -0.1311  0.6721
  157FEC     O3 1621   1.949   1.088   1.980 -1.0047 -0.1952 -0.7468
  157FEC     C4 1622   1.807   1.068   1.913  0.4223 -0.5235 -0.3129
  157FEC     O5 1623   1.822   1.103   1.753  0.0696 -0.0801 -0.3779
  157FEC     O6 1624   1.676   1.043   1.986  0.0348  0.2371  0.1870
  157FEC     F7 1625   1.965   1.302   1.708  0.1303 -0.0849  0.1034
  157FEC     H8 1626   1.994   1.097   1.638 -1.1587 -0.4069 -0.3702
  157FEC     H9 1627   2.123   1.030   1.837 -0.7105 -0.3229  0.5563
  157FEC    H10 1628   2.107   1.210   1.895  0.7012 -0.0122 -1.1664
  158FEC     C1 1629   4.538   0.387   4.528 -0.6325 -0.2259  0.2994
  158FEC     C2 1630   4.395   0.454   4.532  0.4552 -0.0133 -0.4270
  158FEC     O3 1631   4.392   0.573   4.430  0.1547 -0.0733  0.7119
  158FEC     C4 1632   4.537   0.598   4.378 -0.5446 -0.1852 -0.9075
  158FEC     O5 1633   4.634   0.484   4.442  0.2234 -0.2520  0.1312
  158FEC     O6 1634   4.583   0.705   4.282 -0.2230  0.7355  0.4146
  158FEC     F7 1635   4.608   0.366   4.659 -0.1728 -0.2396  0.4704
  158FEC     H8 1636   4.527   0.290   4.470  0.3198 -0.7908  1.0325
  158FEC     H9 1637   4.303   0.386   4.527  1.8312 -2.2220  1.9533
  158FEC    H10 1638   4.403   0.485   4.641  0.4325 -0.3928 -0.3140
  159FEC     C1 1639   1.500   2.374   0.460  0.6025 -0.0991  0.3061
  159FEC     C2 1640   1.376   2.458   0.395 -0.5532  0.6972 -0.5855
  159FEC     O3 1641   1.247   2.449   0.489 -0.4631  0.5831 -0.4022
  159FEC     C4 1642   1.295   2.370   0.620 -0.2064 -0.1731 -0.2119
  159FEC     O5 1643   1.454   2.342   0.610  0.1364  0.9100 -0.1295
  159FEC     O6 1644   1.206   2.335   0.734 -0.8249  0.2136  0.0883
  159FEC     F7 1645   1.523   2.247   0.373  0.0346 -0.1159 -0.0360
  159FEC     H8 1646   1.593   2.438   0.472  0.7374 -0.1954 -0.2256
  159FEC     H9 1647   1.412   2.565   0.381  1.2949  0.0998 -0.6180
  159FEC    H10 1648   1.349   2.406   0.297 -0.1467 -1.4010  0.3570
  160FEC     C1 1649   4.035   0.113   3.408 -0.0808  0.2913 -0.0951
  160FEC     C2 1650   4.041  -0.042   3.365 -0.5493 -0.3413 -0.1975
  160FEC     O3 1651   4.139  -0.121   3.472  0.1374 -0.5567 -0.5206
  160FEC     C4 1652   4.150  -0.018   3.596  0.4277 -0.0378  0.0924
  160FEC     O5 1653   4.079   0.122   3.557 -0.2365 -0.2998 -0.1660
  160FEC     O6 1654   4.211  -0.047   3.730  0.0690 -0.2349  0.3756
  160FEC     F7 1655   4.127   0.190   3.323  0.3012  0.1715 -0.1659
  160FEC     H8 1656   3.925   0.143   3.405  0.1758  1.1686 -1.4804
  160FEC     H9 1657   3.940  -0.093   3.366  0.1416 -1.7701  0.9300
  160FEC    H10 1658   4.089  -0.040   3.261  0.6014 -1.1033  0.2890
  161FEC     C1 1659   1.881   3.712   1.043  0.2423 -0.3741 -0.4861
  161FEC     C2 1660   1.973   3.613   0.973  0.3320  0.2957  0.4402
  161FEC     O3 1661   2.126   3.670   0.972  0.0223  0.0647  0.4914
  161FEC     C4 1662   2.124   3.808   1.058  0.1345  0.4899  0.4955
  161FEC     O5 1663   1.967   3.839   1.091 -0.7267  0.0678  0.0694
  161FEC     O6 1664   2.247   3.887   1.099  0.0251  0.5540  0.1766
  161FEC     F7 1665   1.762   3.754   0.953 -0.2746  0.1317 -0.0382
  161FEC     H8 1666   1.838   3.664   1.137 -0.0679 -0.1999 -0.5387
  161FEC     H9 1667   1.968   3.508   1.017  0.8038  0.2294  0.3311
  161FEC    H10 1668   1.943   3.615   0.863 -2.6427  1.0130  1.1765
  162FEC     C1 1669   0.838   3.937   3.575  0.2411  0.1249 -0.2257
  162FEC     C2 1670   0.916   3.924   3.713  0.6034 -0.2207  0.1890
  162FEC     O3 1671   0.872   4.059   3.799 -0.1153 -0.0443 -0.0792
  162FEC     C4 1672   0.739   4.114   3.729  0.2743 -0.9548 -0.4622
  162FEC     O5 1673   0.718   4.038   3.597 -0.0309  0.4411 -0.3816
  162FEC     O6 1674   0.644   4.225   3.772  0.3062  0.3267 -0.2325
  162FEC     F7 1675   0.935   4.016   3.486 -0.2912 -0.1342 -0.0940
  162FEC     H8 1676   0.811   3.833   3.538  0.3062  0.1585 -0.3696
  162FEC     H9 1677   0.891   3.826   3.764  0.9272  0.5630  1.9256
  162FEC    H10 1678   1.028   3.927   3.695  0.7115  0.7234  0.9446
  163FEC     C1 1679   0.305   2.643   2.581  0.1043 -0.1730 -0.1080
  163FEC     C2 1680   0.287   2.604   2.426  0.0537  0.2716  0.5680
  163FEC     O3 1681   0.220   2.457   2.421 -0.4350  0.1989  0.0244
  163FEC     C4 1682   0.158   2.433   2.565  0.5394 -0.1189  0.0183
  163FEC     O5 1683   0.195   2.555   2.656 -0.3285  0.2949  0.3315
  163FEC     O6 1684   0.073   2.313   2.597  0.2136  0.0522 -0.3541
  163FEC     F7 1685   0.440   2.608   2.641  0.8075 -0.1609 -0.2037
  163FEC     H8 1686   0.281   2.754   2.590 -1.0669 -0.4405  0.3279
  163FEC     H9 1687   0.230   2.685   2.369  1.8416  1.2717  0.1260
  163FEC    H10 1688   0.386   2.594   2.371 -1.3886 -2.4024 -1.7762
  164FEC     C1 1689   0.436   2.845   3.828 -0.1351  0.0436 -0.5565
  164FEC     C2 1690   0.400   2.914   3.692  0.3679  0.1391 -0.3953
  164FEC     O3 1691   0.497   3.038   3.657  0.3649  0.7933 -0.3877
  164FEC     C4 1692   0.602   3.039   3.779 -0.7416  0.2247  0.2947
  164FEC     O5 1693   0.564   2.924   3.884  0.3247  0.8606  0.4297
  164FEC     O6 1694   0.728   3.124   3.787 -0.0835  0.2848 -0.6356
  164FEC     F7 1695   0.343   2.852   3.941  0.5672  0.7411 -0.0501
  164FEC     H8 1696   0.461   2.736   3.809 -1.4681 -0.3842  0.0953
  164FEC     H9 1697   0.398   2.842   3.603  1.2588  0.5271 -0.7404
  164FEC    H10 1698   0.295   2.951   3.718  0.3027 -0.1002 -0.3140
  165FEC     C1 1699   4.110   2.166   3.320  0.1074  0.0024  0.4321
  165FEC     C2 1700   4.113   2.324   3.315 -0.4650 -0.2161  0.4382
  165FEC     O3 1701   3.999   2.375   3.217 -0.5229 -0.0333 -0.3662
  165FEC     C4 1702   3.928   2.247   3.163 -0.6363  0.7540  0.6947
  165FEC     O5 1703   4.007   2.116   3.211  0.1020 -0.2889 -0.4203
  165FEC     O6 1704   3.797   2.234   3.085 -0.0278 -0.2549  0.0294
  165FEC     F7 1705   4.238   2.092   3.316  0.2988 -0.7648 -0.2889
  165FEC     H8 1706   4.057   2.143   3.418  1.2488  1.2442  1.3755
  165FEC     H9 1707   4.111   2.374   3.418  0.3976 -0.8058  0.7573
  165FEC    H10 1708   4.202   2.352   3.249 -0.7150 -2.2094 -0.8128
  166FEC     C1 1709   0.262   2.896   0.233 -0.6592 -0.1914  0.2762
  166FEC     C2 1710   0.339   3.033   0.243  0.0961 -0.4742  0.4068
  166FEC     O3 1711   0.469   3.004   0.335  0.6117  0.1394 -0.4242
  166FEC     C4 1712   0.505   2.850   0.315 -0.4144 -0.1615  0.3952
  166FEC     O5 1713   0.376   2.777   0.249  0.2151 -0.3577 -0.2490
  166FEC     O6 1714   0.636   2.779   0.348  0.8046  0.1793 -0.2134
  166FEC     F7 1715   0.162   2.876   0.340  0.0498 -0.3016  0.4178
  166FEC     H8 1716   0.212   2.890   0.131 -1.1000 -2.0308  0.5489
  166FEC     H9 1717   0.365   3.072   0.139 -0.6369 -0.1803  0.3321
  166FEC    H10 1718   0.265   3.098   0.300  0.2246 -3.3217  4.2390
  167FEC     C1 1719   1.863   4.691   1.647 -0.2110  0.5906 -0.3494
  167FEC     C2 1720   1.960   4.583   1.709  0.2812  0.2664  0.3771
  167FEC     O3 1721   1.971   4.631   1.859  0.0715 -0.1321  0.2172
  167FEC     C4 1722   1.963   4.792   1.855  0.3695  0.5274 -0.2525
  167FEC     O5 1723   1.906   4.830   1.714 -0.0661  0.3104 -0.1030
  167FEC     O6 1724   1.992   4.881   1.976  0.0944 -0.2276  0.0560
  167FEC     F7 1725   1.848   4.690   1.492 -0.1605  0.2451  0.3155
  167FEC     H8 1726   1.760   4.659   1.685  0.2340 -0.3369  0.0937
  167FEC     H9 1727   1.911   4.481   1.698 -1.0917  0.7747  1.4790
  167FEC    H10 1728   2.063   4.593   1.660 -0.2411  0.9627 -0.6090
  168FEC     C1 1729   1.007   0.949   0.960 -0.0383 -0.7140 -0.7356
  168FEC     C2 1730   0.996   0.812   1.026 -0.1847  0.9790 -0.4996
  168FEC     O3 1731   0.861   0.750   0.988 -0.1122 -0.4276 -0.2202
  168FEC     C4 1732   0.762   0.868   0.966 -0.4879  0.0450  0.4175
  168FEC     O5 1733   0.858   1.000   0.950 -0.2361  0.2544  0.3210
  168FEC     O6 1734   0.613   0.859   0.943 -0.4939  0.2716 -0.0147
  168FEC     F7 1735   1.110   1.028   1.031  0.1073  0.2569 -0.6541
  168FEC     H8 1736   1.044   0.936   0.853  2.4076 -1.1079  0.1094
  168FEC     H9 1737   1.095   0.761   1.004  0.2937  2.3675 -1.7640
  168FEC    H10 1738   0.990   0.836   1.137 -0.7469 -1.9790  0.1913
  169FEC     C1 1739   0.454   2.229   3.363 -0.3335  0.1949  0.2330
  169FEC     C2 1740   0.527   2.126   3.267  0.1945 -0.1385 -0.3989
  169FEC     O3 1741   0.659   2.206   3.224  0.3054 -0.0202  0.2409
  169FEC     C4 1742   0.623   2.362   3.230  0.1856  0.0610  0.2784
  169FEC     O5 1743   0.487   2.373   3.313  0.0238  0.4523  0.3904
  169FEC     O6 1744   0.694   2.475   3.162 -0.5231 -0.2200 -0.3318
  169FEC     F7 1745   0.313   2.188   3.392  0.6798  0.4895  0.9025
  169FEC     H8 1746   0.508   2.209   3.462 -0.7635  1.0195  0.6488
  169FEC     H9 1747   0.540   2.030   3.327 -0.1144  0.6284  0.9450
  169FEC    H10 1748   0.456   2.109   3.180 -1.9191 -2.2333  1.6001
  170FEC     C1 1749   0.307   4.407   0.523  0.1055 -0.1935 -0.0402
  170FEC     C2 1750   0.194   4.481   0.437  0.3293  0.2188  0.1583
  170FEC     O3 1751   0.210   4.433   0.286 -0.5049  0.2977 -0.2862
  170FEC     C4 1752   0.290   4.297   0.291 -0.8649 -0.4879  0.2681
  170FEC     O5 1753   0.344   4.281   0.438 -1.2889  0.7032  0.1650
  170FEC     O6 1754   0.326   4.200   0.176  0.0647  0.3308 -0.4010
  170FEC     F7 1755   0.418   4.501   0.555 -0.6952  0.1575 -0.3362
  170FEC     H8 1756   0.272   4.373   0.627 -0.5087 -1.8011 -0.7337
  170FEC     H9 1757   0.088   4.442   0.447  1.0624 -1.8941  0.1803
  170FEC    H10 1758   0.204   4.594   0.448 -0.1103  0.0639  2.8064
  171FEC     C1 1759   3.155   2.431   0.353 -0.0917  0.3791  0.4708
  171FEC     C2 1760   3.099   2.294   0.421  1.1864 -0.1991 -0.3918
  171FEC     O3 1761   3.181   2.261   0.557 -0.6557  0.0346  0.2906
  171FEC     C4 1762   3.311   2.347   0.544 -0.8053 -0.1404 -0.5445
  171FEC     O5 1763   3.304   2.437   0.409 -0.5437  0.1148  0.0527
  171FEC     O6 1764   3.427   2.340   0.644 -0.0299 -0.1416  0.0531
  171FEC     F7 1765   3.168   2.437   0.201  0.3177 -0.0553  0.0279
  171FEC     H8 1766   3.103   2.524   0.393 -0.9148 -0.4298  1.3435
  171FEC     H9 1767   2.986   2.303   0.437  1.3950 -0.1449  1.1390
  171FEC    H10 1768   3.136   2.205   0.359  2.3840 -0.5027  0.7365
  172FEC     C1 1769   3.271   4.140   1.999  1.0059  0.5402  0.2050
  172FEC     C2 1770   3.299   4.179   2.157 -0.2370  0.1796 -0.2965
  172FEC     O3 1771   3.355   4.330   2.158  0.1944  0.1548  0.0890
  172FEC     C4 1772   3.392   4.363   2.006  0.5661 -0.2179 -0.3583
  172FEC     O5 1773   3.364   4.234   1.917 -0.4728  0.5626 -0.3118
  172FEC     O6 1774   3.450   4.501   1.965  0.2336  0.2771  0.1581
  172FEC     F7 1775   3.298   3.992   1.978  0.3442 -0.1608  0.7065
  172FEC     H8 1776   3.162   4.160   1.973  1.1670  1.3912  0.1771
  172FEC     H9 1777   3.216   4.152   2.230  0.7296  0.0239  0.7813
  172FEC    H10 1778   3.386   4.112   2.189 -1.1106  0.0047  1.9075
  173FEC     C1 1779   2.122   1.866   4.487  0.3000  0.3557 -0.0645
  173FEC     C2 1780   2.078   1.967   4.377 -0.4353 -0.2456  0.0264
  173FEC     O3 1781   1.927   2.004   4.415 -0.3191  0.4872  0.0518
  173FEC     C4 1782   1.871   1.901   4.524  0.3536  0.6048  0.4073
  173FEC     O5 1783   2.000   1.802   4.557  0.3342  0.2314  0.1406
  173FEC     O6 1784   1.734   1.893   4.593 -0.2910 -0.3321  0.0801
  173FEC     F7 1785   2.220   1.765   4.436  0.0461 -0.3075  0.0148
  173FEC     H8 1786   2.176   1.935   4.560 -1.0074 -0.2450  1.5446
  173FEC     H9 1787   2.139   2.063   4.374 -1.0318  0.1577 -3.5412
  173FEC    H10 1788   2.081   1.909   4.279 -0.5988  2.5037 -1.7250
  174FEC     C1 1789   3.142   3.461   3.221  0.5681  0.1441  0.1746
  174FEC     C2 1790   3.074   3.515   3.086  0.1342 -0.4195 -0.4414
  174FEC     O3 1791   3.189   3.589   3.006 -0.4934 -0.5390 -0.3490
  174FEC     C4 1792   3.323   3.590   3.098 -0.8443  0.0026  0.4098
  174FEC     O5 1793   3.283   3.522   3.233  0.0602 -0.2752 -0.7067
  174FEC     O6 1794   3.460   3.650   3.056  0.2116 -0.0048 -0.5591
  174FEC     F7 1795   3.061   3.489   3.342  0.3105  0.5612  0.0642
  174FEC     H8 1796   3.151   3.347   3.216 -0.3572  0.0526  0.4746
  174FEC     H9 1797   3.036   3.421   3.035  1.1547 -0.2163 -1.6157
  174FEC    H10 1798   3.000   3.598   3.113  1.1620  0.5343 -0.4706
  175FEC     C1 1799   3.472   0.738   0.999  0.1338 -0.4159 -0.1722
  175FEC     C2 1800   3.482   0.633   0.877  0.0425  0.4480  0.0555
  175FEC     O3 1801   3.388   0.514   0.914  0.2898 -0.0190  0.4317
  175FEC     C4 1802   3.363   0.519   1.072  0.2837  0.6123  1.2934
  175FEC     O5 1803   3.422   0.654   1.120 -0.5593  0.5548 -0.0856
  175FEC     O6 1804   3.290   0.416   1.153  0.1870  0.0298  0.2886
  175FEC     F7 1805   3.613   0.792   1.018  0.1212 -0.4667  0.1301
  175FEC     H8 1806   3.399   0.822   0.976  0.0757 -0.8671 -1.7265
  175FEC     H9 1807   3.469   0.679   0.773 -0.4460  0.3114  0.0530
  175FEC    H10 1808   3.584   0.586   0.891 -0.7176 -1.6061 -0.9717
  176FEC     C1 1809   3.502   0.846   1.365 -0.2641  0.0048 -0.7149
  176FEC     C2 1810   3.606   0.716   1.355  0.1470  0.4457 -0.5123
  176FEC     O3 1811   3.539   0.601   1.436  0.2991  0.3405 -0.1453
  176FEC     C4 1812   3.421   0.660   1.527  0.3262  1.0132  0.0819
  176FEC     O5 1813   3.414   0.813   1.496  0.0043 -0.1094 -0.0104
  176FEC     O6 1814   3.345   0.574   1.628 -0.2013  0.0037 -0.1303
  176FEC     F7 1815   3.576   0.973   1.404 -0.2553 -0.3945  0.0088
  176FEC     H8 1816   3.441   0.864   1.270 -1.1965 -0.0882 -0.1450
  176FEC     H9 1817   3.648   0.698   1.251  1.2434  2.0605 -0.3792
  176FEC    H10 1818   3.692   0.761   1.415 -0.1930 -0.8669  1.0199
  177FEC     C1 1819   0.141   2.347   0.242  0.2031  0.2442  0.2556
  177FEC     C2 1820   0.007   2.417   0.185  0.1240 -0.1388  0.8455
  177FEC     O3 1821  -0.066   2.312   0.088  0.4298 -0.6992  0.1750
  177FEC     C4 1822   0.033   2.190   0.072  0.3662  1.1368  0.4101
  177FEC     O5 1823   0.165   2.219   0.150  0.2561  0.0334  0.3593
  177FEC     O6 1824   0.013   2.068  -0.013 -0.6008  0.2184  0.1021
  177FEC     F7 1825   0.265   2.432   0.243  0.3379  0.6311 -0.2166
  177FEC     H8 1826   0.110   2.319   0.348 -1.1454  0.6238 -0.0195
  177FEC     H9 1827  -0.060   2.462   0.265  0.1614  0.3577  0.5984
  177FEC    H10 1828   0.061   2.489   0.115 -0.4430 -0.5019  0.0220
  178FEC     C1 1829   4.304   1.359   1.654 -0.2509 -0.5781 -0.2418
  178FEC     C2 1830   4.424   1.459   1.694 -0.1449 -0.8726 -0.2657
  178FEC     O3 1831   4.418   1.473   1.848  0.3079  0.2075  0.4041
  178FEC     C4 1832   4.260   1.452   1.890 -0.1086  0.4183 -0.5532
  178FEC     O5 1833   4.190   1.379   1.767  0.0358  0.1972  0.0825
  178FEC     O6 1834   4.200   1.505   2.023 -0.3085  0.5320  0.4303
  178FEC     F7 1835   4.226   1.390   1.528 -0.4872 -0.3599  0.1145
  178FEC     H8 1836   4.331   1.248   1.656 -1.7710 -0.9692  0.1797
  178FEC     H9 1837   4.524   1.420   1.657  1.0084  1.8353 -0.2179
  178FEC    H10 1838   4.404   1.555   1.636  0.2880 -1.0080 -0.6472
  179FEC     C1 1839   0.343   3.337   2.075  1.0363  0.2656 -0.1550
  179FEC     C2 1840   0.238   3.434   2.006  0.3688 -0.1689 -0.2001
  179FEC     O3 1841   0.130   3.458   2.122  0.2263 -0.3901 -0.0830
  179FEC     C4 1842   0.207   3.441   2.263  0.4451  0.2134  0.2283
  179FEC     O5 1843   0.343   3.370   2.237 -0.2958 -0.0903  0.3594
  179FEC     O6 1844   0.151   3.476   2.402 -0.0855  0.0339  0.0977
  179FEC     F7 1845   0.306   3.191   2.081  0.7155  0.2862  0.6935
  179FEC     H8 1846   0.446   3.362   2.031  1.5522 -0.6411  0.5059
  179FEC     H9 1847   0.290   3.530   1.974  0.2511  0.2746  0.8715
  179FEC    H10 1848   0.200   3.389   1.909  0.6473 -2.1835  0.5768
  180FEC     C1 1849   1.160   4.600   3.175 -0.5068 -0.0178 -0.3442
  180FEC     C2 1850   1.233   4.475   3.120  0.2838  0.5087  1.0374
  180FEC     O3 1851   1.372   4.471   3.191 -0.2300 -0.1485  0.2442
  180FEC     C4 1852   1.403   4.616   3.246  0.1392 -0.2469 -0.6093
  180FEC     O5 1853   1.266   4.696   3.252  0.1373 -0.1883  0.2976
  180FEC     O6 1854   1.535   4.661   3.304  0.6660 -0.3791  0.2176
  180FEC     F7 1855   1.036   4.668   3.120  0.7320 -0.3246 -0.7383
  180FEC     H8 1856   1.116   4.545   3.264 -0.0570 -1.0061 -0.7176
  180FEC     H9 1857   1.168   4.382   3.126 -0.9243  0.9376 -2.8878
  180FEC    H10 1858   1.237   4.497   3.009 -2.5552 -1.6791  0.3949
  181FEC     C1 1859   1.147   3.076   1.677 -0.1811  0.2048  0.1920
  181FEC     C2 1860   1.278   3.062   1.768 -0.3169  0.1896 -0.4178
  181FEC     O3 1861   1.250   3.175   1.882 -0.1266  0.3330  0.2710
  181FEC     C4 1862   1.156   3.281   1.823 -0.8429 -0.7956  0.2232
  181FEC     O5 1863   1.097   3.226   1.681  0.3331  0.3779  0.3543
  181FEC     O6 1864   1.135   3.413   1.884 -0.3047 -0.1011 -0.2318
  181FEC     F7 1865   1.164   2.999   1.551 -0.9620 -0.1360 -0.0644
  181FEC     H8 1866   1.066   3.019   1.734  1.0201 -3.2958 -1.3739
  181FEC     H9 1867   1.284   2.956   1.809  2.7322  0.3258 -0.3184
  181FEC    H10 1868   1.363   3.079   1.695  1.3826 -0.5263  1.3063
  182FEC     C1 1869   4.660   1.791   1.686  0.0210 -0.1984 -0.9382
  182FEC     C2 1870   4.813   1.835   1.703 -0.1631 -0.2303  0.2432
  182FEC     O3 1871   4.829   1.870   1.860 -0.2975 -0.2996  1.1709
  182FEC     C4 1872   4.686   1.909   1.915 -0.2697 -0.1321  0.9420
  182FEC     O5 1873   4.577   1.859   1.802 -0.8576  0.7573  0.0389
  182FEC     O6 1874   4.652   1.979   2.044  0.1205 -0.1581 -0.2356
  182FEC     F7 1875   4.584   1.810   1.554  0.7878 -0.9143 -0.0067
  182FEC     H8 1876   4.654   1.682   1.720 -1.6142  0.2277  0.3309
  182FEC     H9 1877   4.892   1.757   1.675  1.2941  1.3618 -0.2194
  182FEC    H10 1878   4.840   1.928   1.644  1.1556 -1.0120 -0.4368
  183FEC     C1 1879   2.247   3.222   1.187 -0.0672 -0.8464  0.6833
  183FEC     C2 1880   2.183   3.140   1.303 -0.2010  0.1637 -0.4045
  183FEC     O3 1881   2.028   3.174   1.299 -0.3934  0.3248  0.1178
  183FEC     C4 1882   2.012   3.306   1.223  0.5710 -0.1140  0.5166
  183FEC     O5 1883   2.147   3.343   1.155 -0.0308  0.2741  0.6444
  183FEC     O6 1884   1.888   3.390   1.222 -0.0279 -0.3173  0.2955
  183FEC     F7 1885   2.386   3.262   1.205  0.7288  0.6199  0.6933
  183FEC     H8 1886   2.234   3.154   1.097 -0.2982 -0.0244  0.0811
  183FEC     H9 1887   2.217   3.032   1.299 -0.9554 -0.0339 -2.6923
  183FEC    H10 1888   2.209   3.179   1.407 -0.6325 -2.4316  0.7416
  184FEC     C1 1889   0.900   3.853   0.965  0.5875  0.7770 -0.1152
  184FEC     C2 1890   0.814   3.968   0.889 -0.0991 -0.6494  0.6247
  184FEC     O3 1891   0.693   4.004   0.985  0.1843 -0.3630  0.1767
  184FEC     C4 1892   0.696   3.908   1.111 -0.0893  0.1424  0.1568
  184FEC     O5 1893   0.818   3.808   1.095  0.2429 -0.1201 -0.7461
  184FEC     O6 1894   0.587   3.901   1.217 -0.1853  0.1674  0.5684
  184FEC     F7 1895   0.951   3.746   0.875  0.8402  0.0022 -0.1376
  184FEC     H8 1896   0.988   3.912   1.007  0.0387 -0.3732  2.8843
  184FEC     H9 1897   0.867   4.059   0.847  2.6406 -1.0113  2.9753
  184FEC    H10 1898   0.774   3.920   0.793 -2.2270  0.6790  0.7773
  185FEC     C1 1899   4.024   4.821   0.433  0.3077 -0.5197 -0.1882
  185FEC     C2 1900   4.036   4.903   0.295 -0.1135 -0.4478 -0.1121
  185FEC     O3 1901   3.993   4.810   0.173  0.4316 -0.4457  0.1139
  185FEC     C4 1902   4.001   4.661   0.224 -0.6254 -0.1281  0.5006
  185FEC     O5 1903   4.026   4.667   0.381  0.3208  0.4571 -0.2758
  185FEC     O6 1904   3.997   4.539   0.138  0.2546  0.2530 -0.9669
  185FEC     F7 1905   4.125   4.862   0.535  0.2513 -0.3372 -0.0811
  185FEC     H8 1906   3.924   4.847   0.481  0.9106  0.0682  0.7647
  185FEC     H9 1907   3.983   5.004   0.291  1.1669  0.1907 -2.2628
  185FEC    H10 1908   4.148   4.917   0.280  0.2224 -0.3786  2.0701
  186FEC     C1 1909   2.743   0.556   3.433  0.5943  0.5586 -0.8045
  186FEC     C2 1910   2.596   0.502   3.396  0.1613  0.2635  0.0412
  186FEC     O3 1911   2.545   0.406   3.514 -0.1072  0.7387 -0.6469
  186FEC     C4 1912   2.678   0.374   3.599 -0.1567 -0.5560 -0.3478
  186FEC     O5 1913   2.802   0.451   3.541  0.6173 -0.5227 -0.3342
  186FEC     O6 1914   2.677   0.284   3.721  0.3993 -0.3159 -0.3716
  186FEC     F7 1915   2.823   0.585   3.316 -0.0048 -0.0568 -0.2610
  186FEC     H8 1916   2.723   0.653   3.490  0.0416 -0.5337  0.9186
  186FEC     H9 1917   2.525   0.589   3.378 -0.7466 -0.7922 -1.8203
  186FEC    H10 1918   2.611   0.443   3.299  3.2328  1.6696 -0.4634
  187FEC     C1 1919   1.199   3.710   0.674 -0.5752 -0.5149 -0.6517
  187FEC     C2 1920   1.252   3.740   0.820 -0.3509 -0.1357  0.1999
  187FEC     O3 1921   1.234   3.894   0.843 -0.5510  0.0707 -0.0474
  187FEC     C4 1922   1.169   3.963   0.711 -0.1244  0.2490 -0.1072
  187FEC     O5 1923   1.156   3.846   0.605  0.2719 -0.5599  0.0091
  187FEC     O6 1924   1.126   4.107   0.690 -0.3604  0.3167 -0.1542
  187FEC     F7 1925   1.304   3.651   0.588  0.3436  0.1244  0.2896
  187FEC     H8 1926   1.107   3.643   0.672 -0.2419 -1.0867  1.2684
  187FEC     H9 1927   1.181   3.685   0.890  1.0326 -1.9494  0.2602
  187FEC    H10 1928   1.359   3.701   0.820 -0.2262 -0.2290 -3.7424
  188FEC     C1 1929   1.694   1.579   2.710  0.8239  0.4768 -0.1561
  188FEC     C2 1930   1.758   1.429   2.724  0.0914 -0.6566  0.7297
  188FEC     O3 1931   1.912   1.438   2.682  0.3394 -0.3577  0.3360
  188FEC     C4 1932   1.930   1.586   2.617  0.0226 -0.0878 -0.1663
  188FEC     O5 1933   1.785   1.660   2.627 -0.0770 -0.1022 -0.4440
  188FEC     O6 1934   2.049   1.635   2.533 -0.8383  0.1963  0.3707
  188FEC     F7 1935   1.555   1.569   2.658 -0.0608 -0.1973  0.4908
  188FEC     H8 1936   1.687   1.618   2.817 -1.4338  1.6375 -0.6778
  188FEC     H9 1937   1.751   1.372   2.823 -1.9553 -0.4727  0.7313
  188FEC    H10 1938   1.705   1.373   2.641  0.0245 -0.1492  0.4294
  189FEC     C1 1939   0.709   2.892   0.944  0.9836  0.2044  0.0528
  189FEC     C2 1940   0.786   2.876   0.809 -0.1296  0.2616  0.8207
  189FEC     O3 1941   0.865   3.015   0.787  0.2528  0.3242 -0.5170
  189FEC     C4 1942   0.785   3.124   0.879  0.5591 -0.5494 -0.2351
  189FEC     O5 1943   0.675   3.046   0.960 -0.3237  0.1567  0.1324
  189FEC     O6 1944   0.815   3.270   0.900  0.2386 -1.0414 -0.2394
  189FEC     F7 1945   0.584   2.814   0.935 -0.1112  0.4182  0.0606
  189FEC     H8 1946   0.772   2.844   1.026 -0.1240 -1.8623 -0.2407
  189FEC     H9 1947   0.848   2.783   0.787 -2.3197 -0.7214 -1.7678
  189FEC    H10 1948   0.712   2.870   0.722  1.8223 -0.6344 -0.8583
  190FEC     C1 1949   1.897   1.448   3.874  0.2127  0.9112 -0.1792
  190FEC     C2 1950   1.840   1.351   3.758  0.1399 -0.1836 -0.1042
  190FEC     O3 1951   1.753   1.241   3.834  0.1415  0.1553 -0.0918
  190FEC     C4 1952   1.762   1.260   3.990 -0.5847  0.7401  0.3792
  190FEC     O5 1953   1.852   1.384   4.015  0.3057 -0.2952 -0.1315
  190FEC     O6 1954   1.684   1.188   4.096 -0.3492  0.6408 -0.2092
  190FEC     F7 1955   2.049   1.454   3.874  0.6264 -0.2385  0.0801
  190FEC     H8 1956   1.845   1.549   3.877 -0.9109  0.3368  0.7236
  190FEC     H9 1957   1.793   1.417   3.679 -1.3166  1.6454  2.1539
  190FEC    H10 1958   1.931   1.298   3.714  0.6141 -0.0895  0.7335
  191FEC     C1 1959   2.404   0.377   3.881 -0.2775 -0.0968 -0.2343
  191FEC     C2 1960   2.517   0.402   3.995 -0.5286 -0.0969  0.4077
  191FEC     O3 1961   2.554   0.262   4.058  0.1995 -0.1952  0.2107
  191FEC     C4 1962   2.499   0.145   3.969  0.5807  0.0498  0.6916
  191FEC     O5 1963   2.407   0.222   3.855 -0.2475  0.6992  0.2566
  191FEC     O6 1964   2.520  -0.006   3.985  0.0114 -0.4656  0.2815
  191FEC     F7 1965   2.263   0.418   3.916  0.3408 -0.5493  0.1600
  191FEC     H8 1966   2.434   0.414   3.777 -1.2135  0.0424 -0.4638
  191FEC     H9 1967   2.607   0.456   3.951 -0.1799  1.8378  3.2371
  191FEC    H10 1968   2.466   0.473   4.067 -1.3762 -0.2542 -0.0211
  192FEC     C1 1969   3.929   0.596   2.756  0.1586  0.7342 -0.2506
  192FEC     C2 1970   3.914   0.440   2.743 -0.3186  0.2158 -0.6660
  192FEC     O3 1971   3.792   0.409   2.649  0.9652 -0.1191 -0.0173
  192FEC     C4 1972   3.728   0.543   2.612  0.7733 -0.3075  0.8966
  192FEC     O5 1973   3.805   0.660   2.686 -0.1983  0.4176 -0.1362
  192FEC     O6 1974   3.622   0.558   2.499  0.1960 -0.4011 -0.4028
  192FEC     F7 1975   3.961   0.645   2.892  0.5017  0.5604 -0.3068
  192FEC     H8 1976   4.018   0.620   2.688 -0.0416  0.2073 -0.7126
  192FEC     H9 1977   4.013   0.403   2.700 -2.1529 -3.4546 -2.1764
  192FEC    H10 1978   3.897   0.409   2.851 -0.5052 -1.1460 -1.0681
  193FEC     C1 1979   0.087   3.633   2.700 -0.8298 -0.5261  0.6529
  193FEC     C2 1980  -0.060   3.623   2.639  0.0957 -0.3357 -0.2464
  193FEC     O3 1981  -0.075   3.723   2.512  0.3828  0.5021  0.3118
  193FEC     C4 1982   0.060   3.803   2.504  0.2868 -0.0719  0.2910
  193FEC     O5 1983   0.157   3.755   2.617  0.1540 -0.2588 -0.7519
  193FEC     O6 1984   0.096   3.912   2.409 -0.6497  0.1922 -0.0554
  193FEC     F7 1985   0.085   3.661   2.850  0.2966  0.1397  0.2541
  193FEC     H8 1986   0.138   3.532   2.685 -1.6963 -0.6731 -1.7677
  193FEC     H9 1987  -0.093   3.517   2.613 -1.7747  0.6047 -1.9254
  193FEC    H10 1988  -0.126   3.663   2.723  0.1678 -0.3052 -0.2039
  194FEC     C1 1989   0.924   3.842   2.247  0.0527 -0.2791  0.1653
  194FEC     C2 1990   0.912   3.918   2.381  0.2921 -0.1001  0.0389
  194FEC     O3 1991   0.832   4.052   2.367 -0.1452 -0.2499 -0.3203
  194FEC     C4 1992   0.795   4.070   2.216  0.4550 -0.0214  0.4067
  194FEC     O5 1993   0.854   3.939   2.136  0.0350 -0.4904 -0.3418
  194FEC     O6 1994   0.710   4.182   2.162 -0.2962 -0.3201  0.3393
  194FEC     F7 1995   1.074   3.824   2.216  0.2523  0.0102 -0.2853
  194FEC     H8 1996   0.877   3.738   2.250  1.3438 -0.9404 -1.0987
  194FEC     H9 1997   0.855   3.855   2.457 -1.4463  1.0682 -0.2380
  194FEC    H10 1998   1.017   3.927   2.425 -1.1583 -1.7547  4.4095
  195FEC     C1 1999   4.555   3.519   1.960 -0.6336 -0.0071  0.0979
  195FEC     C2 2000   4.644   3.535   1.826  0.3985  0.4198 -0.0400
  195FEC     O3 2001   4.738   3.660   1.839 -0.5923 -0.5149  0.2678
  195FEC     C4 2002   4.749   3.687   1.995 -0.3351 -0.6527 -0.4907
  195FEC     O5 2003   4.654   3.589   2.069  0.5372 -0.2775 -0.4389
  195FEC     O6 2004   4.846   3.775   2.080  0.5671 -0.3789 -0.2949
  195FEC     F7 2005   4.432   3.603   1.973  0.1693  0.2120 -0.5203
  195FEC     H8 2006   4.522   3.411   1.978 -2.0415  0.2958 -0.5196
  195FEC     H9 2007   4.702   3.441   1.796  0.9360  0.4787  0.7660
  195FEC    H10 2008   4.577   3.552   1.735 -0.3645 -0.0122  0.4267
  196FEC     C1 2009   2.557   4.557   0.656 -0.1697  0.1176  0.2636
  196FEC     C2 2010   2.536   4.659   0.772  0.8246 -0.5355 -0.2589
  196FEC     O3 2011   2.444   4.594   0.888  0.1794  0.5323  1.0167
  196FEC     C4 2012   2.421   4.439   0.845 -0.3157 -0.2732  0.4521
  196FEC     O5 2013   2.489   4.421   0.699 -0.0691 -0.0224  0.3335
  196FEC     O6 2014   2.349   4.335   0.926 -0.0528  0.1094 -0.3738
  196FEC     F7 2015   2.501   4.617   0.530 -0.1407 -0.0499  0.1132
  196FEC     H8 2016   2.667   4.529   0.646 -0.0923  0.3281  0.5465
  196FEC     H9 2017   2.628   4.721   0.797  0.5147 -0.3205  0.3832
  196FEC    H10 2018   2.464   4.730   0.719 -0.0490 -3.8690 -3.9199
  197FEC     C1 2019   4.523   1.717   4.339 -0.2644 -0.1260 -0.0957
  197FEC     C2 2020   4.606   1.591   4.285  0.2409 -1.0237 -0.4900
  197FEC     O3 2021   4.628   1.487   4.404 -0.3758 -0.4886  0.2871
  197FEC     C4 2022   4.589   1.574   4.541 -0.0898 -0.8550 -0.4863
  197FEC     O5 2023   4.559   1.722   4.493  0.3677 -0.0655  0.1967
  197FEC     O6 2024   4.603   1.530   4.685 -0.1121 -0.3999  0.0407
  197FEC     F7 2025   4.547   1.833   4.254  0.2957 -0.3559  0.9024
  197FEC     H8 2026   4.414   1.689   4.320  0.3357 -0.4848 -3.7556
  197FEC     H9 2027   4.544   1.541   4.203  0.9726 -2.9199  0.0606
  197FEC    H10 2028   4.707   1.627   4.248 -0.0842  0.7255  0.2280
  198FEC     C1 2029   1.950   0.856   4.038  0.4854  0.4759  0.1936
  198FEC     C2 2030   2.073   0.753   4.062 -0.4112 -0.1275 -0.2182
  198FEC     O3 2031   2.036   0.613   4.001 -0.6871  0.1987 -0.2409
  198FEC     C4 2032   1.911   0.637   3.906  0.1143 -0.0328  0.5987
  198FEC     O5 2033   1.857   0.788   3.933 -0.5294 -0.1193  0.1007
  198FEC     O6 2034   1.835   0.527   3.842  0.4865  0.0051 -0.4059
  198FEC     F7 2035   1.876   0.902   4.164  0.0159  0.5934  0.2099
  198FEC     H8 2036   2.002   0.935   3.975  0.8153  0.6408  0.6655
  198FEC     H9 2037   2.166   0.789   4.007 -0.8580  0.5073 -0.5717
  198FEC    H10 2038   2.102   0.738   4.171 -0.0080  1.6697 -0.0489
  199FEC     C1 2039   3.666   2.186   2.761  0.2901  0.0730  0.7089
  199FEC     C2 2040   3.585   2.065   2.836 -0.4758 -0.5227  0.5309
  199FEC     O3 2041   3.701   1.965   2.879 -0.1849  0.4344 -0.5634
  199FEC     C4 2042   3.829   1.988   2.780 -0.0276  0.9225  0.7272
  199FEC     O5 2043   3.804   2.132   2.705 -0.3037 -0.1547  0.1214
  199FEC     O6 2044   3.956   1.912   2.780  0.4094  0.4404 -0.9995
  199FEC     F7 2045   3.595   2.263   2.650 -0.6483 -0.0504  0.1548
  199FEC     H8 2046   3.706   2.254   2.844  0.3620 -0.0793  0.8001
  199FEC     H9 2047   3.510   2.103   2.913 -0.5668  0.7424 -0.1570
  199FEC    H10 2048   3.524   2.010   2.758  0.1658  2.9006 -2.6780
  200FEC     C1 2049   0.889   1.580   0.269 -0.4230  0.6054 -0.2767
  200FEC     C2 2050   0.997   1.470   0.233 -0.1868 -0.2988 -0.1331
  200FEC     O3 2051   1.138   1.541   0.220 -0.5136 -0.1497 -1.2656
  200FEC     C4 2052   1.118   1.690   0.266 -0.4770  0.2862 -0.3663
  200FEC     O5 2053   0.968   1.708   0.313  0.6053 -0.0757 -0.2309
  200FEC     O6 2054   1.228   1.797   0.271  0.1693 -0.1202 -0.0969
  200FEC     F7 2055   0.794   1.606   0.160 -0.3954 -0.4706  0.6384
  200FEC     H8 2056   0.832   1.553   0.364 -0.8685  0.2385 -0.6435
  200FEC     H9 2057   0.994   1.379   0.302 -2.1900 -0.3751 -0.2554
  200FEC    H10 2058   0.961   1.435   0.131  0.4418 -1.9395  0.1859
  201FEC     C1 2059   1.078   0.730   0.567  0.7005  0.1243 -0.3108
  201FEC     C2 2060   1.031   0.662   0.432 -0.4258 -0.6664 -0.1878
  201FEC     O3 2061   0.872   0.652   0.442  0.2975  0.0082  0.5151
  201FEC     C4 2062   0.836   0.668   0.594  0.6267 -0.0447  0.2856
  201FEC     O5 2063   0.966   0.713   0.677 -0.0793 -0.1678 -0.5468
  201FEC     O6 2064   0.698   0.661   0.659  0.2057  0.2508 -0.4553
  201FEC     F7 2065   1.215   0.696   0.601 -0.3886 -0.5991 -0.4651
  201FEC     H8 2066   1.074   0.843   0.551 -0.4437  0.1867  0.2578
  201FEC     H9 2067   1.080   0.718   0.345 -1.7840  1.1041  0.1340
  201FEC    H10 2068   1.078   0.560   0.448 -0.2768 -0.5672  0.0094
  202FEC     C1 2069   3.142   2.862   2.083  0.2124 -0.8248  0.0019
  202FEC     C2 2070   3.267   2.957   2.112  0.3998  0.8539 -0.4793
  202FEC     O3 2071   3.335   2.988   1.974 -0.0435  0.1605 -0.6134
  202FEC     C4 2072   3.278   2.894   1.865  0.1571  0.3419 -0.4822
  202FEC     O5 2073   3.164   2.803   1.939 -0.2090 -0.0406  0.5056
  202FEC     O6 2074   3.332   2.888   1.722  0.4339 -0.3947 -0.6301
  202FEC     F7 2075   3.132   2.758   2.189  0.6010 -0.1551 -0.7075
  202FEC     H8 2076   3.056   2.938   2.082  0.4586 -0.5403 -1.4043
  202FEC     H9 2077   3.241   3.048   2.176  1.3210  0.2364  0.8101
  202FEC    H10 2078   3.345   2.910   2.180 -1.5449 -0.5771  0.8587
  203FEC     C1 2079   3.599   2.595   2.638  0.1355  0.4256 -0.7600
  203FEC     C2 2080   3.553   2.700   2.750  0.9042  0.0629  0.6991
  203FEC     O3 2081   3.395   2.676   2.790 -0.0300  0.3549  0.0937
  203FEC     C4 2082   3.341   2.570   2.691 -0.4158  0.0849  0.5374
  203FEC     O5 2083   3.462   2.516   2.603 -0.0908  0.7485 -0.1712
  203FEC     O6 2084   3.195   2.541   2.653  0.4710  0.2315 -0.1382
  203FEC     F7 2085   3.664   2.673   2.529 -0.2717  0.3156  0.2144
  203FEC     H8 2086   3.670   2.521   2.688 -1.4808  0.9721  2.6376
  203FEC     H9 2087   3.617   2.700   2.844  1.1692  0.1736  0.5184
  203FEC    H10 2088   3.574   2.805   2.713 -0.4914  0.2698  0.4256
  204FEC     C1 2089   3.775   0.739   2.165 -0.5023 -0.1711 -0.5297
  204FEC     C2 2090   3.690   0.872   2.171  0.2125  0.3205  0.3173
  204FEC     O3 2091   3.755   0.972   2.279  0.0495  0.6433  0.5276
  204FEC     C4 2092   3.856   0.877   2.368  0.0745  0.1302  0.3673
  204FEC     O5 2093   3.861   0.728   2.302 -0.8107 -0.1553 -0.2826
  204FEC     O6 2094   3.935   0.924   2.490 -0.2469 -0.7980  0.0743
  204FEC     F7 2095   3.702   0.608   2.167 -0.4180  0.4424  0.1480
  204FEC     H8 2096   3.855   0.751   2.085 -0.7501 -0.4149 -0.8160
  204FEC     H9 2097   3.687   0.908   2.063 -0.3401 -2.4339 -0.6667
  204FEC    H10 2098   3.579   0.857   2.194  0.7713 -1.7513  1.9014
  205FEC     C1 2099   3.457   3.845   1.434 -0.3747 -0.4705 -0.2201
  205FEC     C2 2100   3.434   3.770   1.577 -0.3824  0.1475  1.0063
  205FEC     O3 2101   3.316   3.841   1.652 -0.1231 -0.1271  0.0159
  205FEC     C4 2102   3.281   3.971   1.564  0.1905 -0.8234 -0.5995
  205FEC     O5 2103   3.369   3.973   1.428  0.2822  0.1626 -0.0470
  205FEC     O6 2104   3.171   4.067   1.597  0.2369 -0.2822  0.4420
  205FEC     F7 2105   3.599   3.888   1.401  0.2653  0.4934  0.4343
  205FEC     H8 2106   3.430   3.767   1.355  0.6398 -0.8499 -0.1985
  205FEC     H9 2107   3.426   3.657   1.567 -0.3744  0.3837 -3.0577
  205FEC    H10 2108   3.522   3.795   1.646 -0.9174 -0.5204  1.9676
  206FEC     C1 2109   2.758   1.485   1.315  0.3806  0.1591 -0.7237
  206FEC     C2 2110   2.739   1.493   1.160  0.3471 -0.1901 -0.5870
  206FEC     O3 2111   2.590   1.475   1.120 -0.0152 -0.1287 -0.0112
  206FEC     C4 2112   2.515   1.425   1.258 -0.0038  0.8375 -0.4378
  206FEC     O5 2113   2.626   1.423   1.378  0.6573  0.0791 -0.1623
  206FEC     O6 2114   2.369   1.392   1.282  0.0067 -0.0315  0.0138
  206FEC     F7 2115   2.876   1.412   1.366  0.3277  0.4201  0.1651
  206FEC     H8 2116   2.759   1.590   1.361  0.3035 -0.8227  1.6641
  206FEC     H9 2117   2.771   1.593   1.116  1.1727  0.3368  1.1368
  206FEC    H10 2118   2.808   1.416   1.111  0.1072 -0.4271 -0.5516
  207FEC     C1 2119   0.750   4.469   1.217  0.9717  0.4144 -0.6658
  207FEC     C2 2120   0.686   4.337   1.288  0.1754  0.3597  0.7898
  207FEC     O3 2121   0.787   4.217   1.268  0.1954 -0.1169  0.6902
  207FEC     C4 2122   0.876   4.256   1.146  0.4430 -0.6208 -0.1208
  207FEC     O5 2123   0.839   4.410   1.101 -0.0121  0.0702  0.3125
  207FEC     O6 2124   0.974   4.163   1.084 -0.1033  0.8474  0.5085
  207FEC     F7 2125   0.649   4.568   1.183  0.3792  0.2268  0.7603
  207FEC     H8 2126   0.818   4.515   1.296  1.3087 -1.0017 -0.1005
  207FEC     H9 2127   0.638   4.334   1.392 -0.5000  0.1969  0.4795
  207FEC    H10 2128   0.599   4.315   1.218  0.7732  1.0110 -0.1843
  208FEC     C1 2129   4.313   3.591   1.306  0.1626 -0.8040 -0.7784
  208FEC     C2 2130   4.370   3.575   1.159  0.2094  0.7608 -0.4842
  208FEC     O3 2131   4.294   3.673   1.070  0.2249 -0.3573  0.2269
  208FEC     C4 2132   4.180   3.752   1.147  0.2421 -0.3991 -0.0454
  208FEC     O5 2133   4.198   3.703   1.302  0.2785  0.3607  0.0714
  208FEC     O6 2134   4.070   3.846   1.096 -0.5563  0.2152 -0.3535
  208FEC     F7 2135   4.252   3.464   1.364 -0.4376 -0.3178 -0.5255
  208FEC     H8 2136   4.395   3.630   1.376  1.2407 -1.0937 -1.8614
  208FEC     H9 2137   4.483   3.572   1.149  0.1164 -0.9432 -1.3269
  208FEC    H10 2138   4.333   3.470   1.133  0.3913  0.1987  1.4062
  209FEC     C1 2139   3.778   0.198   2.387 -0.3672 -0.3997 -0.2535
  209FEC     C2 2140   3.743   0.311   2.276 -0.3022  0.2110 -0.0217
  209FEC     O3 2141   3.625   0.250   2.187 -1.0701  0.0077  0.0365
  209FEC     C4 2142   3.614   0.091   2.225  0.0467 -0.5451  0.1043
  209FEC     O5 2143   3.723   0.054   2.335  0.5242 -0.3358 -0.4526
  209FEC     O6 2144   3.519  -0.006   2.161  0.1617 -0.6979  0.2272
  209FEC     F7 2145   3.933   0.201   2.396 -0.0980 -0.3450  0.0579
  209FEC     H8 2146   3.727   0.225   2.486  1.1496 -0.8853  0.6873
  209FEC     H9 2147   3.718   0.413   2.320  0.5718  0.3869  0.0893
  209FEC    H10 2148   3.827   0.329   2.200  0.9417  0.1561  1.3069
  210FEC     C1 2149   0.802   1.657   1.279  0.0063  0.2098 -0.0565
  210FEC     C2 2150   0.713   1.786   1.288  0.3670  0.5316 -0.3994
  210FEC     O3 2151   0.775   1.901   1.200 -0.1617 -0.3336  0.3058
  210FEC     C4 2152   0.929   1.861   1.186  0.0656  0.3664 -0.0387
  210FEC     O5 2153   0.947   1.701   1.231 -0.2437  0.6479 -0.5610
  210FEC     O6 2154   1.047   1.954   1.145 -0.7009 -0.1229 -0.4825
  210FEC     F7 2155   0.813   1.581   1.407  0.0995  0.5208  0.5279
  210FEC     H8 2156   0.770   1.584   1.197  2.1729 -1.3986  0.4420
  210FEC     H9 2157   0.605   1.763   1.260  0.4493 -0.1475 -0.1792
  210FEC    H10 2158   0.732   1.825   1.393  1.2049 -4.7225  1.7162
  211FEC     C1 2159   3.667   4.156   1.795  0.4869  0.1617  0.0105
  211FEC     C2 2160   3.620   4.040   1.888  0.2290 -0.5514 -0.5028
  211FEC     O3 2161   3.746   3.953   1.931 -0.3165 -0.3026 -0.0940
  211FEC     C4 2162   3.858   3.990   1.832 -0.0299 -0.4094  0.2824
  211FEC     O5 2163   3.804   4.106   1.736  0.1327 -0.0667 -0.0785
  211FEC     O6 2164   3.998   3.928   1.838 -0.1433  0.0171 -0.2221
  211FEC     F7 2165   3.566   4.183   1.682  0.1793 -0.3630  0.4215
  211FEC     H8 2166   3.680   4.253   1.853  0.5794  1.0064 -1.3699
  211FEC     H9 2167   3.561   4.080   1.978  2.4451  0.5345  0.5577
  211FEC    H10 2168   3.551   3.963   1.840 -0.3236 -1.2318  1.2628
  212FEC     C1 2169   0.825   4.165   0.168 -0.2937  0.7925  0.4989
  212FEC     C2 2170   0.803   4.274   0.055  0.4982 -0.9054 -0.2033
  212FEC     O3 2171   0.666   4.246  -0.022 -0.3392  0.0985  0.6137
  212FEC     C4 2172   0.630   4.095   0.009  0.0817 -0.1172 -0.2974
  212FEC     O5 2173   0.734   4.037   0.118 -1.1762  0.1045 -0.1170
  212FEC     O6 2174   0.534   4.010  -0.066  0.1048  0.0814  0.4632
  212FEC     F7 2175   0.970   4.130   0.192 -0.6597  0.0783  0.0553
  212FEC     H8 2176   0.776   4.206   0.263 -0.1953  0.8034  0.5447
  212FEC     H9 2177   0.809   4.376   0.104 -2.7071 -0.6675 -0.0970
  212FEC    H10 2178   0.889   4.262  -0.020  0.9937  0.0000  0.2045
  213FEC     C1 2179   4.211   0.207   1.782  0.9831 -0.5148  0.1304
  213FEC     C2 2180   4.135   0.201   1.647 -0.0203  0.5470  0.0543
  213FEC     O3 2181   4.186   0.309   1.548  0.3306  0.0862  0.4340
  213FEC     C4 2182   4.276   0.406   1.639  0.4061  0.7864  0.9752
  213FEC     O5 2183   4.298   0.340   1.778  0.0142 -0.0829  0.6504
  213FEC     O6 2184   4.316   0.546   1.605 -0.2375  0.0869 -0.0593
  213FEC     F7 2185   4.121   0.188   1.901 -0.6372  0.9273 -0.0825
  213FEC     H8 2186   4.295   0.131   1.780  1.3009 -0.1575 -0.5240
  213FEC     H9 2187   4.148   0.100   1.597 -0.1925  1.7946 -2.7417
  213FEC    H10 2188   4.028   0.233   1.667  0.6110  2.6028  0.4070
  214FEC     C1 2189   0.027   3.958   4.716 -0.0411  0.1566 -0.1157
  214FEC     C2 2190   0.159   3.952   4.806 -0.1358  0.5677 -0.8517
  214FEC     O3 2191   0.159   3.809   4.878 -0.0137  0.0650 -0.1310
  214FEC     C4 2192   0.045   3.720   4.805  0.1483  0.2782  0.1359
  214FEC     O5 2193  -0.036   3.806   4.698 -0.0423 -0.3844 -0.4033
  214FEC     O6 2194   0.021   3.577   4.829 -0.4430 -0.2032  0.0200
  214FEC     F7 2195  -0.089   4.037   4.775 -0.1412 -0.1086 -0.1469
  214FEC     H8 2196   0.063   3.985   4.612 -1.6689 -0.1629 -0.8002
  214FEC     H9 2197   0.255   3.972   4.747 -0.5063 -2.3133 -2.6617
  214FEC    H10 2198   0.155   4.030   4.889  0.7445 -0.3042  0.0404
  215FEC     C1 2199   0.109   1.735   4.670  0.2282 -0.0295  0.1341
  215FEC     C2 2200   0.039   1.848   4.585 -0.0569 -0.9522  0.6573
  215FEC     O3 2201   0.063   1.816   4.429 -0.3545  0.0718 -0.1097
  215FEC     C4 2202   0.170   1.702   4.424  0.4822  0.6801  0.3234
  215FEC     O5 2203   0.207   1.653   4.576  0.1478 -0.2864 -0.3901
  215FEC     O6 2204   0.230   1.638   4.300 -0.5535  0.1405  0.3560
  215FEC     F7 2205   0.170   1.785   4.791  0.2349 -0.3035  0.1368
  215FEC     H8 2206   0.027   1.664   4.705 -1.1862  0.8219 -1.2441
  215FEC     H9 2207  -0.068   1.877   4.611 -1.3324  0.1937 -4.6387
  215FEC    H10 2208   0.101   1.943   4.594  1.1912 -1.4886 -1.4514
  216FEC     C1 2209   4.454   2.381   0.975  0.2322  0.8292 -0.0331
  216FEC     C2 2210   4.451   2.259   1.074  0.1827 -0.7438  0.3021
  216FEC     O3 2211   4.315   2.179   1.057  0.0084  0.1560  0.3034
  216FEC     C4 2212   4.228   2.266   0.949 -0.0738 -0.0457  0.2827
  216FEC     O5 2213   4.314   2.393   0.909  0.6880  0.2932  0.2142
  216FEC     O6 2214   4.089   2.233   0.889 -0.3892  0.4785  0.0327
  216FEC     F7 2215   4.486   2.511   1.055 -0.2353  0.1540  0.4052
  216FEC     H8 2216   4.529   2.355   0.894  2.5367 -1.3420  2.5675
  216FEC     H9 2217   4.534   2.183   1.059  1.4860  0.6706  0.1517
  216FEC    H10 2218   4.447   2.303   1.180  1.5164 -1.3893  0.6396
  217FEC     C1 2219   4.645   3.322   4.727  0.7888 -0.0091 -0.1070
  217FEC     C2 2220   4.755   3.380   4.633 -0.6331 -0.3085  0.1319
  217FEC     O3 2221   4.728   3.324   4.485  0.2574 -0.3633 -0.1744
  217FEC     C4 2222   4.580   3.261   4.494  0.4953 -0.2778  0.9329
  217FEC     O5 2223   4.520   3.276   4.636 -0.4085 -0.6377 -0.0507
  217FEC     O6 2224   4.499   3.206   4.376 -0.7976  0.1804 -0.0435
  217FEC     F7 2225   4.698   3.212   4.812  0.0336 -0.0185  0.1722
  217FEC     H8 2226   4.618   3.409   4.795 -0.8280  0.0142 -0.7257
  217FEC     H9 2227   4.769   3.493   4.630  2.3784 -0.5927 -0.0787
  217FEC    H10 2228   4.856   3.346   4.674 -1.1908 -1.3827  0.6591
  218FEC     C1 2229   2.121   3.824   0.671  0.3034  0.6015  0.4499
  218FEC     C2 2230   2.152   3.826   0.514 -0.0839  0.0370 -0.9277
  218FEC     O3 2231   2.302   3.771   0.495 -0.0021 -0.0661  0.1097
  218FEC     C4 2232   2.359   3.738   0.642 -1.0370 -0.4681 -0.2422
  218FEC     O5 2233   2.242   3.766   0.749  0.0048  0.0413  0.3461
  218FEC     O6 2234   2.491   3.683   0.687 -0.3629 -0.4096  0.7599
  218FEC     F7 2235   2.098   3.958   0.724  0.6057 -0.2775  0.0196
  218FEC     H8 2236   2.032   3.758   0.701 -1.3778  2.1874 -0.8422
  218FEC     H9 2237   2.069   3.761   0.471 -0.7792 -1.8358  2.7885
  218FEC    H10 2238   2.147   3.936   0.485 -2.0579  0.5972  1.2199
  219FEC     C1 2239   0.732   4.602   3.991  0.4087 -0.2718 -0.3012
  219FEC     C2 2240   0.642   4.738   3.998 -0.8976 -0.5359  0.4275
  219FEC     O3 2241   0.577   4.756   3.857  0.2744 -0.3847  0.3107
  219FEC     C4 2242   0.640   4.648   3.757  0.5114  0.5148 -0.2021
  219FEC     O5 2243   0.745   4.560   3.837 -0.6801 -0.6817  0.3335
  219FEC     O6 2244   0.621   4.637   3.609 -0.6949  0.0679 -0.1462
  219FEC     F7 2245   0.867   4.616   4.045  0.6686 -0.2664  0.5822
  219FEC     H8 2246   0.686   4.526   4.062  3.0214 -1.8108 -0.1164
  219FEC     H9 2247   0.575   4.736   4.091 -0.8555 -0.0786  0.4679
  219FEC    H10 2248   0.709   4.828   4.015 -2.9543  1.5238 -1.7495
  220FEC     C1 2249   4.771   1.968   3.896  0.1851  0.9223  0.2802
  220FEC     C2 2250   4.785   1.828   3.825  0.0967 -0.3826 -0.2061
  220FEC     O3 2251   4.902   1.747   3.904  0.3274  0.3278 -0.0168
  220FEC     C4 2252   4.985   1.857   3.980 -0.6099  0.5357 -0.8323
  220FEC     O5 2253   4.910   1.995   3.969 -0.3820 -0.3226 -0.2584
  220FEC     O6 2254   5.106   1.831   4.062  0.4906  0.0056 -0.5181
  220FEC     F7 2255   4.742   2.078   3.796  0.5275 -0.6709 -0.2438
  220FEC     H8 2256   4.687   1.956   3.973  0.0506 -0.6974 -0.0951
  220FEC     H9 2257   4.689   1.768   3.815  0.3071 -0.5686 -1.2615
  220FEC    H10 2258   4.841   1.829   3.726  2.6595 -2.9952  1.0632
  221FEC     C1 2259   1.326   4.366   0.844 -0.1862  0.0746 -0.4850
  221FEC     C2 2260   1.233   4.358   0.975  0.2325 -0.2286  0.3419
  221FEC     O3 2261   1.088   4.407   0.926 -0.3462  0.5593 -0.5602
  221FEC     C4 2262   1.092   4.453   0.778  0.0454  0.2381 -0.9084
  221FEC     O5 2263   1.239   4.422   0.724  0.3483 -0.3926  0.4105
  221FEC     O6 2264   0.973   4.511   0.705 -0.5583  0.4023 -0.3107
  221FEC     F7 2265   1.462   4.431   0.864 -0.1050 -0.4225 -0.4496
  221FEC     H8 2266   1.338   4.260   0.805 -0.6591  0.1267 -0.7837
  221FEC     H9 2267   1.228   4.258   1.029  0.0229 -0.2991  0.1930
  221FEC    H10 2268   1.277   4.434   1.049 -1.2393  0.1294  0.8837
  222FEC     C1 2269   2.362   4.305   1.779 -0.0838  0.2411  0.6804
  222FEC     C2 2270   2.305   4.236   1.647  0.4402 -0.1772  0.6979
  222FEC     O3 2271   2.429   4.211   1.545  0.4807 -0.1368 -0.2450
  222FEC     C4 2272   2.555   4.275   1.611 -0.3532  0.3583 -0.3638
  222FEC     O5 2273   2.515   4.335   1.751 -0.0488  0.4869 -0.0563
  222FEC     O6 2274   2.690   4.285   1.543  0.3390  0.6202  0.7654
  222FEC     F7 2275   2.273   4.418   1.820  0.0940  0.1406  0.2815
  222FEC     H8 2276   2.358   4.222   1.857 -2.2037  0.0472  0.4262
  222FEC     H9 2277   2.248   4.139   1.661 -0.5803  0.2548 -0.2572
  222FEC    H10 2278   2.241   4.309   1.587  0.4640 -1.1246 -0.5376
  223FEC     C1 2279   3.573   2.364   0.967  0.4557 -0.2903 -0.0629
  223FEC     C2 2280   3.664   2.498   0.965  0.2109  0.0710  0.7545
  223FEC     O3 2281   3.756   2.490   0.836 -0.1090 -0.0582  0.4690
  223FEC     C4 2282   3.730   2.347   0.761 -0.4073  0.2217  0.1107
  223FEC     O5 2283   3.628   2.269   0.852  0.4933 -0.2687 -0.0125
  223FEC     O6 2284   3.801   2.298   0.639  0.2929 -0.5085  0.7010
  223FEC     F7 2285   3.581   2.291   1.092  0.4718 -0.2227 -0.1549
  223FEC     H8 2286   3.463   2.380   0.942  1.0336  2.4618 -1.2061
  223FEC     H9 2287   3.596   2.588   0.949  1.5450  0.9183 -0.3762
  223FEC    H10 2288   3.728   2.487   1.059  1.0186 -2.2964  0.0039
  224FEC     C1 2289   0.092   2.124   4.324  0.2914  0.0322  0.6587
  224FEC     C2 2290   0.151   2.223   4.435 -0.0724  0.3201  0.3120
  224FEC     O3 2291   0.030   2.272   4.528  0.0732  0.4388 -0.2328
  224FEC     C4 2292  -0.096   2.176   4.491 -0.1786  0.5007  0.0227
  224FEC     O5 2293  -0.058   2.079   4.366 -0.3483 -0.3536  0.1019
  224FEC     O6 2294  -0.228   2.183   4.565  0.0273 -0.1246 -0.1221
  224FEC     F7 2295   0.083   2.205   4.198 -0.0107  0.4413  0.2637
  224FEC     H8 2296   0.164   2.036   4.315  0.0861 -0.2236  1.3915
  224FEC     H9 2297   0.234   2.171   4.494 -0.0988 -2.5192 -1.9382
  224FEC    H10 2298   0.208   2.303   4.376 -1.6260  1.0570 -0.2289
  225FEC     C1 2299   3.642   1.747   1.232 -0.2522 -0.3407  0.7308
  225FEC     C2 2300   3.679   1.606   1.174  0.7873 -0.0855 -0.3154
  225FEC     O3 2301   3.809   1.620   1.089 -0.5952  0.0793  0.2769
  225FEC     C4 2302   3.840   1.777   1.071 -0.0116 -0.0837 -0.0709
  225FEC     O5 2303   3.724   1.861   1.160 -0.5873 -0.1544 -0.2251
  225FEC     O6 2304   3.944   1.845   0.987 -0.1917 -0.7719 -0.4108
  225FEC     F7 2305   3.500   1.785   1.230 -0.1533  0.1368  0.3134
  225FEC     H8 2306   3.685   1.750   1.338 -1.3609 -0.5713  1.2040
  225FEC     H9 2307   3.671   1.523   1.251 -0.9529  0.6808  0.3625
  225FEC    H10 2308   3.596   1.588   1.098 -0.2308 -3.8208  1.4378
  226FEC     C1 2309   0.894   2.573   3.430 -0.2277 -0.0032  0.2249
  226FEC     C2 2310   0.996   2.478   3.340 -0.5812  0.8757 -0.5425
  226FEC     O3 2311   1.011   2.351   3.431  0.0650  0.6755  0.1172
  226FEC     C4 2312   0.989   2.398   3.585  0.0439 -0.0124 -0.6169
  226FEC     O5 2313   0.920   2.539   3.586  0.5865 -0.1780  0.2617
  226FEC     O6 2314   1.018   2.315   3.708 -0.1607  0.5417  0.3458
  226FEC     F7 2315   0.934   2.715   3.410 -0.2536 -0.6876 -0.3784
  226FEC     H8 2316   0.787   2.551   3.396  0.0230 -0.0054 -0.5735
  226FEC     H9 2317   0.968   2.448   3.233  1.0133 -1.3928 -0.3802
  226FEC    H10 2318   1.093   2.537   3.346  0.6852 -1.1455 -0.2250
  227FEC     C1 2319   3.318   2.196   4.657 -0.6035 -0.3522 -0.3746
  227FEC     C2 2320   3.222   2.215   4.776  1.1886  0.0181  0.3266
  227FEC     O3 2321   3.158   2.073   4.810  0.4512  0.2911 -0.1243
  227FEC     C4 2322   3.228   1.963   4.712  0.2982 -0.3450  0.5334
  227FEC     O5 2323   3.323   2.041   4.616  0.4183 -0.4622 -0.1434
  227FEC     O6 2324   3.210   1.816   4.719 -0.6366 -0.7901  0.1826
  227FEC     F7 2325   3.292   2.287   4.543 -0.3937 -0.3164 -0.1399
  227FEC     H8 2326   3.415   2.228   4.707 -0.2378  1.4819 -2.1353
  227FEC     H9 2327   3.269   2.254   4.872  0.6079 -0.0423  0.6374
  227FEC    H10 2328   3.135   2.284   4.749  1.4259 -0.3691 -1.6048
  228FEC     C1 2329   1.632   3.713   0.487  0.2221 -0.5704  0.4213
  228FEC     C2 2330   1.603   3.557   0.465 -0.5195  1.1657 -0.1141
  228FEC     O3 2331   1.730   3.471   0.516 -0.5928 -0.0132 -0.2358
  228FEC     C4 2332   1.829   3.571   0.569 -0.5320 -0.5915 -0.2442
  228FEC     O5 2333   1.777   3.722   0.555  0.0908  0.0129  0.1496
  228FEC     O6 2334   1.963   3.537   0.631  0.5249  0.8737  0.5224
  228FEC     F7 2335   1.633   3.794   0.363  0.0676 -0.4956  0.5084
  228FEC     H8 2336   1.556   3.750   0.564  1.0234  1.2022  0.4193
  228FEC     H9 2337   1.508   3.525   0.518 -0.2796  2.0340  0.8601
  228FEC    H10 2338   1.600   3.529   0.354 -1.2383 -0.5054  0.2903
  229FEC     C1 2339   4.604   1.162   4.363  0.7798  0.5938 -0.2193
  229FEC     C2 2340   4.488   1.086   4.279  0.2419  0.1235 -0.4696
  229FEC     O3 2341   4.441   0.966   4.378  0.4256 -0.6102  0.8734
  229FEC     C4 2342   4.555   0.944   4.485  0.6336  1.1774 -0.3138
  229FEC     O5 2343   4.669   1.054   4.456  0.3637  0.2464 -0.2434
  229FEC     O6 2344   4.570   0.842   4.593  0.9913  0.0413  0.5373
  229FEC     F7 2345   4.681   1.244   4.266  0.6026 -0.3073 -0.6958
  229FEC     H8 2346   4.552   1.232   4.436 -0.4037 -0.4062 -0.0748
  229FEC     H9 2347   4.402   1.157   4.255 -0.4991 -0.5026  0.2656
  229FEC    H10 2348   4.527   1.043   4.181  2.1589  0.9190 -0.0921
  230FEC     C1 2349   4.586   1.549   0.651  0.2662  0.7022 -0.3399
  230FEC     C2 2350   4.643   1.400   0.678  0.0756 -0.1548  0.2888
  230FEC     O3 2351   4.646   1.328   0.539  0.4769  0.3225 -0.6607
  230FEC     C4 2352   4.605   1.427   0.426 -0.6602  0.6804 -0.1011
  230FEC     O5 2353   4.579   1.566   0.494  0.0128 -0.4477 -0.4104
  230FEC     O6 2354   4.566   1.398   0.282 -0.1125  0.9073 -0.4407
  230FEC     F7 2355   4.443   1.584   0.686 -0.0148 -0.4206 -0.3079
  230FEC     H8 2356   4.661   1.630   0.680  1.1175  0.2185 -1.0983
  230FEC     H9 2357   4.751   1.399   0.716 -0.0910  2.0735  0.9782
  230FEC    H10 2358   4.576   1.346   0.753  0.1290 -2.0780 -0.9667
  231FEC     C1 2359   3.216   1.785   3.054  0.1366 -0.0371 -0.3135
  231FEC     C2 2360   3.092   1.794   3.154 -0.1503 -0.5842  0.3755
  231FEC     O3 2361   3.043   1.644   3.181  0.0787 -0.6239 -0.5010
  231FEC     C4 2362   3.107   1.553   3.074  0.3110  0.0135  0.5342
  231FEC     O5 2363   3.188   1.655   2.976  0.8956 -0.1067  0.1796
  231FEC     O6 2364   3.089   1.405   3.041  0.2569  0.2245 -0.1535
  231FEC     F7 2365   3.241   1.914   2.987  0.4272 -0.1465 -0.0770
  231FEC     H8 2366   3.307   1.771   3.123 -0.2190  2.7143  0.8470
  231FEC     H9 2367   3.122   1.849   3.249  0.1603  1.4352 -0.8462
  231FEC    H10 2368   3.002   1.845   3.107 -0.9671 -2.5834 -0.3153
  232FEC     C1 2369   2.293   3.358   3.001  0.7195  0.6780 -0.2436
  232FEC     C2 2370   2.202   3.462   2.928 -0.5687  0.3419 -0.1937
  232FEC     O3 2371   2.130   3.389   2.810  0.5543  0.1361 -0.0209
  232FEC     C4 2372   2.200   3.243   2.795 -0.0965  0.1823 -0.5085
  232FEC     O5 2373   2.314   3.233   2.902 -0.1580 -0.0467 -0.1621
  232FEC     O6 2374   2.164   3.131   2.699  0.0847 -0.3819 -0.0417
  232FEC     F7 2375   2.416   3.402   3.063  0.1488  0.2249  0.2890
  232FEC     H8 2376   2.239   3.304   3.086  1.7246 -0.6696 -0.4311
  232FEC     H9 2377   2.123   3.497   3.002 -0.0980 -1.9852  1.5142
  232FEC    H10 2378   2.266   3.550   2.894 -3.0343  1.8998 -1.0961
  233FEC     C1 2379   2.164   2.997   2.242  0.1408  0.0489  0.0517
  233FEC     C2 2380   2.207   2.935   2.382 -0.3479 -0.0313  0.4840
  233FEC     O3 2381   2.338   3.009   2.432 -0.5119  0.5490 -0.2247
  233FEC     C4 2382   2.370   3.124   2.323  0.3942  0.1690 -0.1005
  233FEC     O5 2383   2.268   3.111   2.205 -0.2650  0.0144 -0.0408
  233FEC     O6 2384   2.483   3.221   2.336  0.1591 -0.6414  0.3417
  233FEC     F7 2385   2.157   2.883   2.147 -0.1513 -0.0715 -0.5583
  233FEC     H8 2386   2.070   3.061   2.253 -0.0476 -0.0401 -0.9059
  233FEC     H9 2387   2.131   2.953   2.465  0.1568 -0.2287  0.9894
  233FEC    H10 2388   2.225   2.823   2.366  0.4659  0.2391 -0.5741
  234FEC     C1 2389   3.580   3.257   1.700 -0.9955  0.7178 -0.0087
  234FEC     C2 2390   3.422   3.262   1.670  0.3740 -0.3859 -0.7257
  234FEC     O3 2391   3.368   3.409   1.700 -0.7837 -0.2847  0.1430
  234FEC     C4 2392   3.483   3.477   1.784 -0.8092  0.0629  0.3337
  234FEC     O5 2393   3.614   3.381   1.783 -0.2858  0.1640 -0.3402
  234FEC     O6 2394   3.481   3.617   1.844  0.3606 -0.3270  0.0056
  234FEC     F7 2395   3.614   3.122   1.758 -0.3626 -0.2269  0.3736
  234FEC     H8 2396   3.634   3.261   1.600  0.3841 -3.2755  0.4169
  234FEC     H9 2397   3.383   3.209   1.576 -3.3072 -0.3810  0.6457
  234FEC    H10 2398   3.374   3.217   1.763 -0.2150  1.1836 -0.2378
  235FEC     C1 2399   2.591   3.066   4.527  0.2131  0.0545  0.1958
  235FEC     C2 2400   2.439   3.076   4.491 -0.0201 -0.3493 -0.3043
  235FEC     O3 2401   2.421   3.137   4.347  0.3042 -0.5184  0.2039
  235FEC     C4 2402   2.560   3.193   4.302 -0.2364  0.2036  0.0427
  235FEC     O5 2403   2.662   3.165   4.421 -0.2632  0.3121 -0.8422
  235FEC     O6 2404   2.589   3.262   4.175  0.7673 -0.5471 -0.3152
  235FEC     F7 2405   2.638   3.097   4.666  0.2906 -0.1693  0.3800
  235FEC     H8 2406   2.633   2.969   4.485  1.6532  0.6452  0.2104
  235FEC     H9 2407   2.409   2.969   4.519  1.1910 -0.5025  0.5441
  235FEC    H10 2408   2.403   3.155   4.565 -0.0861  0.2105 -0.9329
  236FEC     C1 2409   1.653   2.535   2.397 -0.4274 -0.0548 -0.4831
  236FEC     C2 2410   1.604   2.684   2.447 -0.3999  0.4228  0.3975
  236FEC     O3 2411   1.583   2.671   2.604 -0.4039 -0.2470 -0.7597
  236FEC     C4 2412   1.683   2.551   2.653  0.1640  0.7338 -0.1423
  236FEC     O5 2413   1.747   2.490   2.524 -0.1085 -0.8103 -0.3485
  236FEC     O6 2414   1.712   2.522   2.794  0.1585  0.1132  0.0597
  236FEC     F7 2415   1.533   2.448   2.403 -0.0370 -0.3047 -0.1208
  236FEC     H8 2416   1.706   2.557   2.299  0.4138  0.3206  0.0437
  236FEC     H9 2417   1.692   2.753   2.423 -1.2618  2.3262  2.3986
  236FEC    H10 2418   1.522   2.722   2.377  0.7929 -1.7413 -2.3665
  237FEC     C1 2419   3.715   1.619   3.662 -0.0852  0.1068 -0.0302
  237FEC     C2 2420   3.741   1.521   3.790 -0.6780 -0.1180 -0.0929
  237FEC     O3 2421   3.803   1.389   3.739  0.7977  0.7586  0.2715
  237FEC     C4 2422   3.832   1.408   3.583 -0.1916 -0.0079  0.0363
  237FEC     O5 2423   3.782   1.550   3.537 -0.4129 -0.3800 -0.0559
  237FEC     O6 2424   3.901   1.304   3.496 -0.4645 -0.3544 -0.3951
  237FEC     F7 2425   3.569   1.646   3.644  0.0610 -0.1729  0.4463
  237FEC     H8 2426   3.776   1.714   3.684 -1.5580  1.7837 -2.6011
  237FEC     H9 2427   3.816   1.567   3.862  0.1021  0.1846 -1.0654
  237FEC    H10 2428   3.647   1.506   3.853 -0.2893 -0.6396  0.3694
  238FEC     C1 2429   1.373   2.490   3.059 -0.0199  0.0350 -0.9258
  238FEC     C2 2430   1.515   2.418   3.093  0.4366 -0.4023  0.0060
  238FEC     O3 2431   1.596   2.510   3.197  0.0917  0.1132  0.7240
  238FEC     C4 2432   1.513   2.645   3.220  0.8149  0.7097 -0.3219
  238FEC     O5 2433   1.384   2.636   3.124  0.0185 -0.3139  0.2264
  238FEC     O6 2434   1.559   2.765   3.303  0.4940 -0.3891  0.3792
  238FEC     F7 2435   1.346   2.499   2.916  0.0258  0.1237  0.3682
  238FEC     H8 2436   1.281   2.439   3.103  0.0474  0.9566  0.3543
  238FEC     H9 2437   1.489   2.318   3.139 -2.3909  0.1908 -0.1053
  238FEC    H10 2438   1.577   2.397   2.999  0.8584 -0.0815  0.2059
  239FEC     C1 2439   0.394   1.625   1.387  0.0535  0.0614  0.3202
  239FEC     C2 2440   0.333   1.503   1.476 -0.6472 -0.2943 -0.3564
  239FEC     O3 2441   0.176   1.534   1.497 -0.0522  0.4633  0.8706
  239FEC     C4 2442   0.145   1.664   1.413  0.0855  0.7618  0.0751
  239FEC     O5 2443   0.274   1.721   1.341  0.0340  0.0347 -0.5403
  239FEC     O6 2444   0.014   1.735   1.393  0.2806 -0.1120 -0.3451
  239FEC     F7 2445   0.498   1.710   1.458  0.0679  0.0637  0.1474
  239FEC     H8 2446   0.430   1.585   1.286  0.5656 -3.0414  1.6277
  239FEC     H9 2447   0.347   1.406   1.417  0.7187  0.3261 -1.0898
  239FEC    H10 2448   0.394   1.479   1.569  1.4562  2.1789 -0.9982
  240FEC     C1 2449   1.688   4.489   1.136  0.5098  0.3202 -0.3119
  240FEC     C2 2450   1.735   4.553   1.276  0.3392 -0.2489 -0.5744
  240FEC     O3 2451   1.608   4.540   1.382  0.5290 -0.1070 -0.0030
  240FEC     C4 2452   1.481   4.512   1.294  0.4594 -0.5549 -0.1722
  240FEC     O5 2453   1.526   4.493   1.141  0.1183  0.8142  0.5530
  240FEC     O6 2454   1.340   4.473   1.338  0.6149  0.2155 -0.0481
  240FEC     F7 2455   1.741   4.547   1.008  0.1592 -0.2275 -0.3572
  240FEC     H8 2456   1.736   4.386   1.135  2.4122  1.0187  3.1178
  240FEC     H9 2457   1.836   4.515   1.313  0.9691  1.2489 -0.6950
  240FEC    H10 2458   1.742   4.663   1.247  0.3680  0.2099  1.0922
  241FEC     C1 2459   2.462   1.778   1.413  0.3450  0.3853  0.2549
  241FEC     C2 2460   2.319   1.826   1.364  0.6405 -0.2333 -0.3173
  241FEC     O3 2461   2.218   1.713   1.409  0.0853  0.8184  0.2523
  241FEC     C4 2462   2.292   1.618   1.512  0.3391 -0.5101  0.1566
  241FEC     O5 2463   2.437   1.669   1.524 -0.4357 -0.0470 -0.3008
  241FEC     O6 2464   2.219   1.508   1.591 -0.1021 -0.1613  0.8454
  241FEC     F7 2465   2.543   1.713   1.308  0.2446 -0.1018  0.2578
  241FEC     H8 2466   2.525   1.868   1.444 -1.1518  1.7398 -0.4712
  241FEC     H9 2467   2.292   1.921   1.421 -0.5317 -0.6089 -0.2067
  241FEC    H10 2468   2.336   1.832   1.252  0.1760 -3.8176 -0.7082
  242FEC     C1 2469   4.547   2.356   4.149  0.0201  0.2233 -0.3306
  242FEC     C2 2470   4.619   2.374   4.006 -0.6005 -0.4754  0.0213
  242FEC     O3 2471   4.532   2.486   3.930 -0.5598 -0.4934  0.0132
  242FEC     C4 2472   4.387   2.487   3.998 -0.3472  0.0057 -0.4364
  242FEC     O5 2473   4.394   2.389   4.124  0.3527 -0.1660  0.0293
  242FEC     O6 2474   4.252   2.545   3.946  0.0305  0.9019 -0.3664
  242FEC     F7 2475   4.560   2.214   4.196 -0.1163 -0.7442  0.2338
  242FEC     H8 2476   4.590   2.430   4.224  3.9782 -1.5892 -0.6050
  242FEC     H9 2477   4.729   2.394   4.027  0.1683 -2.8935 -1.3054
  242FEC    H10 2478   4.613   2.284   3.937  0.9301 -1.1647  0.7290
  243FEC     C1 2479   1.477   0.821   2.450 -0.2813 -0.5859  0.1532
  243FEC     C2 2480   1.372   0.942   2.456 -0.4588  0.3450  0.4084
  243FEC     O3 2481   1.224   0.876   2.439 -0.1523 -0.2247  0.5230
  243FEC     C4 2482   1.248   0.738   2.364  0.0730  1.0577  0.2030
  243FEC     O5 2483   1.402   0.704   2.372 -0.0481 -0.2802 -0.1516
  243FEC     O6 2484   1.143   0.641   2.312  0.1676 -0.2861  0.1935
  243FEC     F7 2485   1.588   0.877   2.368 -0.1969  0.3728  0.1442
  243FEC     H8 2486   1.517   0.778   2.547  2.0798 -0.7014 -0.8166
  243FEC     H9 2487   1.375   1.005   2.551  0.3509  0.8853  0.0354
  243FEC    H10 2488   1.380   1.007   2.363  0.1494  0.1813  0.3399
  244FEC     C1 2489   4.416   2.433   0.150  0.2438 -0.4045  0.1237
  244FEC     C2 2490   4.360   2.310   0.059 -0.0820  0.1425  0.1811
  244FEC     O3 2491   4.206   2.284   0.091  0.1081  0.2238  0.0219
  244FEC     C4 2492   4.158   2.408   0.182 -0.0406  0.0834 -0.2572
  244FEC     O5 2493   4.281   2.504   0.209  0.4281  0.6781  0.5684
  244FEC     O6 2494   4.020   2.419   0.239 -0.1203  0.0299  0.7148
  244FEC     F7 2495   4.499   2.401   0.269  0.0288  0.0886  0.2603
  244FEC     H8 2496   4.471   2.502   0.078  0.3117 -1.2207 -0.6225
  244FEC     H9 2497   4.382   2.322  -0.052  0.1564 -0.0629  0.2076
  244FEC    H10 2498   4.425   2.223   0.091  0.1127  0.6734  1.2947
  245FEC     C1 2499   2.886   0.505   4.148  0.5011  0.3622  0.3803
  245FEC     C2 2500   3.018   0.572   4.205  0.1328  0.4790 -0.6015
  245FEC     O3 2501   2.975   0.672   4.321 -0.1062 -0.3009 -0.1622
  245FEC     C4 2502   2.814   0.683   4.311 -0.4589  0.0208 -0.0723
  245FEC     O5 2503   2.760   0.592   4.195  0.1368  0.2451  0.0066
  245FEC     O6 2504   2.729   0.758   4.416 -0.1485 -0.0835  0.1110
  245FEC     F7 2505   2.886   0.482   3.998  0.4395 -0.5724 -0.6252
  245FEC     H8 2506   2.869   0.407   4.203 -0.0143  0.3154  0.1420
  245FEC     H9 2507   3.088   0.496   4.254  0.6399  1.0774 -0.3949
  245FEC    H10 2508   3.073   0.643   4.135  2.8683  1.8530  2.6633
  246FEC     C1 2509   4.510   0.246   1.311  0.1963 -0.2061 -0.5211
  246FEC     C2 2510   4.651   0.283   1.242 -0.2927 -0.4072  0.2427
  246FEC     O3 2511   4.707   0.416   1.313 -0.0871  0.0580 -0.0186
  246FEC     C4 2512   4.601   0.452   1.430 -0.0535 -0.0203  0.5514
  246FEC     O5 2513   4.473   0.360   1.417 -0.0368 -0.3580  0.3628
  246FEC     O6 2514   4.628   0.559   1.538  0.9043  0.4291 -0.5117
  246FEC     F7 2515   4.410   0.227   1.206  0.1536 -0.2976  0.5760
  246FEC     H8 2516   4.535   0.153   1.373 -2.4218 -0.3240  0.4516
  246FEC     H9 2517   4.718   0.191   1.236  0.6170  0.2009  0.7974
  246FEC    H10 2518   4.621   0.316   1.137 -0.1024 -2.4841 -0.5028
  247FEC     C1 2519   2.545   2.725   1.336 -0.3482 -0.0639  0.6296
  247FEC     C2 2520   2.632   2.775   1.217 -0.0258 -0.3812 -0.2599
  247FEC     O3 2521   2.601   2.681   1.093  0.0079  0.1933 -0.3766
  247FEC     C4 2522   2.539   2.547   1.151  0.2807 -0.1525  0.5364
  247FEC     O5 2523   2.522   2.571   1.306  0.2288  0.2348 -0.0582
  247FEC     O6 2524   2.483   2.429   1.067  0.3485  0.8026  0.4424
  247FEC     F7 2525   2.614   2.745   1.464 -0.3461  0.2143  0.0276
  247FEC     H8 2526   2.448   2.786   1.330  0.6667  1.5008 -1.2544
  247FEC     H9 2527   2.619   2.888   1.204 -0.7665 -0.5332 -0.9057
  247FEC    H10 2528   2.741   2.752   1.239  0.0618  1.2514  1.2080
  248FEC     C1 2529   4.727   2.204   3.243  0.3053 -0.2772 -0.3986
  248FEC     C2 2530   4.661   2.083   3.320 -0.3203  0.4705  0.0466
  248FEC     O3 2531   4.517   2.122   3.366  0.1316  0.3213 -0.0453
  248FEC     C4 2532   4.518   2.290   3.367  0.2685  0.8636 -0.3624
  248FEC     O5 2533   4.653   2.336   3.305 -0.2205 -0.2852 -0.1121
  248FEC     O6 2534   4.402   2.375   3.415 -0.1917  0.5368 -0.4137
  248FEC     F7 2535   4.872   2.227   3.247 -0.4561  0.2842 -0.2522
  248FEC     H8 2536   4.687   2.189   3.137 -1.1209 -1.1761  0.2414
  248FEC     H9 2537   4.661   1.989   3.256 -0.0894  1.3341 -1.2500
  248FEC    H10 2538   4.737   2.062   3.403  1.0837  0.8308 -1.1179
  249FEC     C1 2539   0.347   3.544   4.628  0.8759 -0.1425 -0.5984
  249FEC     C2 2540   0.369   3.392   4.645  0.1540  0.8350  0.4612
  249FEC     O3 2541   0.526   3.363   4.616 -0.5479 -0.5145  0.0149
  249FEC     C4 2542   0.585   3.495   4.549  0.2057  0.3308 -1.1335
  249FEC     O5 2543   0.467   3.603   4.544  0.2608 -0.2525 -0.2209
  249FEC     O6 2544   0.723   3.502   4.488  0.1393 -0.4144 -0.1823
  249FEC     F7 2545   0.219   3.590   4.568 -0.3171  0.1458  0.1710
  249FEC     H8 2546   0.351   3.594   4.730  1.6747 -1.1794 -0.1019
  249FEC     H9 2547   0.317   3.348   4.736  0.1237 -2.0300 -0.8406
  249FEC    H10 2548   0.326   3.340   4.552  2.6302 -0.0331 -0.2717
  250FEC     C1 2549   4.071   4.144   4.601  0.3949 -0.2649 -0.1679
  250FEC     C2 2550   3.959   4.161   4.492  0.0022  0.0971  0.4586
  250FEC     O3 2551   4.027   4.095   4.362  0.1022 -0.1213  0.2926
  250FEC     C4 2552   4.187   4.122   4.380 -0.5916  0.0876  0.1726
  250FEC     O5 2553   4.197   4.187   4.529 -0.6438 -0.2583  0.9954
  250FEC     O6 2554   4.304   4.095   4.287  0.7238 -0.6438  0.2598
  250FEC     F7 2555   4.053   4.230   4.723 -0.2848  0.0077 -0.1512
  250FEC     H8 2556   4.069   4.036   4.639  0.7137  0.1729  1.1369
  250FEC     H9 2557   3.863   4.106   4.521 -0.3270  0.8601  0.8463
  250FEC    H10 2558   3.936   4.272   4.478  1.2352  0.2846 -0.1528
  251FEC     C1 2559   0.787   2.230   2.917  0.4321 -0.7057 -0.3639
  251FEC     C2 2560   0.876   2.173   2.798 -0.6503  0.2636 -0.1945
  251FEC     O3 2561   1.019   2.132   2.860 -0.7351  0.4655  0.7882
  251FEC     C4 2562   1.036   2.209   2.991 -0.5449  0.2229  0.1959
  251FEC     O5 2563   0.893   2.279   3.026  0.5013 -0.3239 -0.0346
  251FEC     O6 2564   1.157   2.215   3.088 -0.3938 -0.6496 -0.0196
  251FEC     F7 2565   0.696   2.347   2.882  0.1502 -0.4964  0.5360
  251FEC     H8 2566   0.725   2.147   2.964 -1.0156  1.2498  1.3490
  251FEC     H9 2567   0.810   2.092   2.752 -2.9214 -0.3279  3.6563
  251FEC    H10 2568   0.889   2.254   2.720 -1.7818  0.2501 -0.4191
  252FEC     C1 2569   3.907   3.012   3.798  0.1213  0.6164  0.2381
  252FEC     C2 2570   4.018   3.122   3.755  0.3439 -0.4931  0.4432
  252FEC     O3 2571   4.053   3.096   3.601  0.6755 -0.5730 -0.4424
  252FEC     C4 2572   3.948   2.980   3.555 -0.0542  0.1285 -0.1659
  252FEC     O5 2573   3.858   2.932   3.673 -0.4821 -0.3360  0.7693
  252FEC     O6 2574   3.936   2.922   3.413 -0.0696 -0.2217  0.4511
  252FEC     F7 2575   3.938   2.910   3.903  0.0923  0.0022 -0.2664
  252FEC     H8 2576   3.811   3.063   3.832 -0.6297 -1.3232  1.1908
  252FEC     H9 2577   3.991   3.230   3.779 -1.8544 -1.2458  1.6012
  252FEC    H10 2578   4.118   3.093   3.802  0.7020 -1.7024 -0.9486
  253FEC     C1 2579   0.479   3.147   0.697 -0.4855  0.0154  0.2574
  253FEC     C2 2580   0.378   3.219   0.589  0.0657  0.2755 -0.1390
  253FEC     O3 2581   0.238   3.144   0.598 -0.4499  0.4586  0.2791
  253FEC     C4 2582   0.242   3.052   0.732  0.3017  0.3038  0.4377
  253FEC     O5 2583   0.395   3.058   0.796 -0.4552  0.2242 -0.5264
  253FEC     O6 2584   0.132   2.971   0.786 -0.9085 -0.3914  0.1854
  253FEC     F7 2585   0.601   3.079   0.636  0.2030 -0.0747 -0.4010
  253FEC     H8 2586   0.524   3.232   0.758  0.3895 -0.2499 -0.0114
  253FEC     H9 2587   0.378   3.327   0.623 -0.4453  0.4156 -0.5822
  253FEC    H10 2588   0.429   3.222   0.487 -1.0840  1.1004 -0.7015
  254FEC     C1 2589   3.641   0.313   1.191 -0.6892  0.0536  0.4999
  254FEC     C2 2590   3.727   0.201   1.122  0.0284  0.1269 -0.0508
  254FEC     O3 2591   3.774   0.094   1.232  0.4362 -1.0193  0.2154
  254FEC     C4 2592   3.729   0.158   1.374  0.2715  0.4194 -0.4357
  254FEC     O5 2593   3.658   0.295   1.354  0.3847  0.5749  0.8611
  254FEC     O6 2594   3.787   0.109   1.501  0.2998  0.4496  0.0044
  254FEC     F7 2595   3.673   0.453   1.155  0.5633  0.3797 -0.0901
  254FEC     H8 2596   3.538   0.277   1.159 -0.3624 -0.4830  0.0163
  254FEC     H9 2597   3.670   0.159   1.033  0.2285  0.8452 -0.5313
  254FEC    H10 2598   3.827   0.243   1.084  1.0010 -2.5711 -0.6819
  255FEC     C1 2599   3.967   2.974   0.628  0.4384 -0.6760 -0.1165
  255FEC     C2 2600   4.017   2.929   0.483  0.0440 -0.0464  0.1475
  255FEC     O3 2601   4.171   2.919   0.485 -0.1122  0.1296  0.1079
  255FEC     C4 2602   4.213   3.044   0.591 -0.0927 -0.2617 -0.5648
  255FEC     O5 2603   4.077   3.088   0.655  0.2823  0.2150  0.0512
  255FEC     O6 2604   4.348   3.104   0.615  0.5882 -0.2599  0.2199
  255FEC     F7 2605   3.822   3.012   0.617 -0.1606 -0.5690  0.4206
  255FEC     H8 2606   3.977   2.887   0.702  1.6984 -1.7753 -1.5113
  255FEC     H9 2607   3.960   2.833   0.458 -0.2874  0.0391  0.5730
  255FEC    H10 2608   3.997   3.022   0.420  1.4345  1.3622  1.7060
  256FEC     C1 2609   4.420   1.286   3.809  0.1629 -1.1996 -0.0971
  256FEC     C2 2610   4.432   1.358   3.951  0.2827  0.3629 -0.8229
  256FEC     O3 2611   4.558   1.451   3.947  0.5151 -0.1451 -0.8436
  256FEC     C4 2612   4.616   1.450   3.804  0.0590 -0.0820  0.0941
  256FEC     O5 2613   4.525   1.351   3.711 -0.4015 -0.1293  1.0543
  256FEC     O6 2614   4.737   1.528   3.754 -0.2483 -0.4619 -0.1231
  256FEC     F7 2615   4.456   1.143   3.819  0.5403 -0.0308 -0.3230
  256FEC     H8 2616   4.313   1.293   3.768  0.7362  1.9261 -1.3586
  256FEC     H9 2617   4.347   1.427   3.981  2.4316  1.5711  3.3667
  256FEC    H10 2618   4.467   1.271   4.017 -0.7454  0.1846 -0.5015
  257FEC     C1 2619   1.687   2.391   3.966  0.3777  0.5399 -0.1512
  257FEC     C2 2620   1.731   2.330   3.825  0.3836  0.1334  0.6144
  257FEC     O3 2621   1.678   2.425   3.711 -0.6717  0.2204  0.6062
  257FEC     C4 2622   1.562   2.520   3.772 -0.1619  0.0083 -0.2146
  257FEC     O5 2623   1.564   2.492   3.934 -0.4360  0.0492  0.2187
  257FEC     O6 2624   1.488   2.635   3.699 -0.4663  0.4186  0.0291
  257FEC     F7 2625   1.658   2.290   4.079  0.4318 -0.4705 -0.0382
  257FEC     H8 2626   1.761   2.471   4.001  1.1002  0.3966 -1.2984
  257FEC     H9 2627   1.845   2.317   3.820  0.3030 -0.1862 -1.2527
  257FEC    H10 2628   1.683   2.227   3.815  0.6775 -0.1312  1.7360
  258FEC     C1 2629   3.950   3.979   2.334 -0.0183  0.5452 -0.1559
  258FEC     C2 2630   3.998   3.987   2.185  0.0097  0.1765  0.3960
  258FEC     O3 2631   4.059   4.126   2.162 -0.2333 -0.2926  0.6806
  258FEC     C4 2632   4.037   4.215   2.289  0.5126  0.8424 -0.3420
  258FEC     O5 2633   3.951   4.124   2.390  0.5418 -0.3449  0.5564
  258FEC     O6 2634   4.081   4.355   2.312 -0.8048 -0.0291  0.1238
  258FEC     F7 2635   3.827   3.901   2.356 -0.7730  0.0363 -0.7813
  258FEC     H8 2636   4.041   3.919   2.369 -0.7717 -0.3396  0.3396
  258FEC     H9 2637   4.056   3.901   2.139 -2.0665 -0.8949 -0.3592
  258FEC    H10 2638   3.898   3.999   2.131 -1.2525  0.9094  2.7559
  259FEC     C1 2639   2.631   0.978   1.150  0.1791  0.6073 -0.2286
  259FEC     C2 2640   2.695   0.892   1.037 -0.0063 -0.7490 -0.7915
  259FEC     O3 2641   2.839   0.957   1.007  0.0791  0.1147  0.8484
  259FEC     C4 2642   2.843   1.091   1.082  0.6973  0.1570  0.1829
  259FEC     O5 2643   2.716   1.110   1.178 -0.2740  0.0566  0.5870
  259FEC     O6 2644   2.962   1.186   1.080 -0.2673 -0.3955  1.1158
  259FEC     F7 2645   2.489   1.008   1.127  0.2930  0.1179  0.1327
  259FEC     H8 2646   2.634   0.915   1.245 -0.3578  0.3011 -0.4104
  259FEC     H9 2647   2.694   0.781   1.062  0.2185 -0.9184 -1.5143
  259FEC    H10 2648   2.628   0.913   0.947 -1.0099 -1.8749 -0.3204
  260FEC     C1 2649   0.011   4.691   2.862 -0.1611  0.0683  0.1172
  260FEC     C2 2650   0.034   4.565   2.765 -0.2981  0.0419 -0.6330
  260FEC     O3 2651  -0.109   4.496   2.746 -0.3115  0.3195  0.3511
  260FEC     C4 2652  -0.213   4.574   2.825  0.4627  0.0386 -0.3701
  260FEC     O5 2653  -0.141   4.691   2.903 -0.2186 -0.1780 -0.1223
  260FEC     O6 2654  -0.362   4.548   2.821  0.1907 -0.2742 -0.5448
  260FEC     F7 2655   0.109   4.695   2.978  0.4966  0.6349 -0.1050
  260FEC     H8 2656   0.013   4.783   2.795 -3.6897  0.3194  0.1720
  260FEC     H9 2657   0.057   4.607   2.661 -1.1296 -0.1285 -0.8876
  260FEC    H10 2658   0.107   4.490   2.812 -0.7489 -0.1829 -0.2922
  261FEC     C1 2659   2.572   0.745   2.569 -0.3113  0.3307 -0.7575
  261FEC     C2 2660   2.444   0.838   2.604  0.1201  0.7816 -0.4551
  261FEC     O3 2661   2.368   0.883   2.472 -0.1436 -0.1307  0.1244
  261FEC     C4 2662   2.441   0.788   2.357  0.5516 -0.2256  0.3502
  261FEC     O5 2663   2.544   0.683   2.425  0.4101 -0.3547  0.6647
  261FEC     O6 2664   2.402   0.795   2.207  0.1850 -0.7259 -0.3786
  261FEC     F7 2665   2.701   0.824   2.560  0.1426 -0.0952  0.0371
  261FEC     H8 2666   2.581   0.666   2.651 -0.6469  2.3221  1.2909
  261FEC     H9 2667   2.361   0.783   2.658  0.5478 -0.3921 -0.9576
  261FEC    H10 2668   2.460   0.930   2.670 -0.2435  0.2537  0.3784
  262FEC     C1 2669   4.148   2.181   4.432 -0.3569 -0.2229  0.6172
  262FEC     C2 2670   4.270   2.094   4.382  0.2885 -0.2595 -0.5772
  262FEC     O3 2671   4.252   1.946   4.436 -0.3591  0.0857 -0.3405
  262FEC     C4 2672   4.123   1.944   4.524 -0.3533 -0.7366 -0.1248
  262FEC     O5 2673   4.061   2.088   4.525 -0.6597  0.0265 -0.7930
  262FEC     O6 2674   4.060   1.816   4.571  0.2154 -0.0715  0.0505
  262FEC     F7 2675   4.191   2.323   4.476  0.4122  0.7149  0.0919
  262FEC     H8 2676   4.087   2.197   4.337  0.6500  1.5069  0.2104
  262FEC     H9 2677   4.283   2.106   4.269 -0.4706  0.2056 -0.6189
  262FEC    H10 2678   4.360   2.130   4.442  0.4926  0.1807 -1.1396
  263FEC     C1 2679   4.669   3.060   3.557  0.0443  0.0114  0.0578
  263FEC     C2 2680   4.710   3.089   3.405 -0.0231 -0.3683 -0.7235
  263FEC     O3 2681   4.580   3.074   3.321 -0.6973 -0.3067  0.0093
  263FEC     C4 2682   4.488   2.967   3.399 -0.4170 -0.0890 -0.6461
  263FEC     O5 2683   4.554   2.941   3.542 -0.7703 -0.3501 -0.1861
  263FEC     O6 2684   4.364   2.901   3.354 -0.8383  0.2244  0.5591
  263FEC     F7 2685   4.790   3.039   3.642  0.3646  0.1156  0.2819
  263FEC     H8 2686   4.620   3.155   3.596  0.3371  0.5966 -0.9485
  263FEC     H9 2687   4.759   3.192   3.399 -1.8284  0.6935  1.3055
  263FEC    H10 2688   4.784   3.007   3.378  0.3981  0.4714 -2.1968
  264FEC     C1 2689   3.537   4.171   2.572  0.5465  1.2414  0.0256
  264FEC     C2 2690   3.550   4.037   2.653  0.5103 -0.1527 -0.8641
  264FEC     O3 2691   3.475   3.927   2.566  0.4742 -0.5599  0.1856
  264FEC     C4 2692   3.376   3.997   2.466  0.1405 -0.6760 -0.7548
  264FEC     O5 2693   3.422   4.150   2.463 -0.0304 -0.1060 -0.2664
  264FEC     O6 2694   3.287   3.930   2.368  0.2572  0.4344 -0.1255
  264FEC     F7 2695   3.511   4.293   2.662 -0.8259  0.1345 -0.0748
  264FEC     H8 2696   3.636   4.176   2.515 -0.1395  0.8317 -1.2274
  264FEC     H9 2697   3.657   4.013   2.683  0.5791 -0.7726 -1.5560
  264FEC    H10 2698   3.486   4.053   2.746 -0.3213  2.0018 -1.7443
  265FEC     C1 2699   4.630   4.304   0.714 -0.2391  0.1012 -0.7744
  265FEC     C2 2700   4.649   4.364   0.860  0.6777 -0.8952  0.0225
  265FEC     O3 2701   4.526   4.307   0.946  0.2421 -0.5196  0.1358
  265FEC     C4 2702   4.411   4.277   0.843  0.4003 -0.7421  0.8989
  265FEC     O5 2703   4.476   4.275   0.697  0.1809 -0.2183 -0.5053
  265FEC     O6 2704   4.257   4.274   0.873 -1.3072  0.0552  0.0237
  265FEC     F7 2705   4.711   4.367   0.608  0.7994  0.3679  0.4653
  265FEC     H8 2706   4.671   4.199   0.731 -1.8965 -0.4141  0.2874
  265FEC     H9 2707   4.749   4.336   0.907 -0.0866 -0.8918  1.7272
  265FEC    H10 2708   4.640   4.477   0.847  1.8431 -0.8368 -0.3887
  266FEC     C1 2709   2.584   0.319   1.997  0.7057 -0.6625 -0.0714
  266FEC     C2 2710   2.532   0.433   2.103 -0.1865 -0.0041 -0.1497
  266FEC     O3 2711   2.374   0.417   2.106  0.4496  0.1274 -0.1085
  266FEC     C4 2712   2.334   0.335   1.979 -0.5450 -0.6459  0.4709
  266FEC     O5 2713   2.464   0.290   1.901 -0.3489 -0.5078 -0.3415
  266FEC     O6 2714   2.187   0.310   1.942  0.6065  1.0644 -0.3869
  266FEC     F7 2715   2.716   0.357   1.934  0.4117 -0.2980  0.3314
  266FEC     H8 2716   2.595   0.218   2.049  2.0076 -0.6304 -0.2506
  266FEC     H9 2717   2.580   0.428   2.206  2.1350  0.9972 -1.1111
  266FEC    H10 2718   2.550   0.538   2.063  0.1454 -0.0124 -0.0254
  267FEC     C1 2719   1.952   0.518   2.660  0.7761 -0.2668  0.1288
  267FEC     C2 2720   1.949   0.449   2.801 -0.1974  0.4308  0.1441
  267FEC     O3 2721   1.798   0.466   2.858 -0.2323  0.1095  0.1168
  267FEC     C4 2722   1.738   0.591   2.781  0.5066  0.3769  0.3187
  267FEC     O5 2723   1.832   0.623   2.665 -0.2227 -0.2434 -0.1444
  267FEC     O6 2724   1.605   0.657   2.807 -0.0727 -0.3519  0.2958
  267FEC     F7 2725   2.081   0.589   2.632 -0.0131  0.0424 -0.2397
  267FEC     H8 2726   1.946   0.436   2.581 -3.1139 -0.5412  0.5290
  267FEC     H9 2727   1.982   0.340   2.800  1.7543  0.8733  3.2219
  267FEC    H10 2728   2.021   0.510   2.865 -0.1401  2.0951 -1.4308
  268FEC     C1 2729   2.352   0.569   3.004 -0.2705 -0.2374  0.4326
  268FEC     C2 2730   2.388   0.429   3.066  0.0561  0.7021  0.3995
  268FEC     O3 2731   2.549   0.409   3.063  0.3252  0.3325  0.2430
  268FEC     C4 2732   2.607   0.524   2.971  0.3674 -0.0485  0.4626
  268FEC     O5 2733   2.489   0.622   2.932 -0.1825 -0.1617  0.3426
  268FEC     O6 2734   2.754   0.538   2.925  0.5468 -0.6099 -0.1354
  268FEC     F7 2735   2.228   0.596   2.923  0.3194 -0.0420 -0.8229
  268FEC     H8 2736   2.332   0.632   3.097 -2.2701  1.0740 -0.8177
  268FEC     H9 2737   2.339   0.415   3.168  2.3908  1.7758  1.7568
  268FEC    H10 2738   2.344   0.352   2.994 -1.9733  2.6911 -0.6034
  269FEC     C1 2739   1.802   4.796   2.654  0.6932  0.2304  0.8333
  269FEC     C2 2740   1.894   4.716   2.547  0.3111 -0.4508  0.7223
  269FEC     O3 2741   2.013   4.633   2.621  0.1623 -0.4037  0.5783
  269FEC     C4 2742   1.977   4.651   2.776 -0.8064 -0.1765 -0.2076
  269FEC     O5 2743   1.853   4.748   2.799  0.5589 -0.2651  0.5613
  269FEC     O6 2744   2.055   4.599   2.892 -0.0136  0.6249 -0.1987
  269FEC     F7 2745   1.834   4.945   2.646  0.2085 -0.1593 -0.4900
  269FEC     H8 2746   1.691   4.770   2.642  1.2968 -2.1509 -0.1819
  269FEC     H9 2747   1.822   4.643   2.497  1.0083 -0.1943 -0.7149
  269FEC    H10 2748   1.934   4.789   2.469  2.5278 -1.7250  0.5738
  270FEC     C1 2749   2.257   3.896   2.056 -0.3927 -0.5756  0.0210
  270FEC     C2 2750   2.179   3.799   1.959 -0.2856 -0.1284  0.0093
  270FEC     O3 2751   2.210   3.646   2.002 -0.5892 -0.2750  0.0404
  270FEC     C4 2752   2.346   3.658   2.093 -0.2489  0.3521  0.0566
  270FEC     O5 2753   2.379   3.810   2.110 -0.4364 -0.8822  0.0027
  270FEC     O6 2754   2.424   3.540   2.152  0.1137 -0.4897  0.4228
  270FEC     F7 2755   2.288   4.034   2.009  0.2712  0.0347 -0.7802
  270FEC     H8 2756   2.182   3.891   2.142 -0.0552  0.4950  0.3986
  270FEC     H9 2757   2.069   3.829   1.957 -0.0908  0.6115 -0.2776
  270FEC    H10 2758   2.237   3.821   1.864 -0.2049  0.1290  0.1154
  271FEC     C1 2759   4.180   2.629   3.651 -0.0967 -0.4010 -0.0944
  271FEC     C2 2760   4.333   2.618   3.619 -0.2060  0.4844 -0.3918
  271FEC     O3 2761   4.410   2.714   3.720 -0.2995  0.6885  0.5744
  271FEC     C4 2762   4.299   2.812   3.786 -0.2080 -0.0538  0.4783
  271FEC     O5 2763   4.158   2.769   3.732 -0.6869 -0.5014 -0.2870
  271FEC     O6 2764   4.317   2.943   3.866  0.1959 -0.3956 -0.3684
  271FEC     F7 2765   4.086   2.622   3.538  0.1680  0.1178 -0.4841
  271FEC     H8 2766   4.156   2.540   3.718 -2.0830 -1.7336 -2.4058
  271FEC     H9 2767   4.375   2.512   3.628  0.1669  0.6381 -0.3161
  271FEC    H10 2768   4.347   2.665   3.516  1.9664  2.2437  0.6378
  272FEC     C1 2769   2.451   3.515   4.014 -0.1821 -0.4018 -0.9523
  272FEC     C2 2770   2.565   3.489   3.915  0.3113  0.8785  0.0291
  272FEC     O3 2771   2.534   3.565   3.777 -0.0785  0.6056 -0.3313
  272FEC     C4 2772   2.411   3.660   3.807 -0.1642  0.2747  0.1503
  272FEC     O5 2773   2.364   3.636   3.954 -0.1607 -0.0688  0.4359
  272FEC     O6 2774   2.355   3.757   3.703  0.4440 -0.3525 -0.3889
  272FEC     F7 2775   2.361   3.403   4.036  0.1588 -0.3237  1.0897
  272FEC     H8 2776   2.492   3.549   4.114  1.6174 -3.2716 -0.5856
  272FEC     H9 2777   2.666   3.521   3.955  1.1047 -0.0120 -1.1767
  272FEC    H10 2778   2.565   3.376   3.894 -2.3659  0.6452  0.9035
  273FEC     C1 2779   0.107   1.018   0.318 -0.0789 -0.2018 -0.0570
  273FEC     C2 2780   0.173   1.141   0.234  0.0389 -0.2483 -0.3432
  273FEC     O3 2781   0.047   1.225   0.172  0.1668  0.3307 -0.2601
  273FEC     C4 2782  -0.082   1.134   0.193  0.4257  0.9040  0.1601
  273FEC     O5 2783  -0.029   0.991   0.255  0.0126  0.1105 -0.1548
  273FEC     O6 2784  -0.225   1.149   0.136  0.0243 -0.4097 -0.5955
  273FEC     F7 2785   0.203   0.899   0.306  0.0826  0.0670 -0.1676
  273FEC     H8 2786   0.076   1.054   0.422 -0.7902 -1.7901  0.3026
  273FEC     H9 2787   0.250   1.204   0.290  1.1537  1.5076 -3.5802
  273FEC    H10 2788   0.217   1.085   0.145 -1.4439 -1.8416 -0.1400
  274FEC     C1 2789   0.699   1.739   2.300 -0.0580  0.3111  1.3243
  274FEC     C2 2790   0.801   1.810   2.401  0.0836 -0.1644  0.1225
  274FEC     O3 2791   0.926   1.863   2.322 -0.1293  0.0004  0.2576
  274FEC     C4 2792   0.926   1.782   2.183  0.1058  0.2648  0.3258
  274FEC     O5 2793   0.785   1.700   2.174  0.5944 -0.1661 -0.0429
  274FEC     O6 2794   1.033   1.784   2.072 -0.3158  0.1423 -0.3983
  274FEC     F7 2795   0.638   1.618   2.366  0.5981 -0.5593 -0.3609
  274FEC     H8 2796   0.618   1.811   2.264 -0.5193  0.0121  1.7399
  274FEC     H9 2797   0.753   1.880   2.477  0.8811  0.0624  0.4265
  274FEC    H10 2798   0.831   1.724   2.469 -3.6537 -1.9100 -0.1677
  275FEC     C1 2799   4.509   2.817   4.128  0.5640  0.1402 -0.2706
  275FEC     C2 2800   4.538   2.971   4.111 -0.2788  0.8283 -0.3371
  275FEC     O3 2801   4.665   2.982   4.009 -0.3044 -0.3309 -0.0879
  275FEC     C4 2802   4.718   2.839   3.982  1.0797  0.4132 -0.1732
  275FEC     O5 2803   4.631   2.737   4.067  0.1818  0.0920  0.0641
  275FEC     O6 2804   4.834   2.816   3.892 -0.2731 -0.0414 -0.0709
  275FEC     F7 2805   4.487   2.766   4.266  0.1434  0.0228  0.4537
  275FEC     H8 2806   4.422   2.790   4.059  1.8042 -1.2386 -1.3686
  275FEC     H9 2807   4.449   3.035   4.079 -0.0427  0.2375 -2.2982
  275FEC    H10 2808   4.575   3.006   4.213 -0.3042 -2.9710  1.1404
  276FEC     C1 2809   3.686   0.616   3.572  0.0273  0.5196  0.5098
  276FEC     C2 2810   3.838   0.663   3.611 -0.1086 -0.0125  0.4953
  276FEC     O3 2811   3.878   0.596   3.751  0.0621  0.3334  0.2860
  276FEC     C4 2812   3.744   0.538   3.806  0.1958  0.3621  0.3284
  276FEC     O5 2813   3.620   0.566   3.708  0.4429  0.1313 -0.3884
  276FEC     O6 2814   3.741   0.482   3.948  0.2518 -0.1780 -0.0098
  276FEC     F7 2815   3.604   0.731   3.504 -0.0303  0.6085  0.4610
  276FEC     H8 2816   3.685   0.524   3.505 -1.1476  1.2563 -0.5297
  276FEC     H9 2817   3.912   0.648   3.526 -0.5790  1.6989 -0.2700
  276FEC    H10 2818   3.833   0.775   3.634  2.0136  0.3230 -0.4258
  277FEC     C1 2819   1.726   1.978   3.531  1.0511  0.0529 -0.3691
  277FEC     C2 2820   1.685   1.847   3.447 -0.6189 -0.0258  0.4392
  277FEC     O3 2821   1.737   1.863   3.297 -0.1887 -0.0206  0.2243
  277FEC     C4 2822   1.759   2.014   3.272 -0.0367 -0.3747 -0.6911
  277FEC     O5 2823   1.715   2.088   3.419  0.4777 -0.3879  0.1759
  277FEC     O6 2824   1.780   2.085   3.141 -0.4144 -0.1345 -0.3004
  277FEC     F7 2825   1.628   2.002   3.640  0.5089  0.1324 -0.0755
  277FEC     H8 2826   1.833   1.969   3.567  1.2138 -0.2521 -0.9164
  277FEC     H9 2827   1.714   1.744   3.486 -0.5067 -0.3593 -0.4969
  277FEC    H10 2828   1.571   1.842   3.443 -0.5965 -4.1833  0.5655
  278FEC     C1 2829   0.851   0.763   3.330  0.2939  0.3003  0.4080
  278FEC     C2 2830   0.933   0.733   3.193 -0.3815  0.2536  0.1555
  278FEC     O3 2831   0.918   0.575   3.168  0.6236 -0.6563  0.1538
  278FEC     C4 2832   0.889   0.507   3.312 -0.6564  0.1275 -0.5742
  278FEC     O5 2833   0.866   0.623   3.416 -0.0120  0.0777 -0.3712
  278FEC     O6 2834   0.901   0.358   3.341 -0.1385 -0.1407 -0.2571
  278FEC     F7 2835   0.885   0.884   3.404  0.3832 -0.1903 -0.0387
  278FEC     H8 2836   0.747   0.794   3.293  0.9469  0.6275 -1.2805
  278FEC     H9 2837   0.896   0.796   3.106 -3.1728 -1.8997 -0.3805
  278FEC    H10 2838   1.045   0.749   3.209 -0.2514 -0.0638 -0.4332
  279FEC     C1 2839   3.632   4.528   2.315 -0.5609  0.0772  0.2456
  279FEC     C2 2840   3.766   4.548   2.240 -0.4091 -0.7642  0.7183
  279FEC     O3 2841   3.781   4.411   2.154 -0.2836  0.4578 -0.5432
  279FEC     C4 2842   3.689   4.303   2.215  0.1953 -1.1309  0.3868
  279FEC     O5 2843   3.604   4.371   2.332 -0.1610 -0.2982 -0.3519
  279FEC     O6 2844   3.673   4.160   2.175 -0.6665  0.5937  0.4120
  279FEC     F7 2845   3.627   4.599   2.443  0.0899  0.3421 -0.0734
  279FEC     H8 2846   3.544   4.567   2.255 -0.2902  0.9593  0.4098
  279FEC     H9 2847   3.772   4.649   2.189 -0.3582 -1.0472  0.1598
  279FEC    H10 2848   3.856   4.541   2.309  1.5516 -2.2334 -1.8094
  280FEC     C1 2849   3.815   2.623   4.080 -0.1767 -0.3918  0.3214
  280FEC     C2 2850   3.854   2.633   3.923  0.2598  0.1323  0.9177
  280FEC     O3 2851   3.814   2.496   3.853  0.6057  0.4114 -0.3199
  280FEC     C4 2852   3.724   2.413   3.967 -0.7191 -0.6894 -0.4816
  280FEC     O5 2853   3.707   2.510   4.100  0.3332 -0.2462 -0.0008
  280FEC     O6 2854   3.659   2.279   3.950 -0.1707  0.1118 -0.4325
  280FEC     F7 2855   3.931   2.577   4.152 -0.2458 -0.5390  0.1318
  280FEC     H8 2856   3.790   2.726   4.122  0.4474 -0.8192  1.8133
  280FEC     H9 2857   3.816   2.729   3.876  2.0406  1.9683  3.0090
  280FEC    H10 2858   3.968   2.630   3.912  0.2242  0.5333  0.4048
  281FEC     C1 2859   4.386   3.643   4.636 -0.6759 -0.0938 -1.2449
  281FEC     C2 2860   4.360   3.778   4.557 -0.9037  0.9633  0.0647
  281FEC     O3 2861   4.442   3.762   4.419 -0.1184  0.2422  0.0331
  281FEC     C4 2862   4.468   3.609   4.400  0.5048  0.3019 -0.8415
  281FEC     O5 2863   4.413   3.538   4.528 -0.4084  0.3623  0.4828
  281FEC     O6 2864   4.539   3.538   4.291 -0.3925 -0.3266  0.5369
  281FEC     F7 2865   4.515   3.643   4.715 -0.3826 -0.3835  0.1473
  281FEC     H8 2866   4.300   3.608   4.701 -1.5062  1.0752 -1.6699
  281FEC     H9 2867   4.248   3.797   4.551 -1.4396 -0.8751  2.6203
  281FEC    H10 2868   4.397   3.861   4.627  2.3077  0.3166 -0.6844
  282FEC     C1 2869   3.463   3.257   4.007 -0.4936 -0.0555 -0.0148
  282FEC     C2 2870   3.552   3.383   4.039  0.0298 -0.0831 -0.4504
  282FEC     O3 2871   3.500   3.432   4.183 -0.3365  0.1641  0.4241
  282FEC     C4 2872   3.346   3.377   4.197 -0.0461 -0.1995  0.0530
  282FEC     O5 2873   3.321   3.287   4.069  0.7284 -0.1028 -0.0479
  282FEC     O6 2874   3.260   3.414   4.313  0.4731  0.3764  0.2909
  282FEC     F7 2875   3.479   3.207   3.871 -0.3287  0.1275 -0.7411
  282FEC     H8 2876   3.487   3.173   4.081 -0.5949  0.3226  0.4462
  282FEC     H9 2877   3.664   3.367   4.028 -0.2734 -1.4500 -1.7733
  282FEC    H10 2878   3.519   3.462   3.964 -0.6182 -1.1847 -1.3541
  283FEC     C1 2879   4.799   1.748   2.367 -0.4019 -0.7227  0.1137
  283FEC     C2 2880   4.674   1.676   2.437 -0.1918  0.2108 -0.0231
  283FEC     O3 2881   4.614   1.769   2.554 -0.0059 -0.2794 -0.0174
  283FEC     C4 2882   4.690   1.909   2.536  0.5148 -0.1275 -0.1287
  283FEC     O5 2883   4.795   1.897   2.415 -0.0704  0.3401  0.7524
  283FEC     O6 2884   4.671   2.032   2.616  0.0513 -0.0744 -0.3455
  283FEC     F7 2885   4.925   1.680   2.397 -0.1769 -0.3388 -0.0415
  283FEC     H8 2886   4.777   1.756   2.256 -2.1458  2.0063  0.5577
  283FEC     H9 2887   4.596   1.643   2.362 -1.1806 -0.1764  1.1436
  283FEC    H10 2888   4.713   1.582   2.490  0.1336  1.6716  2.4772
  284FEC     C1 2889   2.000   4.753   3.162  0.5991 -0.4006 -0.7146
  284FEC     C2 2890   1.864   4.820   3.223 -0.7898  0.5630  0.3942
  284FEC     O3 2891   1.898   4.972   3.233 -0.3188  0.1804 -0.0587
  284FEC     C4 2892   2.018   5.004   3.126 -0.3591  0.2023 -0.3490
  284FEC     O5 2893   2.062   4.858   3.062 -0.5173 -0.2599 -0.5544
  284FEC     O6 2894   2.073   5.137   3.084  0.0155 -0.1998  0.0103
  284FEC     F7 2895   2.101   4.734   3.270 -0.0259  0.4190 -0.5023
  284FEC     H8 2896   1.963   4.653   3.122 -2.0744  0.4835 -0.6603
  284FEC     H9 2897   1.785   4.795   3.145 -1.1648 -1.3995  1.3514
  284FEC    H10 2898   1.853   4.767   3.323  2.0073 -0.3710  0.3016
  285FEC     C1 2899   2.126   3.371   4.257 -0.1419  0.5702 -0.1636
  285FEC     C2 2900   2.017   3.427   4.160  0.0194  0.3740  0.2186
  285FEC     O3 2901   1.958   3.563   4.208 -0.0492  0.0379  0.5902
  285FEC     C4 2902   2.013   3.580   4.359  0.2512 -0.4798 -0.2930
  285FEC     O5 2903   2.105   3.454   4.397 -0.7005 -0.2341  0.4475
  285FEC     O6 2904   1.973   3.698   4.450  0.2578  0.5826  0.2510
  285FEC     F7 2905   2.138   3.229   4.247 -0.0619  0.0066 -0.4631
  285FEC     H8 2906   2.221   3.415   4.211 -0.9846  0.7704 -1.7846
  285FEC     H9 2907   2.052   3.433   4.051  1.3200 -1.6079  0.4750
  285FEC    H10 2908   1.932   3.352   4.156 -0.4344  0.8709  0.5329
  286FEC     C1 2909   4.265   0.151   0.881 -0.1912  0.3581 -0.0861
  286FEC     C2 2910   4.232   0.249   0.765 -0.0882  0.5346 -0.0305
  286FEC     O3 2911   4.338   0.226   0.649 -0.4551 -0.7336  0.2667
  286FEC     C4 2912   4.462   0.147   0.713  0.4225  0.8487 -0.4048
  286FEC     O5 2913   4.414   0.104   0.859 -0.3919  0.4306 -0.1014
  286FEC     O6 2914   4.589   0.094   0.645  0.2118 -0.3680  0.1776
  286FEC     F7 2915   4.242   0.227   1.009 -0.2465  0.0741 -0.3476
  286FEC     H8 2916   4.190   0.065   0.871  1.1115 -0.6447 -1.6009
  286FEC     H9 2917   4.123   0.240   0.735 -0.3193  3.6723 -0.4211
  286FEC    H10 2918   4.254   0.351   0.810  0.9625 -0.1443  1.0492
  287FEC     C1 2919   4.021   1.207   1.325  0.9042 -0.3338 -0.2264
  287FEC     C2 2920   4.023   1.063   1.392 -0.5053 -0.5340 -0.0419
  287FEC     O3 2921   3.968   0.960   1.280  0.1719  0.0469 -0.2654
  287FEC     C4 2922   3.886   1.045   1.177 -0.0488 -0.8007 -0.2557
  287FEC     O5 2923   3.912   1.203   1.205  0.2908 -0.0887  0.5062
  287FEC     O6 2924   3.807   0.995   1.056 -0.0621  0.1815  0.0738
  287FEC     F7 2925   4.000   1.309   1.431 -0.0491  0.0953  0.0097
  287FEC     H8 2926   4.125   1.218   1.281  0.5270  1.1331 -0.7970
  287FEC     H9 2927   4.130   1.035   1.420 -1.1803 -1.9250  1.2952
  287FEC    H10 2928   3.949   1.066   1.479  0.2827  0.1874  0.6270
  288FEC     C1 2929   2.088   1.440   3.328 -0.8251 -0.3706  0.2962
  288FEC     C2 2930   2.174   1.372   3.452 -0.4660 -0.8089 -0.2625
  288FEC     O3 2931   2.143   1.451   3.585 -0.5207 -0.1599 -0.0853
  288FEC     C4 2932   2.070   1.586   3.550  0.0316 -0.4460  0.4415
  288FEC     O5 2933   2.030   1.577   3.387 -0.3110 -0.2471  0.5157
  288FEC     O6 2934   2.021   1.699   3.644  0.2150  0.1551  0.0619
  288FEC     F7 2935   2.182   1.454   3.210  0.5923  0.6527  0.0863
  288FEC     H8 2936   2.006   1.365   3.300  0.6375 -1.5580 -0.9522
  288FEC     H9 2937   2.154   1.260   3.456  1.6446 -1.1882  1.1734
  288FEC    H10 2938   2.287   1.381   3.441 -0.3799 -1.3868  0.0745
  289FEC     C1 2939   4.130   0.081   4.726  0.5249 -0.6446  0.4017
  289FEC     C2 2940   3.982   0.135   4.694  0.0092  0.1690  0.5730
  289FEC     O3 2941   3.893   0.017   4.639  0.5078 -0.1100  0.1692
  289FEC     C4 2942   3.987  -0.111   4.632 -0.1306 -0.1443  0.4876
  289FEC     O5 2943   4.129  -0.072   4.705  0.5877 -0.0261 -0.3654
  289FEC     O6 2944   3.939  -0.244   4.581  0.2496 -0.0074  0.0402
  289FEC     F7 2945   4.235   0.125   4.629 -0.0447 -0.7804 -0.2259
  289FEC     H8 2946   4.167   0.104   4.831  1.2406  1.5763 -0.2585
  289FEC     H9 2947   3.932   0.171   4.790 -1.6495  0.0357 -0.1966
  289FEC    H10 2948   3.988   0.212   4.612 -0.9903  0.6997  0.9755
  290FEC     C1 2949   4.401   3.007   2.049 -0.2611 -0.0971  1.0045
  290FEC     C2 2950   4.341   3.023   1.903  0.3860 -0.0421  0.2930
  290FEC     O3 2951   4.422   2.916   1.805 -0.4195  0.0104  0.4984
  290FEC     C4 2952   4.547   2.864   1.881  0.4496 -0.1370  0.8673
  290FEC     O5 2953   4.541   2.937   2.028 -0.2717 -0.3243  0.4455
  290FEC     O6 2954   4.656   2.772   1.833 -0.2110  0.1173 -0.2366
  290FEC     F7 2955   4.405   3.142   2.124  0.8885  0.1889  0.4168
  290FEC     H8 2956   4.364   2.921   2.113  0.9532 -2.1638 -0.9412
  290FEC     H9 2957   4.229   3.008   1.895  0.3049  0.8125 -0.3638
  290FEC    H10 2958   4.360   3.130   1.868  0.0602  0.3128  1.1815
  291FEC     C1 2959   3.059   2.852   1.459  0.4241 -0.3999  0.1482
  291FEC     C2 2960   2.937   2.828   1.560 -0.2870  0.0283 -0.0425
  291FEC     O3 2961   2.890   2.677   1.539  0.1114 -0.3217  0.4254
  291FEC     C4 2962   2.990   2.611   1.432  0.2035  0.5768  0.1348
  291FEC     O5 2963   3.080   2.720   1.375  0.2228 -0.1069 -0.1133
  291FEC     O6 2964   2.986   2.465   1.384  0.1608  0.2662 -0.2880
  291FEC     F7 2965   3.034   2.977   1.378  0.0280  0.2902  0.1662
  291FEC     H8 2966   3.154   2.859   1.523  1.1756 -0.8675 -0.8887
  291FEC     H9 2967   2.967   2.881   1.656  1.4601  2.9090 -2.0270
  291FEC    H10 2968   2.842   2.879   1.524  0.3211  1.5440  0.4170
  292FEC     C1 2969   3.209   4.242   1.194  0.0741 -0.1414  0.2017
  292FEC     C2 2970   3.367   4.230   1.208 -0.2351  0.5415 -0.3060
  292FEC     O3 2971   3.441   4.341   1.127 -0.2174  0.7062 -0.2762
  292FEC     C4 2972   3.328   4.430   1.058 -0.9885 -0.0898  0.8164
  292FEC     O5 2973   3.188   4.372   1.104  0.3350  0.7686  0.4313
  292FEC     O6 2974   3.361   4.552   0.978 -0.1705  0.6676 -0.3602
  292FEC     F7 2975   3.157   4.116   1.136  0.6931  0.0731 -0.2145
  292FEC     H8 2976   3.159   4.243   1.296 -3.0861 -0.2786 -1.2301
  292FEC     H9 2977   3.403   4.224   1.316 -0.1374 -0.3301 -0.3804
  292FEC    H10 2978   3.394   4.123   1.182 -1.5952  0.3111 -0.8076
  293FEC     C1 2979   4.694   0.865   2.776  0.1734  0.0554  0.5476
  293FEC     C2 2980   4.597   0.865   2.898 -0.2784 -0.1765  0.0755
  293FEC     O3 2981   4.578   0.716   2.942  0.0375  0.0415 -0.2641
  293FEC     C4 2982   4.690   0.631   2.864 -0.2727  0.5659 -0.3055
  293FEC     O5 2983   4.789   0.738   2.796 -0.0269 -0.6026  0.5631
  293FEC     O6 2984   4.712   0.484   2.871 -0.0405 -0.2944 -0.3750
  293FEC     F7 2985   4.618   0.868   2.641  0.0529  0.3862  0.2979
  293FEC     H8 2986   4.751   0.964   2.782  1.2280 -0.5205  0.2120
  293FEC     H9 2987   4.640   0.932   2.980  1.5352 -0.5975 -0.4969
  293FEC    H10 2988   4.491   0.893   2.867 -0.8948 -3.0482 -0.6719
  294FEC     C1 2989   2.382   0.605   1.181  0.0777 -0.4113 -0.3450
  294FEC     C2 2990   2.237   0.560   1.202  0.8639 -0.1708  1.2288
  294FEC     O3 2991   2.198   0.484   1.066  0.1095  0.2174 -0.2220
  294FEC     C4 2992   2.309   0.508   0.960 -0.5835 -0.1086  0.5603
  294FEC     O5 2993   2.414   0.605   1.027  0.4440  0.2813 -0.2686
  294FEC     O6 2994   2.323   0.457   0.814 -0.4889  0.2622 -0.0329
  294FEC     F7 2995   2.429   0.730   1.255  0.1154  0.0210  0.6148
  294FEC     H8 2996   2.446   0.523   1.228  1.7487  1.3622  0.6156
  294FEC     H9 2997   2.207   0.501   1.295 -0.1281 -3.9092 -1.2360
  294FEC    H10 2998   2.170   0.652   1.191  1.0403 -0.2244 -0.5078
  295FEC     C1 2999   0.853   0.807   2.352  0.3038  0.2622 -0.5557
  295FEC     C2 3000   0.801   0.932   2.441  0.2640 -0.0372 -0.5426
  295FEC     O3 3001   0.743   0.867   2.575  0.1704 -0.5750 -0.2128
  295FEC     C4 3002   0.720   0.712   2.549  0.3733 -0.3039 -0.0488
  295FEC     O5 3003   0.767   0.683   2.396  0.3404  0.6376  0.1642
  295FEC     O6 3004   0.660   0.614   2.645  0.0714 -0.2331  0.4379
  295FEC     F7 3005   0.859   0.824   2.202 -0.3001 -0.4893  0.3553
  295FEC     H8 3006   0.950   0.784   2.408 -0.4180  0.0755  0.6658
  295FEC     H9 3007   0.879   1.014   2.457 -0.8092  1.1501 -1.2531
  295FEC    H10 3008   0.713   0.980   2.389  0.3566  3.2493  2.0350
  296FEC     C1 3009   0.726   2.932   1.520  0.5777  0.4067 -0.5851
  296FEC     C2 3010   0.681   3.033   1.402  0.1824 -0.3191 -0.4656
  296FEC     O3 3011   0.647   2.949   1.277 -0.2331  0.0631 -0.4735
  296FEC     C4 3012   0.618   2.793   1.328 -0.3068  0.3196  0.0556
  296FEC     O5 3013   0.667   2.789   1.477 -1.0404 -0.3480 -0.4776
  296FEC     O6 3014   0.568   2.676   1.243 -0.0341 -0.4447  0.6401
  296FEC     F7 3015   0.879   2.908   1.516 -0.1978  0.0063  0.1239
  296FEC     H8 3016   0.688   2.957   1.624  1.5119 -0.1519 -0.0992
  296FEC     H9 3017   0.587   3.083   1.443  0.9430 -0.4272  1.4870
  296FEC    H10 3018   0.768   3.100   1.374 -0.5184  0.5296 -0.6459
  297FEC     C1 3019   3.617   1.310   2.328 -0.7535  0.1630 -0.0309
  297FEC     C2 3020   3.497   1.220   2.385 -0.1027  0.2390 -0.1623
  297FEC     O3 3021   3.397   1.191   2.263 -0.0129 -0.1014  0.5672
  297FEC     C4 3022   3.453   1.267   2.133 -0.7240 -0.0822 -0.0896
  297FEC     O5 3023   3.582   1.355   2.177  0.0446 -0.3515  0.5683
  297FEC     O6 3024   3.389   1.264   1.994 -0.6001 -0.1801  0.1353
  297FEC     F7 3025   3.656   1.426   2.415 -0.1405  0.1376 -0.4019
  297FEC     H8 3026   3.694   1.229   2.306  0.6824  1.7835 -1.2381
  297FEC     H9 3027   3.537   1.131   2.445 -0.5305  0.9640  1.2406
  297FEC    H10 3028   3.435   1.289   2.452  1.1199  0.4876  0.7405
  298FEC     C1 3029   4.206   0.408   0.405  0.1433  0.1042  0.0880
  298FEC     C2 3030   4.265   0.553   0.388 -0.8966 -0.0144 -0.1921
  298FEC     O3 3031   4.259   0.614   0.537  0.1624 -0.2533  0.4022
  298FEC     C4 3032   4.143   0.534   0.611  0.3343  0.2012  0.6404
  298FEC     O5 3033   4.111   0.399   0.531 -0.3681 -0.2898  0.2531
  298FEC     O6 3034   4.075   0.564   0.740  0.1476 -0.1997 -0.1235
  298FEC     F7 3035   4.137   0.358   0.283 -0.5959 -0.0774  0.1949
  298FEC     H8 3036   4.289   0.332   0.428 -0.3259 -0.7977 -1.1108
  298FEC     H9 3037   4.372   0.560   0.348 -1.0517  2.2020 -0.3223
  298FEC    H10 3038   4.192   0.596   0.311 -1.1465 -1.9993 -1.1456
  299FEC     C1 3039   4.778   1.375   1.273  0.6718 -0.0601  0.4876
  299FEC     C2 3040   4.740   1.306   1.406 -0.0814  0.3699  0.2038
  299FEC     O3 3041   4.594   1.345   1.443  0.3839 -0.3395  0.2832
  299FEC     C4 3042   4.567   1.483   1.360  0.4176  0.1511 -0.6819
  299FEC     O5 3043   4.701   1.510   1.279  0.2218  0.2281  0.0661
  299FEC     O6 3044   4.438   1.561   1.366 -0.1673  0.3862  0.0318
  299FEC     F7 3045   4.927   1.382   1.240  0.0513 -0.5442 -0.0619
  299FEC     H8 3046   4.719   1.307   1.204 -0.4866  1.3532  0.0313
  299FEC     H9 3047   4.753   1.194   1.390 -2.1028  0.4239 -2.7247
  299FEC    H10 3048   4.803   1.352   1.489 -1.1417  2.0578  0.1310
  300FEC     C1 3049   1.447   3.596   3.023  0.0486  0.0123 -0.5925
  300FEC     C2 3050   1.595   3.625   2.965 -0.5209  0.2981  0.3648
  300FEC     O3 3051   1.659   3.485   2.914  0.1224 -0.1718 -0.4571
  300FEC     C4 3052   1.585   3.379   3.003 -0.5952  0.2632  0.5060
  300FEC     O5 3053   1.464   3.448   3.084  0.2971 -0.7205  0.3171
  300FEC     O6 3054   1.618   3.231   3.015 -0.5982 -0.5697 -0.2999
  300FEC     F7 3055   1.395   3.702   3.111  0.3624  0.2943  0.2017
  300FEC     H8 3056   1.379   3.592   2.933  0.4121  0.1608 -0.8766
  300FEC     H9 3057   1.594   3.696   2.875  1.7435 -0.2995 -0.1725
  300FEC    H10 3058   1.651   3.676   3.050  0.2476  0.2756 -0.1232
  301FEC     C1 3059   3.682   0.173   0.647  0.4020  0.4529  1.0788
  301FEC     C2 3060   3.627   0.031   0.608 -0.5363  0.1014 -0.1194
  301FEC     O3 3061   3.502  -0.002   0.699  0.3476 -0.2393 -0.1072
  301FEC     C4 3062   3.507   0.105   0.818 -0.4416 -0.3705 -0.0734
  301FEC     O5 3063   3.630   0.207   0.791  0.3509 -0.4145 -0.1414
  301FEC     O6 3064   3.416   0.105   0.935  0.3069  0.1628 -0.6683
  301FEC     F7 3065   3.822   0.176   0.623 -0.1729  0.1083 -0.0777
  301FEC     H8 3066   3.624   0.242   0.577 -1.1952 -2.3256 -0.5503
  301FEC     H9 3067   3.599   0.025   0.498 -0.9578  0.8508 -0.0624
  301FEC    H10 3068   3.702  -0.046   0.644 -0.3548 -0.1828 -1.0737
  302FEC     C1 3069   4.013   0.815   4.282  0.0302 -0.3480 -0.3902
  302FEC     C2 3070   3.915   0.691   4.332 -0.3007 -1.0861 -0.0399
  302FEC     O3 3071   3.809   0.667   4.211  0.1879 -0.9826 -0.7125
  302FEC     C4 3072   3.806   0.799   4.129  0.1518  0.1839 -0.4797
  302FEC     O5 3073   3.924   0.898   4.180  0.2324  0.0354  0.5316
  302FEC     O6 3074   3.707   0.832   4.026 -0.3773 -0.1464  0.4483
  302FEC     F7 3075   4.088   0.891   4.383  0.2016 -0.3140  0.0048
  302FEC     H8 3076   4.086   0.761   4.213  0.1107 -0.7588  0.0106
  302FEC     H9 3077   3.972   0.597   4.362 -0.4946 -0.4245  2.6307
  302FEC    H10 3078   3.857   0.720   4.425 -0.4399 -0.4500 -0.3241
  303FEC     C1 3079   0.561   2.398   1.938 -0.1557 -0.3840  0.3588
  303FEC     C2 3080   0.427   2.352   1.994 -0.1314  0.2605  0.7056
  303FEC     O3 3081   0.355   2.472   2.064  0.2516  0.0789 -0.4013
  303FEC     C4 3082   0.466   2.587   2.076 -0.5087 -0.9092 -0.4596
  303FEC     O5 3083   0.591   2.544   1.995  0.1319  0.0683 -0.2970
  303FEC     O6 3084   0.454   2.719   2.161 -0.5377  1.2283  0.5148
  303FEC     F7 3085   0.666   2.293   1.969  0.5620 -0.8107 -0.0810
  303FEC     H8 3086   0.557   2.393   1.825  0.3563  1.6367  0.2187
  303FEC     H9 3087   0.373   2.295   1.911 -0.2221  2.2266 -0.6528
  303FEC    H10 3088   0.457   2.277   2.074  1.7795 -0.0517 -0.2555
  304FEC     C1 3089   3.752   2.303   4.691  0.5123  0.1392  0.1092
  304FEC     C2 3090   3.849   2.382   4.788 -0.0975 -0.1658  0.7853
  304FEC     O3 3091   3.805   2.539   4.770 -0.2361  0.1142 -0.3940
  304FEC     C4 3092   3.740   2.550   4.621  0.3310 -0.3454 -0.3056
  304FEC     O5 3093   3.711   2.400   4.574  0.1397  0.3017  0.0115
  304FEC     O6 3094   3.704   2.679   4.542 -0.4953 -0.1912 -0.2000
  304FEC     F7 3095   3.813   2.178   4.647 -0.4624  0.0532 -0.0859
  304FEC     H8 3096   3.658   2.277   4.751  0.0436 -0.0139 -0.6606
  304FEC     H9 3097   3.852   2.341   4.894 -1.0577 -0.5091  0.6944
  304FEC    H10 3098   3.955   2.379   4.747 -0.3875 -0.7336  0.0678
  305FEC     C1 3099   1.140   0.305   1.060 -0.0981  0.1719 -0.2794
  305FEC     C2 3100   0.998   0.372   1.023  0.0435 -0.0411  0.0347
  305FEC     O3 3101   0.994   0.389   0.868 -0.1809 -0.7868  0.9613
  305FEC     C4 3102   1.147   0.371   0.815 -0.3724 -0.7900  0.3999
  305FEC     O5 3103   1.239   0.333   0.944  0.6410 -0.1318 -0.4537
  305FEC     O6 3104   1.191   0.386   0.671  0.1476 -0.0634 -0.5510
  305FEC     F7 3105   1.193   0.372   1.183  0.2161 -0.1859  0.4318
  305FEC     H8 3106   1.128   0.193   1.075  1.2454  0.2360  1.5178
  305FEC     H9 3107   0.915   0.300   1.053 -0.7999 -0.3311 -2.6942
  305FEC    H10 3108   0.985   0.472   1.076 -2.1820 -0.2883  0.0614
  306FEC     C1 3109   3.091   0.549   3.010  1.0926  0.4746  0.1720
  306FEC     C2 3110   3.040   0.392   3.023 -0.0168  0.0635  0.7276
  306FEC     O3 3111   3.132   0.305   2.929  0.1431  0.3241 -0.7759
  306FEC     C4 3112   3.217   0.406   2.839  0.8757  0.9264  0.5037
  306FEC     O5 3113   3.168   0.552   2.870 -0.3020  0.1903 -0.1039
  306FEC     O6 3114   3.325   0.367   2.751 -0.4212  0.0680  0.8402
  306FEC     F7 3115   2.979   0.658   3.002  0.8376  0.2250 -0.2825
  306FEC     H8 3116   3.163   0.562   3.097 -0.0679  1.4137  1.0289
  306FEC     H9 3117   3.030   0.354   3.130  1.2136 -2.9005 -0.0983
  306FEC    H10 3118   2.928   0.390   3.001 -0.2585  1.6316  1.6843
  307FEC     C1 3119   1.518   3.232   3.523 -0.3526 -0.2154 -0.9069
  307FEC     C2 3120   1.654   3.284   3.580  0.4661 -0.1457 -0.4403
  307FEC     O3 3121   1.656   3.439   3.563 -0.2871  0.6555  0.2111
  307FEC     C4 3122   1.551   3.474   3.449 -0.3437 -0.1654  0.3986
  307FEC     O5 3123   1.476   3.342   3.408  0.0785  0.1147  0.1001
  307FEC     O6 3124   1.525   3.611   3.397 -0.6973  0.1899 -0.0542
  307FEC     F7 3125   1.528   3.091   3.475  0.4961  0.2698  0.5556
  307FEC     H8 3126   1.453   3.237   3.616  3.2003  3.0797  1.7381
  307FEC     H9 3127   1.670   3.254   3.689 -1.5517  0.1102 -0.0357
  307FEC    H10 3128   1.738   3.247   3.512 -0.5886  1.4789 -2.7532
  308FEC     C1 3129   2.980   0.587   2.168 -0.7337  0.2065 -0.1604
  308FEC     C2 3130   2.902   0.703   2.100 -0.2169  0.9132  0.0088
  308FEC     O3 3131   2.980   0.840   2.133  0.4811  0.4539  0.5256
  308FEC     C4 3132   3.081   0.812   2.248 -0.2726  0.4856 -0.5111
  308FEC     O5 3133   3.074   0.655   2.278  0.2889 -0.7993  0.6054
  308FEC     O6 3134   3.175   0.909   2.314 -0.4238 -0.1823  0.2347
  308FEC     F7 3135   2.881   0.479   2.218  0.0293  0.0804  0.5821
  308FEC     H8 3136   3.044   0.536   2.089 -1.1822 -1.1794  0.3380
  308FEC     H9 3137   2.890   0.687   1.988 -1.2568 -1.0010  0.3533
  308FEC    H10 3138   2.801   0.711   2.152 -0.9378  1.5553 -1.4252
  309FEC     C1 3139   2.167   0.533   0.086 -0.4537  0.4576 -0.1715
  309FEC     C2 3140   2.057   0.430   0.049 -0.9155 -0.2165 -0.0800
  309FEC     O3 3141   1.927   0.504  -0.011  0.4289  0.0856  0.4959
  309FEC     C4 3142   1.956   0.660   0.018 -0.0554 -0.7818  0.1983
  309FEC     O5 3143   2.097   0.671   0.092  0.2813  0.4792  0.5370
  309FEC     O6 3144   1.869   0.774  -0.035 -0.9626 -0.4062  0.6209
  309FEC     F7 3145   2.245   0.502   0.213 -0.1746  0.3159  0.4407
  309FEC     H8 3146   2.247   0.539   0.005  1.2437 -2.6146  1.1123
  309FEC     H9 3147   2.100   0.345  -0.013 -2.6868 -0.9735 -0.3323
  309FEC    H10 3148   2.031   0.387   0.151  0.1006  3.0374  1.7030
  310FEC     C1 3149   3.373   3.039   1.251  0.5454  0.6126  0.1830
  310FEC     C2 3150   3.339   3.072   1.099 -0.3907 -0.3026  0.3714
  310FEC     O3 3151   3.273   3.218   1.086 -0.3972 -0.0172  0.0651
  310FEC     C4 3152   3.256   3.278   1.242  0.4162  0.4686 -0.5451
  310FEC     O5 3153   3.296   3.151   1.334 -0.1301 -0.2328 -0.2894
  310FEC     O6 3154   3.194   3.409   1.292 -0.2179  0.2045 -0.3088
  310FEC     F7 3155   3.354   2.902   1.307 -0.4842  0.5356  0.1804
  310FEC     H8 3156   3.483   3.068   1.256  0.7226  0.3679 -1.6793
  310FEC     H9 3157   3.429   3.058   1.030 -0.8732 -2.5274  0.1059
  310FEC    H10 3158   3.254   3.017   1.047  0.0455 -1.2841  0.6694
  311FEC     C1 3159   1.814   3.893   3.194  0.2206 -0.5740 -0.6874
  311FEC     C2 3160   1.843   3.751   3.254  0.2904  0.5554  0.1220
  311FEC     O3 3161   1.983   3.758   3.328 -0.0605  0.2673 -0.1335
  311FEC     C4 3162   2.054   3.893   3.304  0.5531 -0.6115  1.0255
  311FEC     O5 3163   1.951   3.978   3.198 -0.4994  0.3132  0.3618
  311FEC     O6 3164   2.185   3.938   3.358  0.0273 -0.0722 -0.1681
  311FEC     F7 3165   1.776   3.895   3.049 -0.5324 -0.0879 -0.0736
  311FEC     H8 3166   1.748   3.952   3.266  1.6473 -0.6362  0.7510
  311FEC     H9 3167   1.754   3.712   3.313  1.6346 -2.4104  0.4114
  311FEC    H10 3168   1.864   3.687   3.162 -0.1450 -1.1105  1.1373
  312FEC     C1 3169   1.619   2.278   1.690 -0.0389 -0.1333  0.2586
  312FEC     C2 3170   1.602   2.433   1.742  0.2408 -0.2833 -0.4731
  312FEC     O3 3171   1.609   2.431   1.906 -0.2480 -0.4162  0.1038
  312FEC     C4 3172   1.588   2.281   1.947  0.3412  0.6303  0.4647
  312FEC     O5 3173   1.565   2.193   1.807  0.4227 -0.3926 -0.2762
  312FEC     O6 3174   1.586   2.229   2.091  0.1404  0.4014  0.4862
  312FEC     F7 3175   1.579   2.261   1.548 -0.0277 -0.4092  0.3680
  312FEC     H8 3176   1.733   2.274   1.692  0.1112  0.6006 -2.4957
  312FEC     H9 3177   1.671   2.509   1.692  2.5909 -1.8600  0.2182
  312FEC    H10 3178   1.495   2.462   1.714 -0.9769 -1.4856  2.5213
  313FEC     C1 3179   2.335   2.449   3.174  0.4182 -0.2544  0.4821
  313FEC     C2 3180   2.315   2.319   3.079 -0.0935  0.0089 -1.2368
  313FEC     O3 3181   2.397   2.202   3.152 -0.1327  0.3456 -0.6530
  313FEC     C4 3182   2.479   2.262   3.275 -0.2959  1.1053  0.4107
  313FEC     O5 3183   2.453   2.417   3.274 -0.7922  0.7822  0.0654
  313FEC     O6 3184   2.563   2.180   3.368 -0.1483  0.2209  0.1378
  313FEC     F7 3185   2.331   2.584   3.110 -0.1671  0.2486 -0.1165
  313FEC     H8 3186   2.246   2.439   3.244 -0.2966 -0.9570 -0.5088
  313FEC     H9 3187   2.202   2.304   3.076 -0.5424  1.4166  2.6817
  313FEC    H10 3188   2.375   2.345   2.986 -1.3630  1.0253 -1.7991
  314FEC     C1 3189   0.491   4.168   4.338  0.8642  0.9069 -0.0204
  314FEC     C2 3190   0.447   4.097   4.473 -0.1905 -0.3276 -0.0500
  314FEC     O3 3191   0.289   4.101   4.481  0.0926 -0.1042  0.9777
  314FEC     C4 3192   0.237   4.158   4.342 -0.1547 -0.5082 -0.0034
  314FEC     O5 3193   0.369   4.166   4.242 -0.0200  0.5709 -0.1751
  314FEC     O6 3194   0.094   4.166   4.293  0.0091 -0.0949 -0.0428
  314FEC     F7 3195   0.533   4.305   4.357  0.0334  0.1272 -0.0614
  314FEC     H8 3196   0.572   4.098   4.300 -1.1475 -2.7306  1.8026
  314FEC     H9 3197   0.476   3.987   4.482 -0.6117 -0.2906  2.4931
  314FEC    H10 3198   0.488   4.167   4.553  1.1214  0.0036 -0.9964
  315FEC     C1 3199   2.022   2.548   0.780  0.3117  0.5622  0.1728
  315FEC     C2 3200   1.915   2.428   0.775  0.6184  0.5855  0.4155
  315FEC     O3 3201   1.972   2.305   0.860  0.4265  0.1999 -0.0015
  315FEC     C4 3202   2.116   2.343   0.903 -0.8811 -0.5215 -0.3607
  315FEC     O5 3203   2.151   2.487   0.842 -0.2444  0.3282 -0.4763
  315FEC     O6 3204   2.204   2.263   0.996 -0.1650  0.3294 -1.1379
  315FEC     F7 3205   2.048   2.627   0.653  0.6409 -0.2061 -0.1667
  315FEC     H8 3206   1.994   2.618   0.866 -1.2073 -1.5806  1.5159
  315FEC     H9 3207   1.802   2.433   0.780  0.5136  0.7966 -1.3342
  315FEC    H10 3208   1.931   2.393   0.667  0.2972  2.5026 -0.2875
  316FEC     C1 3209   1.362   3.899   2.713 -0.6896 -0.5261  0.3440
  316FEC     C2 3210   1.254   3.919   2.601 -0.2460  0.1013 -0.0390
  316FEC     O3 3211   1.118   3.974   2.677 -0.8417 -0.0817 -0.6690
  316FEC     C4 3212   1.176   4.042   2.810 -0.3935 -0.2302  0.7721
  316FEC     O5 3213   1.334   4.014   2.814  0.1394  0.0143 -0.5045
  316FEC     O6 3214   1.095   4.117   2.920 -0.7139  0.0966  0.4212
  316FEC     F7 3215   1.347   3.756   2.765  0.1369 -0.3111 -0.0578
  316FEC     H8 3216   1.463   3.919   2.664 -0.1944  0.8615  1.8620
  316FEC     H9 3217   1.308   3.991   2.530  0.8729  0.4280  1.0951
  316FEC    H10 3218   1.226   3.820   2.553  0.6625 -0.1961  0.0278
  317FEC     C1 3219   2.393   1.992   0.686  0.1154  0.0008  0.1117
  317FEC     C2 3220   2.274   2.070   0.755 -0.5360 -0.7710 -0.4424
  317FEC     O3 3221   2.140   2.043   0.670  0.1090  0.0800 -0.2174
  317FEC     C4 3222   2.196   1.997   0.525 -0.0579 -0.3289 -0.5896
  317FEC     O5 3223   2.354   1.988   0.528  0.4777  0.0233 -0.0322
  317FEC     O6 3224   2.118   1.946   0.404 -0.1978 -0.0573 -0.2906
  317FEC     F7 3225   2.527   2.042   0.712  0.1231 -0.3764  0.2792
  317FEC     H8 3226   2.383   1.882   0.713  0.0061 -0.6455 -2.3122
  317FEC     H9 3227   2.277   2.063   0.869  0.7905  1.3171 -0.2924
  317FEC    H10 3228   2.306   2.178   0.736 -1.2326 -0.5206 -0.2100
  318FEC     C1 3229   1.129   1.046   0.057  0.1444 -0.1636 -0.4426
  318FEC     C2 3230   1.211   1.144   0.158 -0.0070 -0.4625  0.3464
  318FEC     O3 3231   1.363   1.100   0.162 -0.2352 -0.1365 -0.4750
  318FEC     C4 3232   1.379   0.968   0.078  0.9559  0.0731 -0.1192
  318FEC     O5 3233   1.233   0.937   0.013 -0.3249  0.7077 -0.2575
  318FEC     O6 3234   1.502   0.885   0.061  0.3647  0.2622  0.1154
  318FEC     F7 3235   1.000   0.987   0.101  0.0779  0.2192  0.3276
  318FEC     H8 3236   1.111   1.119  -0.029  0.8607 -0.0751 -0.5178
  318FEC     H9 3237   1.184   1.253   0.137 -2.4478 -0.6591  1.9927
  318FEC    H10 3238   1.180   1.116   0.264  0.1806 -0.4720  0.3978
  319FEC     C1 3239   3.659   1.775   1.815 -0.0651 -0.3289 -0.5638
  319FEC     C2 3240   3.722   1.650   1.885 -0.4384  0.1802 -0.3004
  319FEC     O3 3241   3.610   1.533   1.879 -0.8684  0.1133  0.0620
  319FEC     C4 3242   3.473   1.606   1.860  0.7630  0.5534 -0.1814
  319FEC     O5 3243   3.501   1.758   1.812 -0.0887 -0.2156  0.3299
  319FEC     O6 3244   3.335   1.547   1.882 -0.2920 -0.1090 -0.0595
  319FEC     F7 3245   3.708   1.908   1.865  0.5993 -0.3322  0.1910
  319FEC     H8 3246   3.680   1.772   1.702  0.8673  1.9383 -0.5027
  319FEC     H9 3247   3.827   1.624   1.850 -0.1278  0.8020  0.1361
  319FEC    H10 3248   3.728   1.671   1.997 -0.8359  1.8249 -0.5586
  320FEC     C1 3249   2.116   4.628   0.394 -0.0796 -0.2594 -0.3143
  320FEC     C2 3250   2.242   4.531   0.409 -0.6476 -0.7138  0.2540
  320FEC     O3 3251   2.252   4.476   0.555 -0.5506  0.3206 -0.8004
  320FEC     C4 3252   2.146   4.563   0.644  0.2015 -0.8090  0.0033
  320FEC     O5 3253   2.069   4.655   0.543  0.0861 -0.4998 -0.0538
  320FEC     O6 3254   2.107   4.545   0.786  0.0185 -0.4251  0.2346
  320FEC     F7 3255   2.133   4.759   0.320 -0.4249  0.0371  0.0129
  320FEC     H8 3256   2.024   4.576   0.349 -0.4356  0.0368  0.0608
  320FEC     H9 3257   2.239   4.442   0.337  2.5650 -1.2213  0.5613
  320FEC    H10 3258   2.331   4.600   0.393 -1.3573 -0.3143 -2.4422
  321FEC     C1 3259   2.780   4.495   2.617 -0.1395  0.1563 -0.1825
  321FEC     C2 3260   2.671   4.383   2.618  0.3187  0.2233  0.3130
  321FEC     O3 3261   2.741   4.252   2.684  1.0563  0.1930  0.1176
  321FEC     C4 3262   2.873   4.305   2.760  0.0111  0.0853  0.2667
  321FEC     O5 3263   2.894   4.459   2.729  0.5623 -0.6964 -0.3797
  321FEC     O6 3264   2.966   4.220   2.842 -0.3121 -0.0289 -0.2296
  321FEC     F7 3265   2.838   4.488   2.481  0.4850 -0.5124 -0.5695
  321FEC     H8 3266   2.728   4.595   2.635  0.0034  0.1181  0.4932
  321FEC     H9 3267   2.579   4.408   2.681 -0.2844 -2.1332  0.4619
  321FEC    H10 3268   2.636   4.364   2.511  1.1610  1.8710 -0.2790
  322FEC     C1 3269   2.770   3.932   2.380 -0.2295  0.4892  0.4773
  322FEC     C2 3270   2.928   3.971   2.388 -0.5451  0.4954  0.6478
  322FEC     O3 3271   2.981   3.935   2.534 -0.3424 -0.3073  0.7871
  322FEC     C4 3272   2.853   3.912   2.624  0.5589 -0.0295  0.1239
  322FEC     O5 3273   2.729   3.903   2.531 -0.1609 -0.2906 -0.0558
  322FEC     O6 3274   2.851   3.882   2.777 -0.3917 -0.7321  0.4462
  322FEC     F7 3275   2.680   4.039   2.323  0.1914 -0.2607 -0.0676
  322FEC     H8 3276   2.753   3.845   2.308 -2.2036  0.0576  1.3971
  322FEC     H9 3277   2.987   3.905   2.317 -0.6125 -0.2701  1.2911
  322FEC    H10 3278   2.939   4.080   2.354  1.2417  0.4084  0.8539
  323FEC     C1 3279   2.486   2.292   4.370  0.2513  0.8622  0.1775
  323FEC     C2 3280   2.444   2.414   4.287  0.3909 -0.4653  0.4237
  323FEC     O3 3281   2.579   2.507   4.279 -0.7296  0.5170  0.1109
  323FEC     C4 3282   2.672   2.455   4.393 -0.5648 -0.1245 -0.2197
  323FEC     O5 3283   2.608   2.332   4.460 -0.2696 -0.2961 -0.0824
  323FEC     O6 3284   2.800   2.516   4.435  0.5490 -1.0621  0.0646
  323FEC     F7 3285   2.375   2.227   4.446  0.0549 -0.2432  0.2253
  323FEC     H8 3286   2.534   2.220   4.296 -0.4508  0.4299  0.1329
  323FEC     H9 3287   2.402   2.383   4.186 -0.7789 -0.9163  1.0206
  323FEC    H10 3288   2.364   2.469   4.347 -0.5966 -1.3947 -0.0073
  324FEC     C1 3289   1.211   2.731   3.979 -0.3734  0.2437 -0.0294
  324FEC     C2 3290   1.131   2.861   3.922 -0.3637  0.3939 -0.2323
  324FEC     O3 3291   1.088   2.947   4.049  0.0383  0.3399 -0.1616
  324FEC     C4 3292   1.091   2.843   4.175 -0.2373 -0.4404  0.2811
  324FEC     O5 3293   1.160   2.710   4.130 -0.6365 -0.0153  0.4479
  324FEC     O6 3294   1.046   2.865   4.322  0.0736 -0.4766  0.3061
  324FEC     F7 3295   1.177   2.610   3.901 -0.2311 -0.3242 -0.4697
  324FEC     H8 3296   1.321   2.758   3.982 -0.1807 -0.5800  1.3013
  324FEC     H9 3297   1.184   2.926   3.845  1.9926  0.9520  1.7315
  324FEC    H10 3298   1.029   2.821   3.892  0.3621 -0.3623 -1.7974
  325FEC     C1 3299   3.844   4.497   1.101 -0.7866 -0.5859 -0.1620
  325FEC     C2 3300   3.729   4.600   1.126  0.0545  0.6385  0.0499
  325FEC     O3 3301   3.731   4.713   1.014  0.0403  1.0099 -0.1947
  325FEC     C4 3302   3.868   4.700   0.938 -0.0839  0.0121  0.2134
  325FEC     O5 3303   3.940   4.569   1.000  0.2769 -0.4102  0.5572
  325FEC     O6 3304   3.923   4.788   0.829 -0.0148  0.3189 -0.1008
  325FEC     F7 3305   3.928   4.460   1.226  0.0080 -0.5074  0.1041
  325FEC     H8 3306   3.804   4.403   1.050 -2.1925  0.2896 -0.7321
  325FEC     H9 3307   3.638   4.532   1.125 -0.3524  1.0756  2.6252
  325FEC    H10 3308   3.737   4.646   1.229 -0.2643 -0.0035  0.3666
  326FEC     C1 3309   4.473   1.317   2.688  0.0601 -0.3740  0.0705
  326FEC     C2 3310   4.580   1.267   2.582  0.1946  1.0452 -0.0153
  326FEC     O3 3311   4.547   1.328   2.438  0.1962 -0.4254  0.0393
  326FEC     C4 3312   4.407   1.412   2.466 -0.2585 -0.0159 -0.5732
  326FEC     O5 3313   4.384   1.428   2.623 -0.3684 -0.0674 -0.0423
  326FEC     O6 3314   4.319   1.475   2.364 -0.1728  0.5524  0.7627
  326FEC     F7 3315   4.389   1.202   2.730  0.4936 -0.3379  0.1965
  326FEC     H8 3316   4.529   1.371   2.772 -1.1061  0.8212  0.1198
  326FEC     H9 3317   4.682   1.302   2.618  0.6349  1.9163 -1.9747
  326FEC    H10 3318   4.580   1.153   2.589  0.4751  1.0004 -0.7272
  327FEC     C1 3319   0.878   2.521   0.252 -0.1221  1.2152 -0.9356
  327FEC     C2 3320   0.878   2.455   0.108  0.5929 -0.4155 -0.6904
  327FEC     O3 3321   0.738   2.379   0.094 -0.4214 -0.5278 -0.4325
  327FEC     C4 3322   0.670   2.365   0.235  0.3063 -0.1398  0.0982
  327FEC     O5 3323   0.764   2.445   0.336  0.2260 -0.2345 -0.3212
  327FEC     O6 3324   0.546   2.284   0.268 -0.1158  0.2604 -0.0320
  327FEC     F7 3325   1.017   2.524   0.318  0.5405 -0.0186 -0.0393
  327FEC     H8 3326   0.848   2.631   0.242  1.4110  2.0233  2.2118
  327FEC     H9 3327   0.896   2.529   0.023 -0.4171  0.0350 -0.5257
  327FEC    H10 3328   0.958   2.373   0.110 -0.4397 -1.4605 -0.7207
  328FEC     C1 3329   1.980   4.043   2.813  1.1837 -0.0326  0.2331
  328FEC     C2 3330   2.105   3.972   2.880  0.0243  0.3803 -0.3907
  328FEC     O3 3331   2.093   3.817   2.878  0.3519  0.0009 -0.0381
  328FEC     C4 3332   1.941   3.789   2.818  0.6621 -0.1686  1.0607
  328FEC     O5 3333   1.868   3.931   2.789 -0.2123  0.5108  0.3094
  328FEC     O6 3334   1.876   3.653   2.798  0.3728  0.2641 -0.0479
  328FEC     F7 3335   1.941   4.173   2.870  0.3875  0.0192 -0.2319
  328FEC     H8 3336   2.004   4.045   2.702 -1.4051 -2.8264 -0.5014
  328FEC     H9 3337   2.203   4.007   2.834  1.3125 -3.2257 -0.6665
  328FEC    H10 3338   2.101   4.009   2.988 -3.2443  2.5513 -1.1098
  329FEC     C1 3339   3.446   3.368   4.694 -0.0023 -0.3289 -0.1231
  329FEC     C2 3340   3.506   3.304   4.556 -0.7454 -0.2628  0.1440
  329FEC     O3 3341   3.569   3.423   4.474 -0.3493  0.6874  0.1754
  329FEC     C4 3342   3.508   3.557   4.537 -1.0165 -0.2085 -0.1216
  329FEC     O5 3343   3.414   3.521   4.657 -0.6534 -0.5515  0.5255
  329FEC     O6 3344   3.520   3.698   4.481  0.1619 -0.1013 -0.4016
  329FEC     F7 3345   3.335   3.281   4.745 -0.0842  0.6405  0.1500
  329FEC     H8 3346   3.527   3.363   4.774  0.2871 -2.3137 -0.4990
  329FEC     H9 3347   3.580   3.217   4.560  0.5312  0.7107 -0.9642
  329FEC    H10 3348   3.406   3.284   4.505 -1.6084  2.6178  0.5529
  330FEC     C1 3349   2.784   0.962   2.908 -0.1103 -0.4926 -0.2598
  330FEC     C2 3350   2.839   1.024   3.044  0.7336  0.4168 -0.0162
  330FEC     O3 3351   2.788   0.936   3.158  0.1121  0.4152 -0.1178
  330FEC     C4 3352   2.663   0.855   3.104  0.5975 -0.6642  0.0350
  330FEC     O5 3353   2.645   0.889   2.950  0.5026  0.4137 -0.2824
  330FEC     O6 3354   2.581   0.755   3.182 -0.3448 -0.3186 -0.0559
  330FEC     F7 3355   2.766   1.066   2.799 -0.3064  0.1419  0.1937
  330FEC     H8 3356   2.869   0.894   2.874  0.6012 -1.2706  2.7678
  330FEC     H9 3357   2.952   1.035   3.030  0.7284  1.5497  0.7462
  330FEC    H10 3358   2.787   1.125   3.051  0.3321  0.2103  0.0170
  331FEC     C1 3359   3.200   0.185   1.409  0.0958  0.8273 -0.2258
  331FEC     C2 3360   3.320   0.272   1.456 -1.2201 -0.2271 -0.3946
  331FEC     O3 3361   3.352   0.232   1.606 -0.4186 -0.2145  0.1839
  331FEC     C4 3362   3.297   0.086   1.623  0.5335  0.1221 -0.0775
  331FEC     O5 3363   3.208   0.051   1.499 -0.5157  0.4885 -0.2093
  331FEC     O6 3364   3.331  -0.011   1.736  0.1351  0.0911  0.6445
  331FEC     F7 3365   3.066   0.257   1.440 -0.3108  0.6596  0.1569
  331FEC     H8 3366   3.205   0.155   1.299  1.8309 -0.0284  0.0487
  331FEC     H9 3367   3.406   0.263   1.382 -0.3538 -0.4407  0.6014
  331FEC    H10 3368   3.282   0.378   1.469  1.0733  0.4784  1.2118
  332FEC     C1 3369   4.566   2.638   3.128  0.0040 -0.3108 -0.8360
  332FEC     C2 3370   4.587   2.762   3.027  0.1145 -0.7230 -0.0678
  332FEC     O3 3371   4.618   2.690   2.886  0.5444  0.2112  0.4162
  332FEC     C4 3372   4.688   2.554   2.928 -0.5786  0.7101  0.0586
  332FEC     O5 3373   4.665   2.521   3.080  0.2376  0.6280 -0.1003
  332FEC     O6 3374   4.756   2.462   2.829  0.7422 -0.2985 -1.0627
  332FEC     F7 3375   4.590   2.676   3.272  0.1416  0.0963 -0.0924
  332FEC     H8 3376   4.462   2.591   3.124  0.1969 -1.5183  3.3324
  332FEC     H9 3377   4.499   2.834   3.031 -1.0174 -1.9379 -1.7089
  332FEC    H10 3378   4.675   2.823   3.064  0.1577 -0.1958 -0.9896
  333FEC     C1 3379   3.213   3.753   2.696  0.6981  0.0465  0.4316
  333FEC     C2 3380   3.334   3.652   2.679  0.0545 -0.3835 -0.2437
  333FEC     O3 3381   3.267   3.514   2.656 -0.1953  0.8002  0.6581
  333FEC     C4 3382   3.123   3.519   2.714  0.2369  0.1182  0.4898
  333FEC     O5 3383   3.088   3.673   2.755 -0.2326 -0.0746 -0.0810
  333FEC     O6 3384   3.029   3.403   2.740 -0.8201 -0.4358 -0.6807
  333FEC     F7 3385   3.238   3.888   2.757 -0.2214  0.0876  1.0099
  333FEC     H8 3386   3.184   3.758   2.586  0.8267 -4.0233  0.0693
  333FEC     H9 3387   3.401   3.691   2.595  1.7121 -0.8131  0.8431
  333FEC    H10 3388   3.370   3.651   2.787 -1.2158 -3.1363  0.2273
  334FEC     C1 3389   0.709   2.995   1.918 -0.1188  0.3822  0.4007
  334FEC     C2 3390   0.677   2.976   2.077 -0.2095  0.2419 -0.2464
  334FEC     O3 3391   0.818   2.996   2.155  0.3776  0.0667  0.5649
  334FEC     C4 3392   0.934   2.995   2.039  0.2772  0.1497  0.4541
  334FEC     O5 3393   0.869   2.986   1.892  0.1650 -0.1242  0.0456
  334FEC     O6 3394   1.082   2.996   2.067 -0.1582 -0.6406 -0.4198
  334FEC     F7 3395   0.630   2.895   1.840 -0.3575  0.2790 -0.1269
  334FEC     H8 3396   0.683   3.103   1.891 -2.2068 -0.5304 -1.5394
  334FEC     H9 3397   0.594   3.034   2.128 -0.4584 -0.0771 -0.2871
  334FEC    H10 3398   0.664   2.863   2.083  1.6694  0.0853  2.8378
  335FEC     C1 3399   0.874   1.656   3.049  0.2243 -0.0536 -0.1487
  335FEC     C2 3400   0.995   1.648   3.147 -0.1783  0.2725 -0.1365
  335FEC     O3 3401   1.012   1.784   3.229  0.3663  0.1357  0.4642
  335FEC     C4 3402   0.900   1.880   3.163  0.1335  0.0419  0.3507
  335FEC     O5 3403   0.841   1.808   3.030 -0.1334 -0.6001 -0.4126
  335FEC     O6 3404   0.882   2.023   3.204  0.4607 -0.0082 -0.2443
  335FEC     F7 3405   0.894   1.585   2.914  0.1025  0.1899 -0.4439
  335FEC     H8 3406   0.791   1.602   3.106 -1.1443  1.6503 -0.4833
  335FEC     H9 3407   1.004   1.552   3.208  0.9270  1.2290  1.2548
  335FEC    H10 3408   1.086   1.636   3.080 -0.2025  0.4116 -0.1926
  336FEC     C1 3409   3.722   3.670   4.229 -0.4562  0.4725  0.2183
  336FEC     C2 3410   3.836   3.651   4.124 -0.4195  0.0706 -0.8514
  336FEC     O3 3411   3.976   3.680   4.202  0.1488  0.1761  0.3996
  336FEC     C4 3412   3.935   3.774   4.326 -0.3414  0.5185  0.2539
  336FEC     O5 3413   3.779   3.759   4.349 -0.0362  0.1122  0.3998
  336FEC     O6 3414   4.032   3.839   4.422  0.2983  0.3377  0.6418
  336FEC     F7 3415   3.606   3.750   4.179  0.3680  0.4530  0.3075
  336FEC     H8 3416   3.685   3.569   4.267 -0.6290 -0.6175 -2.6580
  336FEC     H9 3417   3.855   3.544   4.090  0.8921 -0.1631  0.4890
  336FEC    H10 3418   3.824   3.732   4.045 -2.9057  0.3356 -0.2579
  337FEC     C1 3419   1.816   0.127   0.410  0.1942 -0.2139 -0.3300
  337FEC     C2 3420   1.753  -0.011   0.349 -0.3764 -0.0626  0.3454
  337FEC     O3 3421   1.603   0.008   0.328  0.6068  0.4963  1.1871
  337FEC     C4 3422   1.556   0.124   0.423  0.0731 -0.2334 -0.7507
  337FEC     O5 3423   1.692   0.194   0.479  0.5014 -0.0705 -0.2745
  337FEC     O6 3424   1.418   0.170   0.453  0.3598 -0.0112  0.5947
  337FEC     F7 3425   1.909   0.107   0.524 -0.3544 -0.1071 -0.1850
  337FEC     H8 3426   1.864   0.195   0.332  0.1311 -0.1640 -0.3253
  337FEC     H9 3427   1.809  -0.041   0.255 -2.2048  0.1113 -0.8441
  337FEC    H10 3428   1.767  -0.084   0.435  0.6593  0.5229  0.6968
  338FEC     C1 3429   2.325   1.841   1.919 -0.6477  0.4358 -0.0455
  338FEC     C2 3430   2.287   1.689   1.867  0.1255 -0.8490  0.3614
  338FEC     O3 3431   2.258   1.603   1.993 -0.2441 -0.1234 -0.1460
  338FEC     C4 3432   2.328   1.677   2.116 -0.4511 -0.1613  0.4136
  338FEC     O5 3433   2.384   1.818   2.064  0.1380  0.0855  0.1442
  338FEC     O6 3434   2.328   1.639   2.259 -0.0509  0.2189  0.1743
  338FEC     F7 3435   2.402   1.920   1.816  0.3164  0.1858 -0.1269
  338FEC     H8 3436   2.223   1.890   1.929 -1.8690 -1.5429 -2.0295
  338FEC     H9 3437   2.201   1.696   1.793  1.7101 -0.7166 -1.5352
  338FEC    H10 3438   2.383   1.655   1.816 -0.3884  0.5862 -1.6463
  339FEC     C1 3439   3.045   0.337   4.664  0.1871 -0.0495 -0.1999
  339FEC     C2 3440   3.087   0.456   4.569  0.2877 -0.2206 -0.2392
  339FEC     O3 3441   3.233   0.420   4.517  0.8856 -0.2772 -0.0555
  339FEC     C4 3442   3.289   0.299   4.602 -1.0036  1.3233 -0.2182
  339FEC     O5 3443   3.180   0.259   4.711  0.2533  0.0632 -0.2445
  339FEC     O6 3444   3.424   0.241   4.589  0.5271 -0.0411  0.2027
  339FEC     F7 3445   2.976   0.371   4.790  0.4692  0.4801  0.0620
  339FEC     H8 3446   2.980   0.263   4.607  0.7254  0.6362 -1.7528
  339FEC     H9 3447   3.005   0.477   4.493  0.8849  1.7967 -0.3866
  339FEC    H10 3448   3.110   0.547   4.633 -0.3552  0.4915 -1.0027
  340FEC     C1 3449   3.477   4.355   0.554  0.0927 -0.4144  0.0822
  340FEC     C2 3450   3.489   4.496   0.625  0.7638  0.1673 -0.6936
  340FEC     O3 3451   3.623   4.496   0.707  0.3469  0.2886 -0.4143
  340FEC     C4 3452   3.657   4.337   0.732  0.4685 -0.1258  0.1432
  340FEC     O5 3453   3.560   4.253   0.646  0.1483  0.3496  0.1162
  340FEC     O6 3454   3.760   4.279   0.828 -0.5417  0.4396 -0.8518
  340FEC     F7 3455   3.334   4.331   0.517 -0.4559 -0.2668  0.0370
  340FEC     H8 3456   3.550   4.364   0.467  0.0802 -1.2330 -0.0209
  340FEC     H9 3457   3.469   4.589   0.562 -3.2417  0.9815  1.4433
  340FEC    H10 3458   3.416   4.508   0.711 -1.9093  0.3779 -2.8630
  341FEC     C1 3459   2.556   4.600   2.902  0.4217  0.1801 -0.4898
  341FEC     C2 3460   2.467   4.693   3.003  0.4670  0.1081  0.3826
  341FEC     O3 3461   2.539   4.838   3.021 -0.2203  0.2806  0.3394
  341FEC     C4 3462   2.673   4.829   2.927 -0.8151  0.1924 -0.1053
  341FEC     O5 3463   2.678   4.686   2.853  0.4314 -0.3002  0.2542
  341FEC     O6 3464   2.788   4.925   2.922  0.1333 -0.3812  0.0412
  341FEC     F7 3465   2.578   4.464   2.954  0.1414  0.2923  0.2694
  341FEC     H8 3466   2.488   4.594   2.811  0.2737 -2.1112 -0.2977
  341FEC     H9 3467   2.363   4.707   2.960  1.3178  0.2959 -1.7126
  341FEC    H10 3468   2.467   4.644   3.106 -2.0253  0.2123  0.4937
  342FEC     C1 3469   4.229   1.440   0.383 -0.2942  0.0701  0.5264
  342FEC     C2 3470   4.199   1.398   0.234 -0.6046 -0.1403 -0.2946
  342FEC     O3 3471   4.043   1.416   0.205  0.0045 -0.0341 -0.5665
  342FEC     C4 3472   3.974   1.430   0.347  0.1200  0.0784 -0.3343
  342FEC     O5 3473   4.090   1.437   0.455  0.0432 -0.2226 -0.2782
  342FEC     O6 3474   3.827   1.436   0.379  0.8149 -0.2731  0.1811
  342FEC     F7 3475   4.315   1.334   0.446  0.2397  0.2004 -0.2964
  342FEC     H8 3476   4.269   1.546   0.395 -0.6233  0.5538 -2.1303
  342FEC     H9 3477   4.260   1.456   0.156  0.2793  0.8901  1.1180
  342FEC    H10 3478   4.228   1.288   0.227 -1.3164 -0.3244 -0.4332
  343FEC     C1 3479   2.126   1.199   4.339 -0.2814  0.4698  0.2600
  343FEC     C2 3480   2.015   1.240   4.232 -0.2719  0.0004  0.7635
  343FEC     O3 3481   2.055   1.177   4.090  0.3124  0.3073 -0.6687
  343FEC     C4 3482   2.208   1.129   4.111  0.4885  0.5948  0.4719
  343FEC     O5 3483   2.258   1.157   4.263 -0.2431 -0.0035  0.5025
  343FEC     O6 3484   2.278   1.049   4.006  0.0562 -0.5335 -0.1281
  343FEC     F7 3485   2.138   1.300   4.444 -0.8625  0.3653 -0.0280
  343FEC     H8 3486   2.094   1.098   4.382  1.2001 -1.2479 -2.4113
  343FEC     H9 3487   1.908   1.213   4.258 -0.9701  0.5670 -1.2927
  343FEC    H10 3488   2.023   1.352   4.212  1.3463 -0.2248 -0.0702
  344FEC     C1 3489   0.334   0.690   2.762  0.4315 -0.1494  0.0414
  344FEC     C2 3490   0.265   0.569   2.674  0.3327  0.0161 -0.6806
  344FEC     O3 3491   0.213   0.633   2.537 -0.3733 -0.4297 -0.0285
  344FEC     C4 3492   0.200   0.789   2.569 -0.4034  0.3755  0.2978
  344FEC     O5 3493   0.280   0.824   2.698 -0.4471  0.3238 -0.8050
  344FEC     O6 3494   0.130   0.880   2.476 -0.1143 -0.5110 -0.6202
  344FEC     F7 3495   0.306   0.694   2.905  0.3997  0.7864 -0.1178
  344FEC     H8 3496   0.446   0.678   2.749  0.2268 -1.6152 -0.5557
  344FEC     H9 3497   0.335   0.480   2.656  1.2896  0.9349 -1.6503
  344FEC    H10 3498   0.179   0.517   2.727 -0.3783  0.9920 -0.8478
  345FEC     C1 3499   4.353   1.760   2.901 -0.8794 -0.7711 -0.2608
  345FEC     C2 3500   4.370   1.777   3.059 -0.0998  0.0480  0.3187
  345FEC     O3 3501   4.467   1.900   3.091 -0.1373 -0.7288  0.2345
  345FEC     C4 3502   4.523   1.952   2.948  0.4557 -0.4244  0.3086
  345FEC     O5 3503   4.479   1.843   2.838 -0.3656 -0.1945 -0.4996
  345FEC     O6 3504   4.611   2.075   2.933 -0.2710  0.1930 -0.3034
  345FEC     F7 3505   4.347   1.626   2.844  0.1431  0.8261 -0.0354
  345FEC     H8 3506   4.261   1.824   2.882  0.8124  1.3819 -1.6362
  345FEC     H9 3507   4.267   1.787   3.108  0.2204  1.1600  0.8048
  345FEC    H10 3508   4.425   1.688   3.103 -3.1012 -2.0186  0.1991
  346FEC     C1 3509   3.760   2.626   0.304  0.9137 -0.7985 -0.5638
  346FEC     C2 3510   3.758   2.490   0.397  0.5564 -0.2016 -0.7787
  346FEC     O3 3511   3.673   2.385   0.316 -0.1376  0.4732  0.3846
  346FEC     C4 3512   3.585   2.472   0.213 -0.5898  0.1785  0.9116
  346FEC     O5 3513   3.622   2.627   0.218 -0.0724  0.2251 -0.3996
  346FEC     O6 3514   3.473   2.412   0.131 -0.4287 -0.1143 -0.0930
  346FEC     F7 3515   3.732   2.744   0.385 -0.1387 -0.2543 -0.3071
  346FEC     H8 3516   3.861   2.638   0.252  0.8837 -0.8865 -0.6441
  346FEC     H9 3517   3.858   2.442   0.426  1.4668  1.1556 -1.5326
  346FEC    H10 3518   3.709   2.518   0.496  0.0067 -1.4568 -0.6849
  347FEC     C1 3519   1.221   3.246   0.163 -0.0845 -0.6343  0.1375
  347FEC     C2 3520   1.210   3.407   0.189 -1.0207 -0.5227  0.1043
  347FEC     O3 3521   1.176   3.477   0.046 -0.3336  0.1703 -0.8125
  347FEC     C4 3522   1.203   3.367  -0.060  0.0092 -0.3591 -0.0858
  347FEC     O5 3523   1.250   3.235   0.009  0.6698  0.0351  0.1524
  347FEC     O6 3524   1.186   3.373  -0.207  1.1174  0.4756  0.1061
  347FEC     F7 3525   1.333   3.191   0.247 -0.2386  0.3238  0.4719
  347FEC     H8 3526   1.127   3.182   0.174  1.4512 -3.5156 -2.1444
  347FEC     H9 3527   1.125   3.429   0.262 -1.5317  0.0192 -0.6357
  347FEC    H10 3528   1.309   3.446   0.229 -0.9058  0.3878 -1.0271
  348FEC     C1 3529   1.994   0.137   3.981 -0.2358 -0.2934 -0.1391
  348FEC     C2 3530   2.111   0.057   3.905  0.3610 -0.1710  0.5736
  348FEC     O3 3531   2.201  -0.003   4.019  0.0337 -0.0455  0.3208
  348FEC     C4 3532   2.161   0.072   4.160  0.2798  0.2191 -0.3720
  348FEC     O5 3533   2.041   0.172   4.127  0.2889  0.4885  0.4887
  348FEC     O6 3534   2.234   0.054   4.291  0.1774  0.0996  0.1634
  348FEC     F7 3535   1.931   0.255   3.910 -0.1078 -0.0661  0.4657
  348FEC     H8 3536   1.917   0.054   3.994 -0.8771  0.3144  0.0763
  348FEC     H9 3537   2.084  -0.025   3.829 -0.2668 -1.5865  2.2607
  348FEC    H10 3538   2.167   0.144   3.857 -0.5696 -0.0825 -0.4059
  349FEC     C1 3539   2.418   2.838   3.946  0.1800 -0.2513  0.7984
  349FEC     C2 3540   2.379   2.962   4.052 -0.2068  0.0389  1.1634
  349FEC     O3 3541   2.394   3.101   3.972 -0.0392  0.1122 -0.1446
  349FEC     C4 3542   2.452   3.067   3.828 -0.1364  0.4972 -0.0506
  349FEC     O5 3543   2.463   2.910   3.811 -0.0408 -0.4266 -0.6767
  349FEC     O6 3544   2.459   3.165   3.711  0.0727  0.0474  0.5134
  349FEC     F7 3545   2.504   2.739   4.022  0.1705  0.0361  0.1800
  349FEC     H8 3546   2.325   2.781   3.913  0.4986  0.1603 -0.8521
  349FEC     H9 3547   2.275   2.943   4.096 -1.0997 -0.1457 -0.9205
  349FEC    H10 3548   2.458   2.968   4.135 -0.0648 -1.1481  1.1329
  350FEC     C1 3549   0.544   2.607   0.670  0.1930  0.5415  0.4602
  350FEC     C2 3550   0.518   2.501   0.550  0.1545 -0.6445 -0.3119
  350FEC     O3 3551   0.620   2.379   0.578 -0.3123 -0.1245 -0.2341
  350FEC     C4 3552   0.729   2.430   0.677 -0.2481 -0.7588 -0.2837
  350FEC     O5 3553   0.687   2.581   0.725  0.0557  0.5370  0.1311
  350FEC     O6 3554   0.848   2.355   0.726 -0.2514  0.2493 -0.1943
  350FEC     F7 3555   0.514   2.751   0.639 -0.5471  0.2997 -0.2727
  350FEC     H8 3556   0.470   2.574   0.750 -0.8345  1.3089 -0.1563
  350FEC     H9 3557   0.410   2.465   0.543  0.6504 -1.9334 -2.0630
  350FEC    H10 3558   0.545   2.543   0.447  2.0063  0.1876  0.4707
  351FEC     C1 3559   3.321   2.872   3.842 -0.3153  0.4018 -0.3514
  351FEC     C2 3560   3.465   2.904   3.778 -0.4554  0.4311 -0.2552
  351FEC     O3 3561   3.576   2.902   3.892 -0.3676 -0.7642  0.0474
  351FEC     C4 3562   3.503   2.852   4.029 -0.0188 -0.2988 -0.8190
  351FEC     O5 3563   3.351   2.810   3.983  0.4331  0.2419  0.0149
  351FEC     O6 3564   3.563   2.825   4.167 -0.2263  0.1154 -0.4668
  351FEC     F7 3565   3.248   3.000   3.871  0.2345 -0.1998  0.2401
  351FEC     H8 3566   3.258   2.808   3.773 -1.3382  0.0781  0.8371
  351FEC     H9 3567   3.482   2.823   3.700  1.2679 -0.2021  0.7223
  351FEC    H10 3568   3.453   3.010   3.738 -0.2773 -0.0832 -1.7560
  352FEC     C1 3569   3.540   3.712   2.151  0.4797 -0.1191  0.2559
  352FEC     C2 3570   3.686   3.656   2.130 -0.6912  0.6802 -0.2747
  352FEC     O3 3571   3.697   3.532   2.236 -0.3733 -0.1128 -0.0630
  352FEC     C4 3572   3.578   3.552   2.342 -0.3011  0.2768  1.2555
  352FEC     O5 3573   3.493   3.685   2.299 -0.9184  0.3775 -0.7740
  352FEC     O6 3574   3.548   3.467   2.458  0.2227 -0.0497  0.1876
  352FEC     F7 3575   3.525   3.856   2.120  0.2470 -0.8974 -0.5191
  352FEC     H8 3576   3.473   3.644   2.089  0.0858 -1.7260  2.3201
  352FEC     H9 3577   3.706   3.620   2.024 -0.6965 -0.5235  0.1138
  352FEC    H10 3578   3.766   3.731   2.162 -0.2290  0.2698 -0.4603
  353FEC     C1 3579   4.401   4.024   3.893  0.2180 -0.1553 -0.2927
  353FEC     C2 3580   4.321   3.916   3.990  0.6383  0.0376  1.1932
  353FEC     O3 3581   4.428   3.805   4.021 -0.3358  0.3816 -0.8540
  353FEC     C4 3582   4.533   3.808   3.901 -0.3252 -0.1058 -0.4295
  353FEC     O5 3583   4.517   3.945   3.822  0.0970 -0.3511  0.0385
  353FEC     O6 3584   4.615   3.686   3.860 -0.1429 -0.5383 -0.0259
  353FEC     F7 3585   4.305   4.095   3.802 -0.4907  0.4694  0.1205
  353FEC     H8 3586   4.444   4.096   3.970 -1.2932  1.2233 -0.6872
  353FEC     H9 3587   4.269   3.963   4.081  0.7909 -0.2068  1.4080
  353FEC    H10 3588   4.247   3.869   3.918  0.6523 -1.5957  2.1916
  354FEC     C1 3589   0.375   0.090   0.583 -0.0664 -0.8510 -0.1795
  354FEC     C2 3590   0.318   0.239   0.589  0.1980  0.0225  0.2493
  354FEC     O3 3591   0.168   0.241   0.537 -0.2224  0.1037 -0.7379
  354FEC     C4 3592   0.135   0.097   0.473 -0.3173 -0.1942 -0.3176
  354FEC     O5 3593   0.265   0.010   0.494  0.2056  0.2272  0.6456
  354FEC     O6 3594   0.001   0.051   0.425 -0.0566  0.2745 -0.3100
  354FEC     F7 3595   0.522   0.065   0.556 -0.0896 -0.6584 -0.0131
  354FEC     H8 3596   0.368   0.052   0.690  0.3405 -1.5381 -0.3912
  354FEC     H9 3597   0.336   0.288   0.691  0.7918 -1.0756  0.6912
  354FEC    H10 3598   0.382   0.284   0.507 -0.0289 -3.0365 -1.7739
  355FEC     C1 3599   1.745   1.491   1.844 -0.2250 -1.1584  0.4578
  355FEC     C2 3600   1.875   1.583   1.809 -0.5262  0.0127 -0.3604
  355FEC     O3 3601   1.974   1.582   1.936  0.3107 -0.1637 -0.3123
  355FEC     C4 3602   1.938   1.444   2.011 -0.1514  0.2617 -0.3397
  355FEC     O5 3603   1.808   1.383   1.940 -0.0856  0.4845  0.4836
  355FEC     O6 3604   2.009   1.387   2.131 -0.3762 -0.0982 -0.0233
  355FEC     F7 3605   1.636   1.568   1.912  0.2886  0.0817  0.2139
  355FEC     H8 3606   1.716   1.440   1.747 -1.3608  1.1779 -0.4866
  355FEC     H9 3607   1.930   1.530   1.725  0.4974  1.6738 -0.7844
  355FEC    H10 3608   1.846   1.684   1.765  1.7731  1.3075  0.8878
  356FEC     C1 3609   1.503   0.173   0.876 -1.0095  0.5571 -0.2541
  356FEC     C2 3610   1.430   0.081   0.980  0.0493  0.4815 -0.0155
  356FEC     O3 3611   1.410   0.161   1.117  0.1634 -0.2184 -0.1157
  356FEC     C4 3612   1.520   0.280   1.111  0.0148  0.5367 -0.0986
  356FEC     O5 3613   1.591   0.272   0.965  0.1237  0.5766 -0.2150
  356FEC     O6 3614   1.555   0.374   1.221 -0.5804  0.8678 -0.2234
  356FEC     F7 3615   1.564   0.099   0.764  0.3146  0.2896 -0.0199
  356FEC     H8 3616   1.422   0.234   0.824 -2.3650 -0.5632  0.4574
  356FEC     H9 3617   1.344   0.018   0.940 -0.2490 -0.0403  1.3867
  356FEC    H10 3618   1.501  -0.006   1.001 -1.4601 -0.4995  1.2129
  357FEC     C1 3619   4.024   1.991   0.667  0.0977  0.2287  0.2016
  357FEC     C2 3620   4.151   1.904   0.707 -0.3995  0.5408  0.3654
  357FEC     O3 3621   4.275   1.984   0.647 -0.6855  0.0152 -0.1354
  357FEC     C4 3622   4.219   2.084   0.539  0.2633 -0.3690 -0.1733
  357FEC     O5 3623   4.062   2.068   0.535  0.3994 -0.3998 -0.0714
  357FEC     O6 3624   4.302   2.168   0.444 -0.2392 -0.1656  0.2692
  357FEC     F7 3625   3.903   1.914   0.629  0.3922  0.2520 -0.0278
  357FEC     H8 3626   4.005   2.076   0.741  1.1716  0.5918  0.0781
  357FEC     H9 3627   4.162   1.880   0.818  0.3818 -0.7143  0.0360
  357FEC    H10 3628   4.140   1.811   0.641 -1.5777  1.0976 -0.2540
  358FEC     C1 3629   1.597   4.072   4.175  0.0365 -0.2956  0.0602
  358FEC     C2 3630   1.444   4.028   4.180  0.4142 -0.1971 -0.1565
  358FEC     O3 3631   1.420   3.971   4.325 -0.3234  0.0423 -0.6585
  358FEC     C4 3632   1.540   4.027   4.417 -0.8001 -0.7663  0.3063
  358FEC     O5 3633   1.640   4.107   4.318 -0.1517  0.7973 -0.3755
  358FEC     O6 3634   1.545   4.008   4.563 -0.4689 -0.1012  0.4127
  358FEC     F7 3635   1.687   3.967   4.121 -0.0888 -0.5184 -0.5429
  358FEC     H8 3636   1.613   4.168   4.117  0.4606 -0.1294  0.4450
  358FEC     H9 3637   1.373   4.111   4.149 -2.6089 -2.3669  0.5256
  358FEC    H10 3638   1.441   3.946   4.102  0.0212 -0.1161 -0.2257
  359FEC     C1 3639   4.366   2.064   3.765 -0.0760  0.1788  0.2647
  359FEC     C2 3640   4.437   1.967   3.659 -0.2326 -0.5112  0.3523
  359FEC     O3 3641   4.439   1.825   3.715 -0.8268  0.3426 -0.3916
  359FEC     C4 3642   4.395   1.832   3.872 -0.9963 -0.1625 -0.3259
  359FEC     O5 3643   4.373   1.984   3.902  0.5360 -0.7031 -0.3194
  359FEC     O6 3644   4.411   1.723   3.974 -0.0225  0.7309 -0.2828
  359FEC     F7 3645   4.432   2.193   3.773  0.0744 -0.2137  0.4492
  359FEC     H8 3646   4.259   2.082   3.730  0.2327  1.6909  0.0558
  359FEC     H9 3647   4.379   1.981   3.562 -0.0666  1.9521  0.5378
  359FEC    H10 3648   4.543   2.005   3.640 -0.3799 -0.6880 -0.8969
  360FEC     C1 3649   4.767   0.162   2.190 -0.7775 -0.3625  0.2115
  360FEC     C2 3650   4.851   0.241   2.297 -0.0948  0.4058 -0.6687
  360FEC     O3 3651   4.869   0.144   2.426 -0.2636 -0.4981 -0.0188
  360FEC     C4 3652   4.761   0.027   2.404 -0.4527  0.8630 -0.5328
  360FEC     O5 3653   4.686   0.050   2.271  0.4644 -0.2751 -0.3642
  360FEC     O6 3654   4.743  -0.091   2.496  0.4369 -0.3852  0.1258
  360FEC     F7 3655   4.669   0.246   2.119  0.3670  0.0841 -0.0927
  360FEC     H8 3656   4.835   0.096   2.127 -1.1771 -2.2173  1.6311
  360FEC     H9 3657   4.952   0.282   2.263  0.5122 -0.1973  0.3493
  360FEC    H10 3658   4.791   0.330   2.335 -0.6030 -0.7421  1.3602
  361FEC     C1 3659   1.909   4.789   4.539  0.1383  0.8289 -0.4311
  361FEC     C2 3660   2.041   4.876   4.563  0.5402 -0.0242  0.1871
  361FEC     O3 3661   2.030   4.939   4.706  0.2350  0.2877 -0.0490
  361FEC     C4 3662   1.879   4.921   4.756 -0.3997  0.9672 -0.1716
  361FEC     O5 3663   1.800   4.837   4.643  0.2318 -0.0120 -0.7035
  361FEC     O6 3664   1.827   4.978   4.887 -0.7534 -0.1209 -0.2892
  361FEC     F7 3665   1.866   4.786   4.397 -0.2472  0.1639  0.0312
  361FEC     H8 3666   1.935   4.681   4.565 -1.1642  0.8949  1.2838
  361FEC     H9 3667   2.142   4.829   4.540  0.5465 -0.5025  1.1215
  361FEC    H10 3668   2.027   4.966   4.495 -0.0644  0.2488  0.6663
  362FEC     C1 3669   3.348   3.956   4.575 -0.2160  0.2369  0.7272
  362FEC     C2 3670   3.416   3.986   4.429  0.3637  0.2291 -0.2565
  362FEC     O3 3671   3.369   4.138   4.392 -0.5548  0.1426  0.4602
  362FEC     C4 3672   3.334   4.210   4.523  0.1945 -0.7366  0.4167
  362FEC     O5 3673   3.351   4.098   4.643  0.3838 -0.6882  0.3189
  362FEC     O6 3674   3.326   4.360   4.536  0.0830  0.0762  0.5273
  362FEC     F7 3675   3.210   3.893   4.551 -0.0937 -0.1618  0.4870
  362FEC     H8 3676   3.428   3.887   4.618  0.3046 -1.2587 -2.3752
  362FEC     H9 3677   3.528   3.971   4.441  0.1715  0.3386  2.2956
  362FEC    H10 3678   3.381   3.907   4.355  0.1592 -0.1484  0.2424
  363FEC     C1 3679   3.464   3.258   2.781 -0.0429  0.0852  0.1678
  363FEC     C2 3680   3.593   3.349   2.786  0.2373  0.5161  0.3206
  363FEC     O3 3681   3.714   3.260   2.751 -0.2048  0.1088 -0.0950
  363FEC     C4 3682   3.668   3.110   2.779  0.6055  0.5205  0.5511
  363FEC     O5 3683   3.512   3.108   2.800 -0.4013  0.4105 -0.4405
  363FEC     O6 3684   3.767   2.992   2.779 -0.0565 -0.2620  0.1408
  363FEC     F7 3685   3.370   3.288   2.891  0.3505  0.0312  0.2640
  363FEC     H8 3686   3.409   3.267   2.681 -0.8450 -0.8999  0.4971
  363FEC     H9 3687   3.588   3.453   2.740  0.5737  1.6548  2.7040
  363FEC    H10 3688   3.603   3.372   2.897 -1.8684  2.3037  0.2024
  364FEC     C1 3689   1.756   0.973   0.685 -0.7319 -0.2234  0.2703
  364FEC     C2 3690   1.636   1.001   0.587 -0.3579 -0.0932 -0.1704
  364FEC     O3 3691   1.638   1.160   0.557 -0.0750 -0.0303 -0.2265
  364FEC     C4 3692   1.728   1.227   0.668  0.2667  0.1926 -0.2281
  364FEC     O5 3693   1.788   1.112   0.759 -0.5077 -0.3821 -0.2484
  364FEC     O6 3694   1.750   1.379   0.692 -0.0066  0.3043  0.0451
  364FEC     F7 3695   1.725   0.871   0.788  0.6011  0.2236 -0.0706
  364FEC     H8 3696   1.854   0.955   0.630  0.4074  0.9376  1.8063
  364FEC     H9 3697   1.637   0.937   0.493 -1.4687  2.1024 -1.7531
  364FEC    H10 3698   1.540   0.975   0.643  0.0556 -2.3261 -0.3974
  365FEC     C1 3699   3.592   2.638   1.373  0.7895  0.1256 -0.2744
  365FEC     C2 3700   3.453   2.581   1.314  0.2663  0.1097  0.3976
  365FEC     O3 3701   3.349   2.599   1.436  0.1488 -0.0103 -0.4287
  365FEC     C4 3702   3.430   2.605   1.573 -0.2129 -0.2013  0.0498
  365FEC     O5 3703   3.580   2.614   1.530  0.2895  0.1755 -0.4374
  365FEC     O6 3704   3.379   2.595   1.715 -0.5667 -0.2902  0.1622
  365FEC     F7 3705   3.713   2.599   1.293  0.0099  0.3682 -0.2013
  365FEC     H8 3706   3.586   2.752   1.373  0.9532  0.1618 -2.1774
  365FEC     H9 3707   3.423   2.632   1.217 -0.7359  1.6423  1.4640
  365FEC    H10 3708   3.453   2.467   1.307 -2.4433 -0.0083  1.2536
  366FEC     C1 3709   4.295   0.374   3.660  0.4274  0.5027 -0.0109
  366FEC     C2 3710   4.414   0.271   3.690 -0.0831  0.3243 -0.5318
  366FEC     O3 3711   4.512   0.344   3.797 -0.2413  0.1137  0.7082
  366FEC     C4 3712   4.476   0.497   3.774 -0.8484 -0.0168 -0.1273
  366FEC     O5 3713   4.359   0.520   3.682 -0.2887  0.2965 -0.4052
  366FEC     O6 3714   4.555   0.613   3.822 -0.1662 -0.2840  0.4907
  366FEC     F7 3715   4.229   0.357   3.524  0.3096  0.1311 -0.2938
  366FEC     H8 3716   4.209   0.369   3.734 -0.9012 -0.5079 -1.5399
  366FEC     H9 3717   4.381   0.169   3.729 -2.2666  0.5307 -1.6767
  366FEC    H10 3718   4.476   0.257   3.596  0.8994 -1.4320  0.3161
  367FEC     C1 3719   0.984   1.103   1.336  0.6741 -0.1326  0.4218
  367FEC     C2 3720   0.960   1.207   1.453  0.5282 -0.0201  0.1456
  367FEC     O3 3721   1.098   1.217   1.533 -0.1197  0.1370  0.1143
  367FEC     C4 3722   1.180   1.081   1.505 -0.3932 -0.3364  0.2246
  367FEC     O5 3723   1.102   1.015   1.385  0.0285 -0.4923 -0.0966
  367FEC     O6 3724   1.300   1.032   1.577  0.1715 -0.5432  0.2954
  367FEC     F7 3725   0.865   1.012   1.314  0.3410  0.0495  0.1345
  367FEC     H8 3726   1.024   1.156   1.244  0.3186  0.6864  0.7352
  367FEC     H9 3727   0.917   1.306   1.417  0.2246 -0.6667 -1.3883
  367FEC    H10 3728   0.891   1.150   1.524  1.3854 -1.5356 -0.1788
  368FEC     C1 3729   1.046   3.412   3.967 -0.3990 -1.2231  0.0930
  368FEC     C2 3730   0.995   3.313   3.858 -0.1408  0.6627 -0.1754
  368FEC     O3 3731   1.106   3.297   3.746  0.5146 -0.5441  0.1518
  368FEC     C4 3732   1.217   3.411   3.770 -0.2924 -0.0654 -0.4420
  368FEC     O5 3733   1.174   3.494   3.906  0.3150  0.0881  0.0396
  368FEC     O6 3734   1.344   3.436   3.690  0.1971 -0.5866  0.2525
  368FEC     F7 3735   0.940   3.502   4.016 -0.0478 -0.0010 -0.3962
  368FEC     H8 3736   1.086   3.356   4.058  1.8642  1.8782  1.1912
  368FEC     H9 3737   0.975   3.210   3.902  0.9753  0.4060 -0.2354
  368FEC    H10 3738   0.909   3.366   3.805 -0.8327 -0.3413 -0.0867
  369FEC     C1 3739   0.126   4.693   1.368 -0.4009  0.2110 -0.3237
  369FEC     C2 3740   0.146   4.535   1.418  0.1679  0.2077 -0.2958
  369FEC     O3 3741   0.136   4.446   1.293 -0.2096  0.1376  0.4878
  369FEC     C4 3742   0.076   4.536   1.172 -0.0241  0.0588  0.9780
  369FEC     O5 3743   0.048   4.687   1.229 -0.1315  0.1069  0.2676
  369FEC     O6 3744   0.058   4.496   1.023 -0.6788 -0.3586  0.3247
  369FEC     F7 3745   0.062   4.776   1.471 -0.2982 -0.8517 -0.0742
  369FEC     H8 3746   0.232   4.729   1.349 -0.7686  1.8317  0.5454
  369FEC     H9 3747   0.251   4.526   1.460  0.3027  1.5597 -0.2831
  369FEC    H10 3748   0.066   4.507   1.494  0.9644 -0.2206  0.3989
  370FEC     C1 3749   0.638   0.449   3.891 -0.7463 -0.2578 -0.5641
  370FEC     C2 3750   0.643   0.490   3.738 -0.6042 -0.3896  0.3687
  370FEC     O3 3751   0.663   0.654   3.732 -0.0638  0.5746 -0.1883
  370FEC     C4 3752   0.680   0.704   3.880  0.2836 -0.7498  0.3759
  370FEC     O5 3753   0.654   0.584   3.981 -0.5609  0.2150  0.0388
  370FEC     O6 3754   0.686   0.847   3.917  0.2878 -0.0273  0.1318
  370FEC     F7 3755   0.521   0.371   3.940  0.7875  0.0831 -0.0589
  370FEC     H8 3756   0.735   0.391   3.904 -1.6693 -2.0539 -1.2887
  370FEC     H9 3757   0.724   0.432   3.681  1.0589  1.5492  0.6262
  370FEC    H10 3758   0.549   0.459   3.681  0.5297 -0.6253 -1.4505
  371FEC     C1 3759   2.667   1.415   0.800  0.1912  0.3553  0.3731
  371FEC     C2 3760   2.633   1.437   0.646  0.1886  0.5971 -0.2689
  371FEC     O3 3761   2.651   1.299   0.567  0.9992  0.0851  0.0924
  371FEC     C4 3762   2.662   1.187   0.676  0.0083 -0.0472  0.6600
  371FEC     O5 3763   2.687   1.260   0.818  0.9153 -0.0966  0.0281
  371FEC     O6 3764   2.676   1.041   0.650 -0.3648 -0.0335  0.2098
  371FEC     F7 3765   2.779   1.488   0.855  0.1952 -0.0267  0.1505
  371FEC     H8 3766   2.575   1.448   0.860 -0.2904  1.7945 -1.0705
  371FEC     H9 3767   2.531   1.487   0.640  0.0371  0.1606 -1.7038
  371FEC    H10 3768   2.715   1.503   0.602  0.8161 -0.0591 -0.1001
  372FEC     C1 3769   4.643   3.724   0.820  0.4168 -0.3867 -0.3893
  372FEC     C2 3770   4.636   3.846   0.721 -0.5363 -0.1449 -0.1637
  372FEC     O3 3771   4.783   3.866   0.669 -0.3076  0.1674  0.3177
  372FEC     C4 3772   4.879   3.787   0.757 -0.4636  0.2828  0.0504
  372FEC     O5 3773   4.793   3.709   0.858 -0.0143 -0.1717  0.0329
  372FEC     O6 3774   5.030   3.786   0.751 -0.1774 -0.3639  0.1747
  372FEC     F7 3775   4.550   3.737   0.936 -0.1001  0.3125  0.1814
  372FEC     H8 3776   4.612   3.630   0.764 -1.3202  0.2291 -0.5233
  372FEC     H9 3777   4.569   3.836   0.629 -0.9382  2.1316 -0.1777
  372FEC    H10 3778   4.603   3.935   0.784  0.3479  0.5340 -0.6471
  373FEC     C1 3779   3.295   4.359   3.992  0.3133 -0.9075 -0.3758
  373FEC     C2 3780   3.180   4.441   4.067 -0.0549 -0.4338 -1.0234
  373FEC     O3 3781   3.247   4.579   4.114  0.3544  0.4877 -0.1294
  373FEC     C4 3782   3.401   4.563   4.109 -0.4855  0.2122 -0.0035
  373FEC     O5 3783   3.428   4.416   4.060 -0.3586 -0.6429 -0.0270
  373FEC     O6 3784   3.502   4.661   4.159 -0.1982 -0.1337 -0.5951
  373FEC     F7 3785   3.285   4.208   3.984 -0.2139  0.2317  0.3670
  373FEC     H8 3786   3.307   4.406   3.889  1.2085 -0.6812 -0.1797
  373FEC     H9 3787   3.072   4.441   4.030 -1.4582  0.3553  2.6449
  373FEC    H10 3788   3.167   4.381   4.163 -0.1966  1.5621  0.2659
  374FEC     C1 3789   1.906   2.999   0.475  0.0528 -0.5215 -0.6067
  374FEC     C2 3790   1.800   2.995   0.600  0.0517  0.1087  0.3590
  374FEC     O3 3791   1.767   2.836   0.630 -0.1725 -0.2062  0.1930
  374FEC     C4 3792   1.824   2.754   0.507  0.0186  0.2172 -0.0598
  374FEC     O5 3793   1.890   2.862   0.401 -1.1436 -1.0110 -0.2629
  374FEC     O6 3794   1.795   2.609   0.480  0.0357  1.1260  0.1962
  374FEC     F7 3795   1.872   3.123   0.399 -0.6901  0.2045  0.0498
  374FEC     H8 3796   2.014   3.008   0.511 -0.6370 -0.4085  1.5885
  374FEC     H9 3797   1.832   3.046   0.696  0.4586  0.7458 -0.1057
  374FEC    H10 3798   1.705   3.040   0.556  0.0761 -1.6736 -1.6740
  375FEC     C1 3799   3.750   4.127   3.557  0.5812 -0.3456 -0.3194
  375FEC     C2 3800   3.610   4.066   3.509  0.4834  0.8577  0.3453
  375FEC     O3 3801   3.494   4.168   3.549 -0.1892  0.1738  0.3856
  375FEC     C4 3802   3.563   4.279   3.640  0.0281  0.9002  0.4441
  375FEC     O5 3803   3.719   4.258   3.644 -0.2106  0.6181  0.8166
  375FEC     O6 3804   3.500   4.386   3.716  1.2065 -0.1154 -0.2689
  375FEC     F7 3805   3.818   4.029   3.648 -0.6087 -0.1531  0.2346
  375FEC     H8 3806   3.823   4.145   3.471  1.0279  0.7876  0.2695
  375FEC     H9 3807   3.597   4.038   3.399 -1.4682  2.7490  0.0200
  375FEC    H10 3808   3.588   3.968   3.564 -0.4656  1.8739  1.8539
  376FEC     C1 3809   4.494   0.398   2.586 -0.1867  0.3158 -0.7440
  376FEC     C2 3810   4.428   0.326   2.706 -0.3333 -0.4090  0.0825
  376FEC     O3 3811   4.318   0.433   2.766  0.1226  0.1593 -0.1209
  376FEC     C4 3812   4.363   0.579   2.707  0.6365  0.4154 -0.1541
  376FEC     O5 3813   4.481   0.557   2.601  0.2324  0.3773 -0.5104
  376FEC     O6 3814   4.296   0.708   2.747 -0.2992 -0.8478 -0.2463
  376FEC     F7 3815   4.633   0.352   2.564  0.0703 -0.1235 -0.0026
  376FEC     H8 3816   4.432   0.365   2.496 -2.1277  0.5390  0.4450
  376FEC     H9 3817   4.390   0.228   2.663 -3.4968  1.5372 -2.0288
  376FEC    H10 3818   4.503   0.311   2.790 -1.6796 -1.7093  1.0962
  377FEC     C1 3819   3.623   2.103   0.460 -0.9228  0.4125 -0.3366
  377FEC     C2 3820   3.768   2.098   0.384  0.1787  0.3438 -0.3146
  377FEC     O3 3821   3.740   2.098   0.230 -0.0134  0.1944  0.4200
  377FEC     C4 3822   3.582   2.077   0.207 -0.0697  0.3164  0.5136
  377FEC     O5 3823   3.512   2.068   0.353  0.1705 -0.3565 -0.4382
  377FEC     O6 3824   3.512   2.072   0.074  0.3194  0.0350  0.3485
  377FEC     F7 3825   3.612   1.996   0.570  0.0043 -0.7821 -0.1624
  377FEC     H8 3826   3.607   2.205   0.508 -0.2918  0.1792  0.4099
  377FEC     H9 3827   3.840   2.181   0.415 -1.7038  1.1664  2.1485
  377FEC    H10 3828   3.810   1.994   0.406  1.7011  0.2941 -2.9896
  378FEC     C1 3829   1.233   3.465   2.268  0.0939 -0.0472  0.1781
  378FEC     C2 3830   1.081   3.391   2.255  0.5014 -0.3800  0.3215
  378FEC     O3 3831   1.016   3.422   2.400  0.3219  0.0387  0.3515
  378FEC     C4 3832   1.101   3.536   2.470 -0.1193 -0.1040  0.5062
  378FEC     O5 3833   1.227   3.571   2.388  0.3416  0.5817  0.2687
  378FEC     O6 3834   1.037   3.619   2.583 -0.6385 -0.1083 -0.3134
  378FEC     F7 3835   1.331   3.361   2.313 -0.1016  0.0875  0.1406
  378FEC     H8 3836   1.266   3.517   2.173 -2.1092  0.2203 -0.5107
  378FEC     H9 3837   1.018   3.433   2.170 -0.9174 -1.6588  0.6998
  378FEC    H10 3838   1.093   3.280   2.232 -0.8465 -0.5892  0.5311
  379FEC     C1 3839   4.092   2.580   0.686  0.6851 -0.0236  0.1606
  379FEC     C2 3840   4.166   2.480   0.580 -0.2362  0.5015  0.4972
  379FEC     O3 3841   4.318   2.517   0.580  0.0921  0.6314 -0.4990
  379FEC     C4 3842   4.335   2.665   0.647  0.1967  0.5761  0.3583
  379FEC     O5 3843   4.188   2.709   0.698 -0.3973  0.4458 -0.2420
  379FEC     O6 3844   4.458   2.750   0.658 -0.7263  0.3413  0.0739
  379FEC     F7 3845   3.964   2.622   0.628 -0.4607  0.2873  0.0992
  379FEC     H8 3846   4.080   2.520   0.783  0.7528 -0.2028  0.0584
  379FEC     H9 3847   4.141   2.370   0.596 -0.3566  0.6627  1.4628
  379FEC    H10 3848   4.129   2.516   0.478 -0.0248  0.6359  0.4679
  380FEC     C1 3849   1.824   2.031   1.093 -0.1077  0.0878 -0.3376
  380FEC     C2 3850   1.947   1.968   1.019  0.5071 -0.0204  0.4191
  380FEC     O3 3851   2.073   1.972   1.114  0.1116 -0.4053 -0.3325
  380FEC     C4 3852   2.042   2.085   1.223 -0.3076 -0.2584 -0.2141
  380FEC     O5 3853   1.887   2.128   1.204 -0.6754 -0.0607  0.3245
  380FEC     O6 3854   2.140   2.151   1.322  0.3223 -0.3083 -0.6368
  380FEC     F7 3855   1.738   2.108   1.002 -0.8867  0.1167 -0.0349
  380FEC     H8 3856   1.781   1.950   1.160  0.4807  0.0584  0.0100
  380FEC     H9 3857   1.920   1.863   0.983  0.6801 -0.2192  0.8561
  380FEC    H10 3858   1.971   2.046   0.939  0.7546 -0.9193 -0.4066
  381FEC     C1 3859   0.881   4.467   3.474  0.0951  0.6539  0.2971
  381FEC     C2 3860   0.831   4.534   3.343 -0.1723 -0.7330 -0.7062
  381FEC     O3 3861   0.880   4.436   3.221 -0.0458 -0.7274 -0.6523
  381FEC     C4 3862   0.876   4.292   3.286 -0.2011 -0.1722  0.3611
  381FEC     O5 3863   0.880   4.310   3.451  0.4838 -0.3579  0.6666
  381FEC     O6 3864   0.853   4.168   3.212 -0.1560  0.6101  0.6279
  381FEC     F7 3865   1.023   4.509   3.488 -0.0926 -0.8946  0.6879
  381FEC     H8 3866   0.817   4.475   3.568  2.6442 -3.3642  2.6922
  381FEC     H9 3867   0.722   4.568   3.334 -0.6058 -1.5227  1.0983
  381FEC    H10 3868   0.886   4.633   3.332  0.0345 -0.7296  0.2839
  382FEC     C1 3869   4.455   4.290   1.665  0.3649  0.2724  0.5785
  382FEC     C2 3870   4.595   4.236   1.615 -0.3771 -0.5583  0.1552
  382FEC     O3 3871   4.668   4.345   1.534 -0.6203  0.0674  0.0790
  382FEC     C4 3872   4.585   4.475   1.550  0.7583 -0.0553  0.2015
  382FEC     O5 3873   4.458   4.447   1.637  0.4350  0.1918 -0.0173
  382FEC     O6 3874   4.633   4.601   1.493 -0.3628 -0.2739 -0.7322
  382FEC     F7 3875   4.342   4.214   1.605 -0.5152 -0.3059  0.2188
  382FEC     H8 3876   4.448   4.286   1.779  1.2031 -0.8625  0.6037
  382FEC     H9 3877   4.667   4.211   1.700  0.4671  3.1105  0.6806
  382FEC    H10 3878   4.577   4.142   1.553 -0.8616 -0.8589  0.7469
  383FEC     C1 3879   2.980   2.130   4.397 -0.2569 -0.2305  0.3234
  383FEC     C2 3880   3.095   2.220   4.317  0.4605  0.8450  0.0244
  383FEC     O3 3881   3.223   2.121   4.300  0.4449 -0.5908 -0.5520
  383FEC     C4 3882   3.175   1.975   4.334 -0.7166 -0.7430  0.0460
  383FEC     O5 3883   3.030   1.983   4.382 -0.5008  0.4978 -0.3768
  383FEC     O6 3884   3.268   1.856   4.343  0.1709 -0.5489 -0.1475
  383FEC     F7 3885   2.972   2.168   4.542 -0.6328 -0.3704 -0.3061
  383FEC     H8 3886   2.877   2.149   4.352  0.1491  0.8461 -0.1885
  383FEC     H9 3887   3.052   2.254   4.217 -0.7361 -0.5156  0.0460
  383FEC    H10 3888   3.121   2.317   4.370  1.1623  0.5975  0.1461
  384FEC     C1 3889   4.260   0.649   3.161 -0.3193 -0.7327  0.0501
  384FEC     C2 3890   4.148   0.547   3.227 -0.4243 -0.4185 -0.2892
  384FEC     O3 3891   4.032   0.636   3.292 -0.4277  0.5997 -0.1544
  384FEC     C4 3892   4.085   0.783   3.293  0.4184 -0.2957  0.8603
  384FEC     O5 3893   4.235   0.791   3.228  0.2488  0.1513  1.1324
  384FEC     O6 3894   4.008   0.897   3.352 -0.3970  0.5716 -0.2175
  384FEC     F7 3895   4.405   0.618   3.185  0.0686  0.1572 -0.6592
  384FEC     H8 3896   4.231   0.664   3.052  1.6873  1.8018 -0.2214
  384FEC     H9 3897   4.110   0.468   3.154 -0.2351 -0.5951 -0.1959
  384FEC    H10 3898   4.193   0.487   3.312 -1.7024 -0.9609  0.0327
  385FEC     C1 3899   0.385   1.253   1.085  0.0900 -1.0883  0.5059
  385FEC     C2 3900   0.474   1.132   1.022  0.3223  0.6429 -1.5018
  385FEC     O3 3901   0.622   1.142   1.087  0.1157  0.5456  0.8222
  385FEC     C4 3902   0.634   1.282   1.151  0.0818 -0.4143  0.6616
  385FEC     O5 3903   0.492   1.365   1.124  0.2064  0.2156 -0.0021
  385FEC     O6 3904   0.757   1.338   1.221  0.1147  0.1982 -0.4120
  385FEC     F7 3905   0.285   1.313   0.986  0.0224 -0.0699 -0.1348
  385FEC     H8 3906   0.330   1.216   1.178 -2.9799  0.1923 -0.6750
  385FEC     H9 3907   0.421   1.033   1.045 -2.0326  2.4174  1.4545
  385FEC    H10 3908   0.489   1.139   0.909 -1.4632  0.5156 -1.7858
  386FEC     C1 3909   3.204   0.577   0.376 -0.2360  0.5002  0.1440
  386FEC     C2 3910   3.162   0.447   0.283 -0.0936  0.3597  0.5683
  386FEC     O3 3911   3.218   0.318   0.353 -0.3526 -0.0300  0.2090
  386FEC     C4 3912   3.292   0.364   0.488 -0.0415  0.1260 -0.1071
  386FEC     O5 3913   3.293   0.522   0.497  0.6877 -0.0515 -0.0498
  386FEC     O6 3914   3.358   0.281   0.594 -0.1070 -0.4901  0.5763
  386FEC     F7 3915   3.308   0.657   0.311 -0.2131 -0.4732  0.5909
  386FEC     H8 3916   3.115   0.635   0.417 -0.6788 -1.3155  1.8593
  386FEC     H9 3917   3.049   0.442   0.270  0.0805 -0.0845 -1.0088
  386FEC    H10 3918   3.216   0.462   0.183  1.6377  0.9946  1.5406
  387FEC     C1 3919   0.348   2.011   2.374 -0.3830 -0.1194  0.1701
  387FEC     C2 3920   0.259   2.096   2.478  0.4393  0.4877  0.0560
  387FEC     O3 3921   0.353   2.147   2.603  0.1748 -0.0896  0.2205
  387FEC     C4 3922   0.479   2.047   2.597 -0.0893 -0.0418  0.0753
  387FEC     O5 3923   0.467   1.949   2.466 -0.0198 -0.5050 -0.5370
  387FEC     O6 3924   0.587   2.042   2.702 -0.1284  0.6747 -0.2816
  387FEC     F7 3925   0.272   1.902   2.305 -0.0354 -0.4599  0.0406
  387FEC     H8 3926   0.415   2.075   2.308  0.1224  1.6922  2.2903
  387FEC     H9 3927   0.200   2.182   2.431  3.4499  2.1714 -0.8915
  387FEC    H10 3928   0.171   2.035   2.519  0.3574  0.7944  0.3395
  388FEC     C1 3929   4.593   2.246   2.316 -0.1791 -1.0077 -0.2754
  388FEC     C2 3930   4.448   2.227   2.384  0.1256 -0.2153  0.0453
  388FEC     O3 3931   4.343   2.185   2.270 -0.7142  0.2314  0.3661
  388FEC     C4 3932   4.411   2.234   2.131 -0.8946  0.2466 -0.4077
  388FEC     O5 3933   4.566   2.275   2.159  0.1432  0.5035 -0.2257
  388FEC     O6 3934   4.340   2.229   1.997 -0.0429 -0.0364 -0.3639
  388FEC     F7 3935   4.695   2.326   2.381 -0.3886 -0.2694  0.0034
  388FEC     H8 3936   4.629   2.139   2.305  2.1232 -0.0474 -3.4439
  388FEC     H9 3937   4.447   2.145   2.463 -2.8648 -1.7638 -1.3967
  388FEC    H10 3938   4.414   2.329   2.421 -1.2005 -0.9491  0.9202
  389FEC     C1 3939   4.518   2.792   2.490 -0.6219 -0.6750 -0.6231
  389FEC     C2 3940   4.574   2.647   2.505 -0.1332  0.1476  0.1317
  389FEC     O3 3941   4.687   2.651   2.612  0.4842  0.1523  0.4782
  389FEC     C4 3942   4.747   2.801   2.604 -0.1313 -0.4921 -0.2234
  389FEC     O5 3943   4.649   2.888   2.517 -0.4599 -0.5498 -0.5111
  389FEC     O6 3944   4.862   2.854   2.689 -0.2529 -0.5573  0.3340
  389FEC     F7 3945   4.473   2.833   2.353  0.4310  0.1409  0.6483
  389FEC     H8 3946   4.440   2.820   2.569 -1.4896 -0.0124 -1.6764
  389FEC     H9 3947   4.488   2.576   2.527 -0.5980  0.2377 -1.2645
  389FEC    H10 3948   4.621   2.620   2.405 -1.6569  1.9317 -1.1412
  390FEC     C1 3949   0.627   3.692   0.081  0.0016  0.8701  0.7912
  390FEC     C2 3950   0.725   3.668   0.202  0.7773  0.2732  0.4457
  390FEC     O3 3951   0.868   3.636   0.137 -0.6151 -0.3652 -0.0233
  390FEC     C4 3952   0.852   3.628  -0.023  0.3023 -0.3793  0.6132
  390FEC     O5 3953   0.710   3.681  -0.057  0.3587 -0.1997 -0.4067
  390FEC     O6 3954   0.963   3.592  -0.119  0.0239 -0.0103 -0.2859
  390FEC     F7 3955   0.522   3.581   0.070 -0.1932 -0.3446  0.2296
  390FEC     H8 3956   0.583   3.797   0.088  3.5862  2.5340  0.3896
  390FEC     H9 3957   0.738   3.762   0.265  1.5637 -0.0184  0.7300
  390FEC    H10 3958   0.684   3.579   0.260  1.3936  0.8575  1.8188
  391FEC     C1 3959   4.551   3.127   1.435 -0.4499 -0.7113 -0.1330
  391FEC     C2 3960   4.644   3.164   1.560  0.0346  0.5493  0.1125
  391FEC     O3 3961   4.544   3.216   1.670  0.1227  0.0605  0.0536
  391FEC     C4 3962   4.419   3.277   1.591 -0.6779 -0.2436  0.0666
  391FEC     O5 3963   4.425   3.231   1.440  0.4841  0.0297  0.3630
  391FEC     O6 3964   4.307   3.357   1.656  0.4635  0.0960  0.6508
  391FEC     F7 3965   4.623   3.148   1.302 -0.0718 -0.2091 -0.2263
  391FEC     H8 3966   4.521   3.018   1.449  0.9621 -1.2072 -0.7933
  391FEC     H9 3967   4.702   3.069   1.584 -1.6303 -0.2222  1.2994
  391FEC    H10 3968   4.713   3.249   1.529  0.8616 -0.8769 -2.2348
  392FEC     C1 3969   3.117   4.789   2.726 -0.6235  0.1100 -0.6266
  392FEC     C2 3970   3.094   4.794   2.884 -0.5419 -0.0218 -0.8185
  392FEC     O3 3971   3.236   4.807   2.957 -0.0601  0.3041 -0.1236
  392FEC     C4 3972   3.344   4.793   2.847 -0.0892  0.4299 -0.0166
  392FEC     O5 3973   3.274   4.768   2.702  0.4219  0.3345 -0.6498
  392FEC     O6 3974   3.491   4.800   2.876  0.0668  0.4955 -0.3472
  392FEC     F7 3975   3.036   4.681   2.658 -0.2143  0.2997  0.2589
  392FEC     H8 3976   3.077   4.889   2.687 -0.7515  0.4955  0.4493
  392FEC     H9 3977   3.030   4.884   2.914  0.1214 -0.4369  2.0835
  392FEC    H10 3978   3.030   4.705   2.915  1.8948 -0.9626  1.9412
  393FEC     C1 3979   4.371   3.843   2.737  0.0740  0.2942 -0.9058
  393FEC     C2 3980   4.225   3.775   2.717 -0.0769  0.4886  0.8640
  393FEC     O3 3981   4.250   3.643   2.618 -0.1127 -0.7936 -0.7794
  393FEC     C4 3982   4.400   3.649   2.570  0.0303  0.1352  0.3454
  393FEC     O5 3983   4.478   3.771   2.644 -0.6362 -0.4454  0.0710
  393FEC     O6 3984   4.464   3.555   2.465  0.1898 -0.2684  0.1351
  393FEC     F7 3985   4.378   3.987   2.710 -0.1184  0.0435 -0.3282
  393FEC     H8 3986   4.402   3.824   2.845  1.5787  0.6036 -1.2569
  393FEC     H9 3987   4.158   3.746   2.805 -1.2576  2.1093  0.5481
  393FEC    H10 3988   4.180   3.856   2.651  1.2404  0.7204  0.2184
  394FEC     C1 3989   2.262   4.113   3.790  0.2513  0.6210  0.2608
  394FEC     C2 3990   2.200   4.033   3.670 -0.6214  0.3177  0.2097
  394FEC     O3 3991   2.069   4.116   3.623 -0.5967 -0.1040 -0.7875
  394FEC     C4 3992   2.079   4.259   3.681  0.6107  0.1766 -0.1996
  394FEC     O5 3993   2.206   4.261   3.781 -0.2121 -0.9613  0.5410
  394FEC     O6 3994   1.992   4.380   3.658  0.2839  0.0786  0.3147
  394FEC     F7 3995   2.211   4.043   3.916 -0.1213 -0.3788  0.2028
  394FEC     H8 3996   2.375   4.105   3.803  0.3090 -0.5859 -0.8277
  394FEC     H9 3997   2.277   4.033   3.585 -0.9678  0.7782 -0.1128
  394FEC    H10 3998   2.178   3.931   3.716  1.4114 -1.1753 -1.9083
  395FEC     C1 3999   1.901   2.717   1.860  0.4455 -0.2795 -0.5808
  395FEC     C2 4000   2.047   2.679   1.888  0.3962 -0.0580  0.2620
  395FEC     O3 4001   2.143   2.770   1.797  0.5600  0.3012  0.0568
  395FEC     C4 4002   2.049   2.892   1.756  0.7770 -0.9678  0.4116
  395FEC     O5 4003   1.902   2.865   1.808  0.1655  0.0761 -0.3844
  395FEC     O6 4004   2.094   3.024   1.694  0.3000 -0.3852  0.2308
  395FEC     F7 4005   1.834   2.641   1.748 -0.9459 -0.1715 -0.2990
  395FEC     H8 4006   1.839   2.707   1.956  0.0293 -1.1101 -0.9231
  395FEC     H9 4007   2.068   2.693   1.999  4.3777 -0.1180 -0.3353
  395FEC    H10 4008   2.048   2.568   1.864  1.2872  0.1497 -0.7430
  396FEC     C1 4009   2.621   2.535   2.476 -0.5826 -0.2346 -0.3507
  396FEC     C2 4010   2.496   2.451   2.438 -0.0096  0.2421 -0.1504
  396FEC     O3 4011   2.392   2.487   2.551  0.2804 -1.2305 -0.6662
  396FEC     C4 4012   2.475   2.523   2.686 -0.0654  0.0959  0.6286
  396FEC     O5 4013   2.624   2.537   2.638 -0.4418  0.2855  0.6833
  396FEC     O6 4014   2.416   2.538   2.820  0.1289  0.2811 -0.3393
  396FEC     F7 4015   2.747   2.491   2.406  0.0611  0.2965  0.3599
  396FEC     H8 4016   2.583   2.638   2.446  0.9531  0.3595 -0.3340
  396FEC     H9 4017   2.473   2.467   2.328  1.3469 -1.3831 -0.7147
  396FEC    H10 4018   2.515   2.340   2.458  0.2294 -0.1873 -2.4939
  397FEC     C1 4019   2.387   3.703   4.428 -0.1009 -0.2834  0.4107
  397FEC     C2 4020   2.373   3.768   4.574  0.2071  0.2247  0.2348
  397FEC     O3 4021   2.421   3.657   4.676  0.5425 -0.0345 -0.6290
  397FEC     C4 4022   2.434   3.521   4.605 -0.3658  0.8790 -0.1510
  397FEC     O5 4023   2.400   3.545   4.447 -0.0532 -0.1251 -0.2061
  397FEC     O6 4024   2.469   3.385   4.668  0.6017 -0.2813 -0.0828
  397FEC     F7 4025   2.281   3.733   4.323  0.3137  0.5402  0.2860
  397FEC     H8 4026   2.491   3.727   4.387  0.1970 -1.5564  0.3643
  397FEC     H9 4027   2.413   3.874   4.592  0.2307  0.3574 -0.5531
  397FEC    H10 4028   2.261   3.783   4.585  0.0462 -0.3622 -0.5537
  398FEC     C1 4029   3.514   2.809   0.673  0.8479  0.0002  0.1019
  398FEC     C2 4030   3.468   2.660   0.652  0.3632  0.3858 -0.8707
  398FEC     O3 4031   3.307   2.659   0.644 -0.0734  0.7250 -1.0940
  398FEC     C4 4032   3.264   2.796   0.707 -0.1465  0.0231  0.4329
  398FEC     O5 4033   3.393   2.889   0.726 -0.1390 -0.2282  0.0599
  398FEC     O6 4034   3.124   2.840   0.729 -0.4190 -0.5389  0.5012
  398FEC     F7 4035   3.634   2.823   0.754  0.4022 -0.1288  0.2072
  398FEC     H8 4036   3.528   2.854   0.569  0.4738  0.7283  0.3605
  398FEC     H9 4037   3.513   2.595   0.569 -0.2552 -3.4667  1.5425
  398FEC    H10 4038   3.479   2.599   0.748 -0.3453 -0.5911 -1.3930
  399FEC     C1 4039   1.903   3.661   3.793  0.4751  0.0551 -0.4860
  399FEC     C2 4040   1.880   3.794   3.880 -0.0223  0.6166 -0.8336
  399FEC     O3 4041   1.815   3.904   3.782  0.4427 -0.1141  0.3510
  399FEC     C4 4042   1.823   3.847   3.634  0.5460  0.0624 -0.2094
  399FEC     O5 4043   1.876   3.696   3.639  0.1353  0.7651 -0.4066
  399FEC     O6 4044   1.802   3.929   3.508  0.6364 -0.1622 -0.2775
  399FEC     F7 4045   2.045   3.610   3.805 -0.1653  0.1600 -0.1656
  399FEC     H8 4046   1.835   3.573   3.819 -0.5402  0.6413 -1.0898
  399FEC     H9 4047   1.823   3.780   3.978  0.4084  0.9501 -0.5333
  399FEC    H10 4048   1.982   3.839   3.903 -1.1369  2.8319  0.1248
  400FEC     C1 4049   4.414   0.905   0.331 -0.5452 -0.3426 -0.4415
  400FEC     C2 4050   4.427   1.038   0.416  0.9762  0.7975  0.3823
  400FEC     O3 4051   4.562   1.023   0.501 -0.2975  0.3821  0.2071
  400FEC     C4 4052   4.600   0.864   0.497 -0.7779 -0.6421 -0.2760
  400FEC     O5 4053   4.498   0.790   0.393 -0.0995  0.3188  0.1385
  400FEC     O6 4054   4.720   0.805   0.568  0.6828  0.3691  0.2059
  400FEC     F7 4055   4.278   0.863   0.292  0.0540  0.1740  0.3202
  400FEC     H8 4056   4.471   0.925   0.234  2.8842 -2.1079  1.0583
  400FEC     H9 4057   4.421   1.132   0.352 -2.3036  0.5775  0.1872
  400FEC    H10 4058   4.335   1.043   0.485  0.0053  0.2093 -0.8299
  401FEC     C1 4059   4.629   2.091   0.459  0.3984  1.1169 -0.4344
  401FEC     C2 4060   4.615   1.934   0.487  0.2108 -0.3658  0.2585
  401FEC     O3 4061   4.580   1.914   0.640  0.1701 -0.2266 -0.5147
  401FEC     C4 4062   4.627   2.046   0.718  0.5375 -0.7882  0.6961
  401FEC     O5 4063   4.654   2.160   0.600 -0.1296  0.1221 -0.6152
  401FEC     O6 4064   4.636   2.062   0.869  0.3961 -0.4356 -0.4601
  401FEC     F7 4065   4.726   2.127   0.346 -0.4373  0.0522  0.7369
  401FEC     H8 4066   4.531   2.133   0.420 -0.4202 -0.3035  0.0147
  401FEC     H9 4067   4.551   1.872   0.416  0.2619  0.3452 -0.4198
  401FEC    H10 4068   4.720   1.892   0.471  1.4642  2.6050 -0.0337
  402FEC     C1 4069   4.423   4.689   4.101  0.3884  0.0707  0.2231
  402FEC     C2 4070   4.411   4.812   4.006 -0.0250  0.1096  0.7550
  402FEC     O3 4071   4.414   4.945   4.095 -0.4141 -0.6349  0.0313
  402FEC     C4 4072   4.378   4.898   4.241  0.0064  0.5790  0.4941
  402FEC     O5 4073   4.384   4.738   4.249 -0.2683  0.3076  0.7945
  402FEC     O6 4074   4.340   4.988   4.356 -0.5553  0.2633  0.6340
  402FEC     F7 4075   4.326   4.580   4.068  0.0866 -0.0186 -0.6010
  402FEC     H8 4076   4.528   4.650   4.122  0.5761  0.0121 -0.7704
  402FEC     H9 4077   4.512   4.806   3.953 -0.4073  0.9842 -0.0970
  402FEC    H10 4078   4.321   4.802   3.937 -0.2961 -3.4035  1.3868
  403FEC     C1 4079   1.314   4.309   0.391  0.4792 -0.3719 -0.0140
  403FEC     C2 4080   1.154   4.281   0.421 -0.4030 -0.0914  0.5877
  403FEC     O3 4081   1.064   4.376   0.329  0.2174 -0.2226  0.6752
  403FEC     C4 4082   1.165   4.501   0.289  0.0047 -0.3895  0.1566
  403FEC     O5 4083   1.306   4.467   0.350 -0.0136  0.2422  0.5688
  403FEC     O6 4084   1.130   4.629   0.216 -0.5023 -1.1377 -0.2804
  403FEC     F7 4085   1.414   4.305   0.498 -0.0849  0.0643  0.1825
  403FEC     H8 4086   1.342   4.243   0.302 -2.0335 -2.5374  0.6965
  403FEC     H9 4087   1.122   4.172   0.425  0.6650 -0.3963  1.3013
  403FEC    H10 4088   1.138   4.316   0.529 -0.2624 -0.7864  0.8374
  404FEC     C1 4089   3.580   0.227   4.283  0.0258 -0.5232 -0.2295
  404FEC     C2 4090   3.536   0.379   4.252 -0.2115  0.3582 -0.5025
  404FEC     O3 4091   3.492   0.385   4.100  0.3661  0.5491 -0.1337
  404FEC     C4 4092   3.521   0.242   4.031  0.1725  0.0379  0.7220
  404FEC     O5 4093   3.593   0.147   4.142  0.2749 -0.4080  0.1892
  404FEC     O6 4094   3.489   0.207   3.885 -0.1576 -0.4851  0.5070
  404FEC     F7 4095   3.704   0.226   4.364 -0.0819 -0.2935  0.4884
  404FEC     H8 4096   3.496   0.167   4.332 -2.1943  0.7493 -2.2213
  404FEC     H9 4097   3.476   0.444   4.324  1.1616  1.8369 -0.6294
  404FEC    H10 4098   3.637   0.431   4.241  0.4081 -0.7292 -0.1189
  405FEC     C1 4099   3.461   0.103   0.041 -0.1702 -0.3654  0.3009
  405FEC     C2 4100   3.608   0.147   0.033 -0.1178 -0.3962 -0.0458
  405FEC     O3 4101   3.698   0.079   0.144  0.7680  0.2915 -0.3218
  405FEC     C4 4102   3.598  -0.031   0.208 -0.3449 -0.1788  0.0831
  405FEC     O5 4103   3.456  -0.022   0.141 -0.7312 -0.8967 -0.0077
  405FEC     O6 4104   3.642  -0.136   0.300 -0.7812 -0.1152 -0.3328
  405FEC     F7 4105   3.382   0.210   0.109  0.3803 -0.7265  0.3987
  405FEC     H8 4106   3.421   0.062  -0.057 -2.0528 -0.9943  1.2917
  405FEC     H9 4107   3.639   0.146  -0.076 -2.7637  1.2906 -0.8848
  405FEC    H10 4108   3.593   0.258   0.051  1.7252 -0.1090 -0.0191
  406FEC     C1 4109   1.904   2.295   0.301  0.4723 -0.2320 -0.3379
  406FEC     C2 4110   1.960   2.429   0.233 -0.2723 -0.1011  0.3435
  406FEC     O3 4111   2.110   2.444   0.288 -0.3059  0.2235 -0.0864
  406FEC     C4 4112   2.122   2.366   0.422 -0.3513 -0.1695  0.1535
  406FEC     O5 4113   1.994   2.269   0.429 -0.2780 -0.8270  0.5837
  406FEC     O6 4114   2.225   2.378   0.532 -0.6253  0.4363 -1.1401
  406FEC     F7 4115   1.756   2.286   0.326 -0.2549  0.0957  0.1738
  406FEC     H8 4116   1.922   2.204   0.235 -3.5296 -0.6643 -1.0897
  406FEC     H9 4117   1.956   2.425   0.119  1.0646 -0.1079  0.2824
  406FEC    H10 4118   1.897   2.518   0.268 -0.6468 -0.4389  0.5398
  407FEC     C1 4119   3.404   3.187   0.613  0.2283  0.2382  0.4931
  407FEC     C2 4120   3.297   3.157   0.499  0.3966 -0.4594  0.1669
  407FEC     O3 4121   3.157   3.162   0.565 -0.1400  0.7265  0.1031
  407FEC     C4 4122   3.180   3.152   0.723  0.8133 -1.1900  0.1824
  407FEC     O5 4123   3.333   3.176   0.754 -0.1739  0.5479 -0.4945
  407FEC     O6 4124   3.083   3.142   0.835  0.0180  0.0985 -0.2853
  407FEC     F7 4125   3.527   3.102   0.593 -0.0463  0.0134 -0.0524
  407FEC     H8 4126   3.433   3.296   0.599  1.8790 -0.0304  1.5261
  407FEC     H9 4127   3.316   3.228   0.412 -0.6032  2.5092  2.2290
  407FEC    H10 4128   3.310   3.055   0.450  2.1084  0.4959 -1.4905
  408FEC     C1 4129   4.052   2.989   4.723 -0.4058  0.0630  0.0232
  408FEC     C2 4130   3.902   2.933   4.732 -0.3775 -0.5711 -0.2629
  408FEC     O3 4131   3.886   2.877   4.878  0.2467  0.0907 -0.4578
  408FEC     C4 4132   4.039   2.825   4.923  0.8584 -0.3456  0.6335
  408FEC     O5 4133   4.136   2.901   4.821  0.3878  0.2411 -0.3684
  408FEC     O6 4134   4.075   2.728   5.027 -0.7484 -0.3072 -0.3584
  408FEC     F7 4135   4.099   2.960   4.579  0.4128  0.4209 -0.4782
  408FEC     H8 4136   4.061   3.100   4.748 -0.5377  0.7064 -2.4412
  408FEC     H9 4137   3.830   3.020   4.716  2.3990  2.4957  2.4174
  408FEC    H10 4138   3.887   2.850   4.656  0.5751  1.0750 -2.3519
  409FEC     C1 4139   1.540   1.562   0.538  0.6529 -1.1521 -0.2709
  409FEC     C2 4140   1.423   1.670   0.522  0.7033  0.4287  0.0986
  409FEC     O3 4141   1.287   1.595   0.517  0.4683 -0.2203 -0.4354
  409FEC     C4 4142   1.322   1.442   0.474  0.2212 -0.0225 -0.0338
  409FEC     O5 4143   1.477   1.432   0.469  0.3207  0.5439  0.0353
  409FEC     O6 4144   1.224   1.334   0.437 -0.0833 -0.1347 -0.0916
  409FEC     F7 4145   1.673   1.616   0.491 -0.6082  0.2966 -0.0365
  409FEC     H8 4146   1.549   1.531   0.647  1.5056 -0.8315 -0.2426
  409FEC     H9 4147   1.424   1.747   0.606  0.8111 -1.1078  1.5666
  409FEC    H10 4148   1.426   1.728   0.425 -1.7183  0.7412  0.1534
  410FEC     C1 4149   0.690   3.578   3.636 -0.5657 -0.3265  0.4058
  410FEC     C2 4150   0.604   3.445   3.614 -0.2592 -0.7262  0.4762
  410FEC     O3 4151   0.462   3.493   3.562 -0.3474 -0.3542 -0.2128
  410FEC     C4 4152   0.454   3.657   3.575  0.0561  0.3008 -0.4024
  410FEC     O5 4153   0.597   3.704   3.630  0.2347  0.1748 -0.5917
  410FEC     O6 4154   0.339   3.747   3.532  0.1612 -0.3153 -0.2806
  410FEC     F7 4155   0.800   3.570   3.742 -0.2553  0.1052 -0.2442
  410FEC     H8 4156   0.754   3.568   3.542 -0.2641  1.5819  0.3785
  410FEC     H9 4157   0.654   3.373   3.542  0.5135  1.6921 -1.5384
  410FEC    H10 4158   0.592   3.382   3.709 -0.4200 -2.3509 -0.5728
  411FEC     C1 4159   0.291   2.357   3.888 -0.6720  0.9000 -0.2273
  411FEC     C2 4160   0.336   2.245   3.787 -0.3462  0.2096 -0.9514
  411FEC     O3 4161   0.419   2.310   3.674 -0.2094 -0.1819  0.0217
  411FEC     C4 4162   0.387   2.466   3.679  0.3047 -0.4374 -0.3071
  411FEC     O5 4163   0.295   2.487   3.802 -0.0393 -0.2096 -0.3817
  411FEC     O6 4164   0.430   2.577   3.590  0.2582  0.0930 -0.0384
  411FEC     F7 4165   0.159   2.327   3.948  0.2957 -1.0031  0.5867
  411FEC     H8 4166   0.379   2.368   3.960 -1.9791  1.6149  1.3138
  411FEC     H9 4167   0.373   2.153   3.843  1.9408  0.1739 -2.3806
  411FEC    H10 4168   0.239   2.213   3.736 -0.3688 -1.0216 -0.1628
  412FEC     C1 4169   0.059   2.664   3.607 -0.0874  0.1306  0.2065
  412FEC     C2 4170  -0.100   2.661   3.603  0.0325 -0.5186  0.0807
  412FEC     O3 4171  -0.140   2.512   3.639  0.2153 -0.5631  0.2806
  412FEC     C4 4172  -0.017   2.420   3.578 -0.3168 -0.7096  0.9347
  412FEC     O5 4173   0.093   2.523   3.532 -0.5228  0.2341 -0.1260
  412FEC     O6 4174  -0.014   2.268   3.559  0.6319  0.8243  0.1946
  412FEC     F7 4175   0.118   2.791   3.539 -0.3528  0.1282 -0.1243
  412FEC     H8 4176   0.097   2.660   3.714 -0.5287  0.4423  0.3771
  412FEC     H9 4177  -0.149   2.734   3.676  1.4196 -0.5199  1.0389
  412FEC    H10 4178  -0.133   2.673   3.494 -0.0480 -1.3614  0.0019
  413FEC     C1 4179   4.320   0.953   2.477 -0.4255 -0.3128  0.3108
  413FEC     C2 4180   4.279   0.852   2.368 -0.4896  0.1996  0.5780
  413FEC     O3 4181   4.200   0.925   2.247 -0.1309  0.0930  0.5642
  413FEC     C4 4182   4.188   1.081   2.283  0.9123  0.0442 -0.3955
  413FEC     O5 4183   4.271   1.097   2.425 -0.1277  0.3116  0.2414
  413FEC     O6 4184   4.148   1.199   2.202 -0.2611  0.2269 -0.5693
  413FEC     F7 4185   4.247   0.923   2.602  0.2847  0.2709 -0.7548
  413FEC     H8 4186   4.434   0.958   2.489 -0.2656  0.6402 -1.2603
  413FEC     H9 4187   4.362   0.787   2.324  2.0053  3.3950  0.2253
  413FEC    H10 4188   4.202   0.789   2.423 -1.7989  1.1201 -0.1500
  414FEC     C1 4189   4.119   0.521   1.138 -0.3153 -0.0571 -0.1250
  414FEC     C2 4190   4.220   0.521   1.260 -0.2200  0.3534 -0.1228
  414FEC     O3 4191   4.367   0.512   1.194  0.0650  0.0385 -0.3102
  414FEC     C4 4192   4.353   0.505   1.043 -0.4171  0.9207 -0.5104
  414FEC     O5 4193   4.200   0.507   1.003 -0.3502  0.0886 -0.6037
  414FEC     O6 4194   4.472   0.483   0.945 -0.2501  0.2914 -0.2030
  414FEC     F7 4195   4.016   0.416   1.147 -0.1513 -0.2759 -0.2041
  414FEC     H8 4196   4.062   0.620   1.135 -1.7716 -0.9016 -1.4372
  414FEC     H9 4197   4.207   0.611   1.329 -1.7958  0.8966 -1.0629
  414FEC    H10 4198   4.210   0.425   1.321  0.5151 -1.1518 -2.2521
  415FEC     C1 4199   2.916   2.086   3.320  0.9439  0.5520  0.0782
  415FEC     C2 4200   2.909   2.175   3.448 -0.1356 -0.7540 -0.7801
  415FEC     O3 4201   2.824   2.106   3.564  1.0598 -0.5825 -0.3926
  415FEC     C4 4202   2.770   1.967   3.503 -0.4569  0.1599  0.5062
  415FEC     O5 4203   2.813   1.968   3.343 -0.1640  0.7527  0.7221
  415FEC     O6 4204   2.678   1.870   3.568  0.5877  0.4465  0.0038
  415FEC     F7 4205   2.911   2.156   3.182  0.4239  0.4691 -0.0610
  415FEC     H8 4206   3.017   2.034   3.313  0.2067 -0.8523 -0.6926
  415FEC     H9 4207   3.013   2.198   3.488 -0.5563 -1.4806  0.8207
  415FEC    H10 4208   2.859   2.273   3.420  1.2359  1.3975  3.4124
  416FEC     C1 4209   1.245   0.455   3.654  0.0020  0.1267 -0.8289
  416FEC     C2 4210   1.143   0.528   3.757  0.0810 -0.0686  0.7112
  416FEC     O3 4211   1.083   0.414   3.850  0.3916  0.1354  0.0024
  416FEC     C4 4212   1.201   0.313   3.863 -0.4918  0.1641 -0.0485
  416FEC     O5 4213   1.308   0.341   3.744 -0.6368 -0.2529 -0.1358
  416FEC     O6 4214   1.212   0.199   3.965 -0.0076 -0.3491  0.4798
  416FEC     F7 4215   1.193   0.439   3.512 -0.3263  0.6060 -1.0319
  416FEC     H8 4216   1.331   0.529   3.639  0.1459 -0.3237 -2.4044
  416FEC     H9 4217   1.194   0.603   3.826  0.7232  1.5011 -1.3797
  416FEC    H10 4218   1.068   0.577   3.687 -0.0935 -1.3779 -0.0552
  417FEC     C1 4219   3.319   1.485   3.382 -0.5575  0.7484 -0.3468
  417FEC     C2 4220   3.447   1.416   3.315 -0.1376  0.0401  0.4763
  417FEC     O3 4221   3.512   1.318   3.419  0.0925 -0.2815  0.1057
  417FEC     C4 4222   3.455   1.361   3.558 -0.0900 -0.7527  0.5258
  417FEC     O5 4223   3.338   1.470   3.537 -0.2985  0.2617  0.1084
  417FEC     O6 4224   3.514   1.323   3.693  0.2809  0.2905  0.6198
  417FEC     F7 4225   3.290   1.618   3.322 -0.1148 -0.4091  0.2600
  417FEC     H8 4226   3.236   1.413   3.354  0.3039 -0.2116 -0.5086
  417FEC     H9 4227   3.422   1.360   3.218  1.7597 -0.1429  0.0455
  417FEC    H10 4228   3.526   1.492   3.284  0.6716 -0.5233  1.0986
  418FEC     C1 4229   1.691   4.808   3.611  1.1862  0.0770  0.3363
  418FEC     C2 4230   1.541   4.822   3.668  0.2152 -0.0136 -0.1976
  418FEC     O3 4231   1.485   4.967   3.622  0.3594 -0.1170 -0.0349
  418FEC     C4 4232   1.584   5.020   3.511  0.1388  0.5833  0.0255
  418FEC     O5 4233   1.710   4.913   3.498 -0.3505  0.3306 -0.1444
  418FEC     O6 4234   1.565   5.144   3.420 -0.1569 -0.1477 -0.5121
  418FEC     F7 4235   1.785   4.844   3.720 -0.6138  0.0424  0.4682
  418FEC     H8 4236   1.719   4.703   3.578 -0.1485 -0.3188  0.3934
  418FEC     H9 4237   1.482   4.738   3.618 -1.5774  1.0186  0.0856
  418FEC    H10 4238   1.552   4.818   3.781  1.0861 -0.1939 -0.2804
  419FEC     C1 4239   1.165   4.751   1.295  0.4910 -0.2486  0.4538
  419FEC     C2 4240   1.215   4.868   1.391  0.3116  0.5021  0.0295
  419FEC     O3 4241   1.098   4.920   1.487 -0.5344  0.2065  0.4103
  419FEC     C4 4242   0.965   4.847   1.421  0.4615 -0.6244  0.3307
  419FEC     O5 4243   1.007   4.751   1.299 -0.1504 -0.1553 -0.3408
  419FEC     O6 4244   0.820   4.875   1.464 -0.4167  0.2932  0.5982
  419FEC     F7 4245   1.246   4.739   1.171 -0.0841  0.6035  0.3261
  419FEC     H8 4246   1.192   4.657   1.354  1.4111  1.1324  2.3613
  419FEC     H9 4247   1.307   4.837   1.450  0.1880  1.2363  0.6296
  419FEC    H10 4248   1.229   4.961   1.326 -1.2482  0.7354 -0.0064
  420FEC     C1 4249   0.917   3.958   4.232 -0.5443 -0.0439 -0.1777
  420FEC     C2 4250   0.996   3.905   4.099  0.3769  0.4178 -0.2601
  420FEC     O3 4251   1.063   3.768   4.151  0.3790  0.3434 -0.0792
  420FEC     C4 4252   0.974   3.707   4.259 -0.2242  0.0954 -0.6412
  420FEC     O5 4253   0.870   3.822   4.306  0.1710  0.0347 -0.1545
  420FEC     O6 4254   0.985   3.567   4.313  0.5221 -0.0292 -0.0046
  420FEC     F7 4255   0.998   4.058   4.307 -0.2605 -0.1070 -0.0868
  420FEC     H8 4256   0.820   4.009   4.199 -0.2654 -1.0770 -2.8320
  420FEC     H9 4257   0.925   3.896   4.010 -1.2469 -2.4971  1.1604
  420FEC    H10 4258   1.092   3.966   4.090  0.5829  0.3590  1.3508
  421FEC     C1 4259   0.527   0.932   1.386 -0.4343 -0.3107  0.0886
  421FEC     C2 4260   0.637   0.896   1.497  0.7761 -0.2877  0.2322
  421FEC     O3 4261   0.670   1.032   1.576 -0.0311 -0.2072  0.1548
  421FEC     C4 4262   0.595   1.150   1.501  0.2739  0.0708 -0.0235
  421FEC     O5 4263   0.517   1.090   1.374  0.8044 -0.2040  0.5159
  421FEC     O6 4264   0.612   1.295   1.527  0.0902 -0.5342  0.4733
  421FEC     F7 4265   0.574   0.882   1.254 -0.0178  0.2645 -0.3941
  421FEC     H8 4266   0.426   0.892   1.421 -2.3000  3.1606 -0.8808
  421FEC     H9 4267   0.592   0.818   1.566  0.8583 -0.8230 -0.3112
  421FEC    H10 4268   0.735   0.857   1.453 -1.3826 -3.2218 -2.4115
  422FEC     C1 4269   4.051   1.615   1.362 -0.1762 -0.2378  0.1568
  422FEC     C2 4270   4.098   1.670   1.503  0.6545  0.2758 -1.1346
  422FEC     O3 4271   3.985   1.617   1.603  0.3741  0.3827 -0.4325
  422FEC     C4 4272   3.856   1.580   1.518 -0.3893  0.1846  0.2321
  422FEC     O5 4273   3.897   1.590   1.367  1.1217 -0.4420 -0.3287
  422FEC     O6 4274   3.717   1.548   1.567  0.0191 -0.4057  0.0696
  422FEC     F7 4275   4.100   1.676   1.237  0.0980  0.1260  0.0416
  422FEC     H8 4276   4.105   1.516   1.355  0.3328 -0.1322  2.1139
  422FEC     H9 4277   4.209   1.651   1.523  0.0643 -0.8078  1.5575
  422FEC    H10 4278   4.081   1.782   1.502  0.2290  0.2247 -0.4774
  423FEC     C1 4279   2.681   0.043   4.452 -0.5165 -0.0970 -0.3494
  423FEC     C2 4280   2.690  -0.088   4.362  0.0972  0.2126  0.5260
  423FEC     O3 4281   2.755  -0.052   4.219 -0.2772 -0.0758 -0.4211
  423FEC     C4 4282   2.795   0.101   4.229 -0.0125  0.3664  0.1432
  423FEC     O5 4283   2.751   0.162   4.366  0.0332 -0.0135 -0.3480
  423FEC     O6 4284   2.861   0.179   4.115  0.2835  0.2723 -0.4117
  423FEC     F7 4285   2.532   0.078   4.478 -0.1158  0.6818  0.3964
  423FEC     H8 4286   2.739   0.010   4.544 -1.2967  0.9156  0.5335
  423FEC     H9 4287   2.757  -0.164   4.414  1.4125  0.2978 -0.9524
  423FEC    H10 4288   2.593  -0.139   4.331  0.9222 -0.1879 -1.5952
  424FEC     C1 4289   1.335   0.894   3.392 -0.5163  0.4388  0.4004
  424FEC     C2 4290   1.251   1.024   3.353  0.2515 -0.4001 -0.2467
  424FEC     O3 4291   1.156   1.062   3.474 -0.0834 -0.0944  0.1746
  424FEC     C4 4292   1.145   0.926   3.565 -0.6611  0.2462 -0.4979
  424FEC     O5 4293   1.246   0.822   3.502 -0.3182  0.1555 -0.0327
  424FEC     O6 4294   1.073   0.903   3.696 -0.5776  0.3618  0.4097
  424FEC     F7 4295   1.354   0.804   3.281  0.2156 -0.0386  0.7600
  424FEC     H8 4296   1.436   0.922   3.438 -0.1343 -0.1052 -0.1048
  424FEC     H9 4297   1.329   1.107   3.341  2.1542 -1.9657  0.5975
  424FEC    H10 4298   1.195   1.002   3.256  0.7693  0.4574 -0.7521
  425FEC     C1 4299   4.532   4.432   3.722  0.1567 -0.0753 -0.8893
  425FEC     C2 4300   4.662   4.349   3.764 -0.3420 -0.3791 -0.8491
  425FEC     O3 4301   4.663   4.208   3.696  0.2872 -0.0798 -1.2248
  425FEC     C4 4302   4.527   4.201   3.608  0.0663 -0.3518 -0.3826
  425FEC     O5 4303   4.453   4.342   3.612  0.2419 -0.1360 -0.5453
  425FEC     O6 4304   4.471   4.077   3.532  0.4263  0.3747  0.1198
  425FEC     F7 4305   4.443   4.453   3.834 -0.1590 -0.6056 -0.3916
  425FEC     H8 4306   4.576   4.531   3.688  0.2971  0.5255  0.9277
  425FEC     H9 4307   4.757   4.411   3.750 -0.9438  0.4374 -1.3636
  425FEC    H10 4308   4.650   4.328   3.876  1.0025 -0.8556 -0.7681
  426FEC     C1 4309   0.279   0.802   3.533 -0.0003 -0.0874  0.1070
  426FEC     C2 4310   0.426   0.801   3.592 -0.0117  0.2119 -0.2546
  426FEC     O3 4311   0.493   0.940   3.540  0.4973 -0.4467 -0.1027
  426FEC     C4 4312   0.397   1.001   3.429  0.6994 -0.5609  0.4705
  426FEC     O5 4313   0.268   0.917   3.423 -0.2403  0.4081 -0.0962
  426FEC     O6 4314   0.420   1.117   3.339  0.1240  0.1557  0.2144
  426FEC     F7 4315   0.226   0.669   3.489  0.0254 -0.0086  0.1581
  426FEC     H8 4316   0.211   0.848   3.612  0.8278  1.3306  0.0248
  426FEC     H9 4317   0.411   0.805   3.705 -3.0371 -1.9398 -0.4640
  426FEC    H10 4318   0.486   0.711   3.555  0.0355 -0.8961  2.2959
  427FEC     C1 4319   4.596   1.835   1.176 -0.4891  0.3027  0.7613
  427FEC     C2 4320   4.474   1.797   1.080 -0.0791 -0.2594  0.0504
  427FEC     O3 4321   4.522   1.714   0.958  0.9505  0.8884  0.7768
  427FEC     C4 4322   4.686   1.702   0.980  0.7573 -0.3057  0.3983
  427FEC     O5 4323   4.732   1.787   1.106 -0.8712 -0.5467  0.3226
  427FEC     O6 4324   4.782   1.607   0.908  0.5281 -0.6884 -0.6870
  427FEC     F7 4325   4.603   1.979   1.185 -0.3893  0.3970 -0.3169
  427FEC     H8 4326   4.571   1.785   1.275  0.4114 -0.8441  0.4311
  427FEC     H9 4327   4.391   1.745   1.138 -0.0526  0.6726  0.9509
  427FEC    H10 4328   4.434   1.892   1.030  0.0581 -0.4725 -0.4714
  428FEC     C1 4329   1.310   1.451   1.263 -0.2406  0.3170  0.8173
  428FEC     C2 4330   1.346   1.510   1.401 -0.3662 -0.9364  0.1188
  428FEC     O3 4331   1.500   1.538   1.401  0.6578 -0.6949 -0.1955
  428FEC     C4 4332   1.546   1.525   1.250 -0.8509 -0.7323 -0.0113
  428FEC     O5 4333   1.430   1.450   1.160  0.2601  0.0550 -0.0658
  428FEC     O6 4334   1.669   1.587   1.196 -0.0275 -0.2251  0.3441
  428FEC     F7 4335   1.262   1.310   1.288 -0.1844 -0.0486  0.1074
  428FEC     H8 4336   1.217   1.506   1.226  0.5226  0.2262 -1.3199
  428FEC     H9 4337   1.288   1.607   1.414 -0.0794 -0.5937 -1.0248
  428FEC    H10 4338   1.320   1.447   1.492 -0.0304  1.0229  1.6475
  429FEC     C1 4339   1.277   3.188   0.770 -0.1586  0.1408 -1.0091
  429FEC     C2 4340   1.186   3.104   0.671  0.3360  0.3217  0.9766
  429FEC     O3 4341   1.259   3.104   0.532  0.2157  0.0011  0.0114
  429FEC     C4 4342   1.405   3.166   0.551  0.3666 -0.3211  0.1849
  429FEC     O5 4343   1.423   3.206   0.709 -0.1205 -0.2513 -0.0637
  429FEC     O6 4344   1.505   3.191   0.439 -1.1069  0.2754 -0.1375
  429FEC     F7 4345   1.239   3.331   0.784 -0.5560 -0.0753 -0.3302
  429FEC     H8 4346   1.283   3.147   0.876 -0.6033  0.4733 -0.8502
  429FEC     H9 4347   1.160   2.996   0.697 -2.9837  0.1286 -2.3457
  429FEC    H10 4348   1.091   3.162   0.650  0.9951  1.3464  0.7595
  430FEC     C1 4349   4.406   3.060   0.972  0.6103 -0.2893 -0.0780
  430FEC     C2 4350   4.482   2.923   0.973  0.0771  0.7434 -0.9823
  430FEC     O3 4351   4.369   2.807   0.973 -0.0882 -0.0261 -0.0383
  430FEC     C4 4352   4.234   2.880   1.024 -0.4454  0.0762 -0.3980
  430FEC     O5 4353   4.263   3.034   1.035 -0.1542 -0.6180 -0.1348
  430FEC     O6 4354   4.106   2.813   1.058 -0.6989  0.2708  0.5279
  430FEC     F7 4355   4.484   3.166   1.029  0.3760  0.3407  0.7780
  430FEC     H8 4356   4.387   3.070   0.860  2.6424 -1.2000 -0.5502
  430FEC     H9 4357   4.573   2.909   0.905  0.6628 -0.3698  0.0036
  430FEC    H10 4358   4.507   2.939   1.083  0.2467 -3.1715 -0.3053
  431FEC     C1 4359   0.737   4.276   0.651 -0.0371 -0.5492  0.1514
  431FEC     C2 4360   0.599   4.219   0.592 -0.8432  0.5682  0.5545
  431FEC     O3 4361   0.489   4.247   0.696 -0.0426 -0.0144  0.0614
  431FEC     C4 4362   0.566   4.245   0.837  0.3163 -0.5837 -0.5299
  431FEC     O5 4363   0.723   4.261   0.806 -0.2492  0.0595 -0.5043
  431FEC     O6 4364   0.503   4.245   0.976 -0.0218  0.0225  0.6089
  431FEC     F7 4365   0.862   4.206   0.615 -0.1286  0.2065 -0.0261
  431FEC     H8 4366   0.757   4.388   0.644  2.5742 -0.8784  1.1125
  431FEC     H9 4367   0.580   4.241   0.481  0.5020 -1.1954 -0.0885
  431FEC    H10 4368   0.623   4.107   0.601  0.1439  0.7640  0.5487
  432FEC     C1 4369   3.784   0.509   0.406 -0.4120 -0.1872  0.3459
  432FEC     C2 4370   3.628   0.533   0.442  0.6033  0.0644 -0.0379
  432FEC     O3 4371   3.623   0.565   0.600 -0.1797 -0.3188  0.3310
  432FEC     C4 4372   3.767   0.625   0.637 -0.0430  0.3972  0.0850
  432FEC     O5 4373   3.862   0.595   0.517 -0.3060 -0.2053  0.2824
  432FEC     O6 4374   3.791   0.703   0.762  0.1304 -0.1859  0.4386
  432FEC     F7 4375   3.802   0.362   0.433 -0.8313 -0.4122  0.1765
  432FEC     H8 4376   3.811   0.539   0.299 -0.3751  0.9405  0.6643
  432FEC     H9 4377   3.571   0.605   0.374  0.2911 -0.8018 -0.7156
  432FEC    H10 4378   3.567   0.441   0.415  0.7045  0.5606 -2.1291
  433FEC     C1 4379   1.119   4.399   3.811  0.1416  0.5991 -0.1589
  433FEC     C2 4380   1.096   4.353   3.959  0.2758 -0.0948 -0.8663
  433FEC     O3 4381   1.219   4.284   4.016  0.0970  0.5305 -1.1174
  433FEC     C4 4382   1.327   4.277   3.900 -0.5102 -0.0651 -0.0732
  433FEC     O5 4383   1.260   4.342   3.765 -0.5363  0.0715  0.2226
  433FEC     O6 4384   1.461   4.211   3.906  0.4506  0.2914  0.4763
  433FEC     F7 4385   1.010   4.340   3.730 -0.9262  0.9686  0.3921
  433FEC     H8 4386   1.107   4.512   3.807  1.1173  0.6785 -1.7368
  433FEC     H9 4387   1.059   4.442   4.021 -1.7009  0.6652 -2.9727
  433FEC    H10 4388   1.023   4.266   3.968  0.5065 -0.1869  0.1864
  434FEC     C1 4389   1.407   1.929   2.869  0.2416  0.4111  0.2015
  434FEC     C2 4390   1.484   2.005   2.980 -0.4434 -0.5812  0.0032
  434FEC     O3 4391   1.501   2.154   2.927  0.6530  0.1454 -0.0682
  434FEC     C4 4392   1.431   2.174   2.791  0.0826  0.5424 -0.8213
  434FEC     O5 4393   1.391   2.025   2.742 -1.0120  0.3034 -0.5956
  434FEC     O6 4394   1.407   2.295   2.702  0.2229  0.3238 -0.0173
  434FEC     F7 4395   1.451   1.787   2.847  0.3576 -0.0271  0.3051
  434FEC     H8 4396   1.300   1.908   2.901 -0.1649 -0.4006 -1.5548
  434FEC     H9 4397   1.427   1.994   3.078  2.1558 -1.8425  1.4785
  434FEC    H10 4398   1.589   1.962   2.990 -0.0917  0.5384  1.4903
  435FEC     C1 4399   0.563   0.286   0.148  0.1299  0.6294 -0.2109
  435FEC     C2 4400   0.468   0.368   0.053 -0.3353  0.5069 -0.1034
  435FEC     O3 4401   0.425   0.506   0.125  0.2910  0.4655 -0.1153
  435FEC     C4 4402   0.460   0.483   0.280 -0.0982  0.3072 -0.0780
  435FEC     O5 4403   0.544   0.354   0.293 -0.0869 -0.1134  0.8091
  435FEC     O6 4404   0.419   0.573   0.395 -0.2809  0.0454  0.3989
  435FEC     F7 4405   0.563   0.134   0.139 -0.3125 -0.3859 -0.0130
  435FEC     H8 4406   0.671   0.298   0.113 -0.1189 -1.0635 -1.7743
  435FEC     H9 4407   0.506   0.370  -0.055 -1.4496 -1.1707 -0.5746
  435FEC    H10 4408   0.380   0.296   0.054  0.5700 -0.6284  0.0918
  436FEC     C1 4409   4.703   0.743   2.282 -1.2410 -0.1213  0.1842
  436FEC     C2 4410   4.780   0.821   2.160  0.7412  0.3439  0.4069
  436FEC     O3 4411   4.719   0.972   2.151 -0.6376 -0.0809  0.1479
  436FEC     C4 4412   4.612   0.981   2.264 -0.5921 -0.5329  0.8579
  436FEC     O5 4413   4.592   0.840   2.339  0.2839  0.0047  0.3733
  436FEC     O6 4414   4.530   1.107   2.286 -0.7557 -0.1771  1.2079
  436FEC     F7 4415   4.670   0.596   2.268  0.1947  0.1022 -0.2574
  436FEC     H8 4416   4.778   0.742   2.367 -0.3234 -0.6006 -0.6148
  436FEC     H9 4417   4.893   0.811   2.166  1.0914 -0.9945 -4.4139
  436FEC    H10 4418   4.741   0.776   2.063 -0.5282  2.1685  0.0113
  437FEC     C1 4419   4.074   1.770   4.155  0.4750  0.0661  0.1148
  437FEC     C2 4420   3.976   1.742   4.279 -0.0314 -0.7419 -0.2348
  437FEC     O3 4421   3.830   1.697   4.215 -0.3382 -0.2063  0.2159
  437FEC     C4 4422   3.832   1.767   4.073 -0.0443  0.3111 -0.2473
  437FEC     O5 4423   3.981   1.821   4.040 -0.0856 -0.5450 -0.5328
  437FEC     O6 4424   3.710   1.777   3.984 -0.2419 -0.2798 -0.1868
  437FEC     F7 4425   4.190   1.862   4.186  0.7545 -0.3791  0.4154
  437FEC     H8 4426   4.117   1.669   4.125 -0.5729 -0.1723 -0.6160
  437FEC     H9 4427   4.024   1.686   4.366  0.0439 -0.5395 -0.1444
  437FEC    H10 4428   3.965   1.843   4.331 -1.3754 -1.7843  1.6054
  438FEC     C1 4429   2.078   0.128   0.860  0.2127  0.0860  0.2631
  438FEC     C2 4430   1.946   0.043   0.851 -0.7502  0.4583 -0.0597
  438FEC     O3 4431   1.878   0.039   0.997 -0.1130  0.2470 -0.0163
  438FEC     C4 4432   1.995   0.070   1.095  0.3119 -0.7141 -0.7585
  438FEC     O5 4433   2.124   0.115   1.010 -0.0101  0.3451 -0.3065
  438FEC     O6 4434   1.987   0.048   1.243 -0.0294  0.2007 -0.3350
  438FEC     F7 4435   2.199   0.071   0.786  0.0467 -0.2148 -0.0325
  438FEC     H8 4436   2.063   0.240   0.846 -0.8580  0.0067  0.6479
  438FEC     H9 4437   1.871   0.078   0.773 -3.1479  0.6678  2.2241
  438FEC    H10 4438   1.980  -0.065   0.832 -0.0515 -0.1065  3.5347
  439FEC     C1 4439   4.701   3.137   0.626 -0.2092  0.2138  0.0255
  439FEC     C2 4440   4.654   3.220   0.501  0.7247  0.2951  0.1709
  439FEC     O3 4441   4.579   3.348   0.553  0.1056  0.0182 -0.5287
  439FEC     C4 4442   4.548   3.327   0.708 -0.1507  0.3936 -0.5965
  439FEC     O5 4443   4.599   3.175   0.746  0.4345  0.3969 -0.1322
  439FEC     O6 4444   4.476   3.421   0.795  0.3052  0.2729  0.1097
  439FEC     F7 4445   4.705   2.991   0.595 -0.2619 -0.2611 -0.0742
  439FEC     H8 4446   4.804   3.174   0.657 -0.6105  0.8227  0.6420
  439FEC     H9 4447   4.740   3.243   0.429  0.9848  1.0986  0.7307
  439FEC    H10 4448   4.584   3.152   0.443  0.6602  1.1958 -0.8411
  440FEC     C1 4449   2.905   1.764   0.130  0.1644  0.5823  0.9675
  440FEC     C2 4450   2.776   1.665   0.112 -0.3548 -0.5285 -0.3748
  440FEC     O3 4451   2.815   1.537   0.209  0.5355 -0.5869  0.1757
  440FEC     C4 4452   2.967   1.528   0.231  0.2767  0.2124  0.2044
  440FEC     O5 4453   3.025   1.669   0.175  0.7314 -0.2539 -0.3795
  440FEC     O6 4454   3.047   1.417   0.298  0.0348  0.1607 -0.5305
  440FEC     F7 4455   2.937   1.849   0.012 -0.3420 -0.3503 -0.2344
  440FEC     H8 4456   2.881   1.833   0.218 -1.8794  0.7709  0.3096
  440FEC     H9 4457   2.680   1.714   0.150  0.4105  0.2869  0.5171
  440FEC    H10 4458   2.773   1.636   0.001 -1.3531 -1.4799 -0.1295
  441FEC     C1 4459   2.295   1.259   2.199 -0.2003 -0.0109  0.3849
  441FEC     C2 4460   2.197   1.218   2.311  0.0112  0.1899 -0.0116
  441FEC     O3 4461   2.281   1.175   2.440  0.0032 -0.3282  0.1828
  441FEC     C4 4462   2.433   1.190   2.407 -0.0316 -0.6246 -0.0245
  441FEC     O5 4463   2.443   1.225   2.250  0.1056  0.3600  0.2082
  441FEC     O6 4464   2.554   1.153   2.490 -0.1453  0.1852 -0.0586
  441FEC     F7 4465   2.268   1.214   2.062  0.1314  0.1849 -0.4328
  441FEC     H8 4466   2.285   1.372   2.192  1.6824  0.1639 -0.0228
  441FEC     H9 4467   2.122   1.302   2.333 -3.4384 -2.5414 -0.4713
  441FEC    H10 4468   2.143   1.122   2.283 -0.9435  0.2573  1.4726
  442FEC     C1 4469   0.529   4.576   4.717  0.5651  0.3579 -0.0622
  442FEC     C2 4470   0.484   4.546   4.570  0.1886  0.3945  0.2097
  442FEC     O3 4471   0.369   4.654   4.532 -0.2893  1.0731  0.0587
  442FEC     C4 4472   0.371   4.767   4.641  0.1278  0.2854 -0.1623
  442FEC     O5 4473   0.494   4.734   4.736  0.4713  0.4445  0.0526
  442FEC     O6 4474   0.274   4.884   4.632 -0.3322  0.3175 -0.4726
  442FEC     F7 4475   0.467   4.492   4.824 -0.4251  0.0864 -0.0422
  442FEC     H8 4476   0.642   4.568   4.729  0.4232  0.9535  1.9586
  442FEC     H9 4477   0.572   4.548   4.498 -0.5124  1.2963 -0.6348
  442FEC    H10 4478   0.425   4.448   4.567 -1.6587  1.4741 -2.3935
  443FEC     C1 4479   3.657   2.041   3.318  0.0410  0.0174  1.0031
  443FEC     C2 4480   3.593   1.942   3.220 -1.1031  0.2813 -0.1129
  443FEC     O3 4481   3.441   1.974   3.208  0.2601  0.3538  0.6733
  443FEC     C4 4482   3.401   2.066   3.337 -0.3036 -0.0709 -0.3465
  443FEC     O5 4483   3.541   2.094   3.408 -0.0605 -0.6829  0.1209
  443FEC     O6 4484   3.258   2.087   3.378  0.3262 -0.1422  0.0554
  443FEC     F7 4485   3.780   1.982   3.393  0.3253  0.4226  0.2787
  443FEC     H8 4486   3.686   2.133   3.257  0.8754 -0.3190  0.8775
  443FEC     H9 4487   3.640   1.959   3.117  1.4306  1.6593  1.1798
  443FEC    H10 4488   3.604   1.834   3.256  4.4536  0.9199  1.1225
  444FEC     C1 4489   3.599   3.178   2.103 -0.1146 -0.2687 -0.6984
  444FEC     C2 4490   3.746   3.191   2.163 -0.6130 -0.0095 -0.2580
  444FEC     O3 4491   3.720   3.202   2.322 -0.4033 -1.1794 -0.7180
  444FEC     C4 4492   3.587   3.128   2.348 -0.0162 -0.4475  0.1837
  444FEC     O5 4493   3.512   3.105   2.206 -0.1153 -0.3081 -0.1997
  444FEC     O6 4494   3.521   3.080   2.474 -0.1747  0.2057 -0.5439
  444FEC     F7 4495   3.539   3.319   2.089  0.2886 -0.0746  0.4188
  444FEC     H8 4496   3.616   3.115   2.010 -0.5157  0.2739 -1.1455
  444FEC     H9 4497   3.810   3.099   2.141  2.2559  1.4534  1.4203
  444FEC    H10 4498   3.796   3.285   2.123 -0.2283  0.9508  2.3332
  445FEC     C1 4499   4.732   4.730   1.845  0.0389 -0.3100  0.1872
  445FEC     C2 4500   4.830   4.835   1.772  0.8501  0.3302 -0.3846
  445FEC     O3 4501   4.746   4.921   1.667 -0.4123 -0.2835 -0.0803
  445FEC     C4 4502   4.594   4.878   1.688 -0.1638  0.1749 -0.6426
  445FEC     O5 4503   4.581   4.765   1.805  0.0291 -0.6352 -0.2778
  445FEC     O6 4504   4.477   4.934   1.608 -0.6079  0.0951  0.0328
  445FEC     F7 4505   4.766   4.588   1.825  0.2462  0.0645  0.1785
  445FEC     H8 4506   4.738   4.750   1.957 -1.2007  1.6758 -0.0437
  445FEC     H9 4507   4.873   4.899   1.856 -3.0163 -0.7735  2.7625
  445FEC    H10 4508   4.921   4.778   1.733  0.1181 -1.0076 -0.2094
  446FEC     C1 4509   4.104   2.724   3.203  0.6479  0.0345 -0.0023
  446FEC     C2 4510   4.126   2.864   3.129  0.1763  0.5653  0.1657
  446FEC     O3 4511   4.000   2.868   3.024 -0.4750 -0.1953  0.2402
  446FEC     C4 4512   3.887   2.772   3.077  0.2440 -0.9616  0.5837
  446FEC     O5 4513   3.947   2.688   3.195  0.5647  0.3183  0.0107
  446FEC     O6 4514   3.748   2.761   3.021 -0.1119  0.8013  0.5370
  446FEC     F7 4515   4.184   2.613   3.157 -0.5466  0.0448  0.8645
  446FEC     H8 4516   4.135   2.752   3.309  3.3930 -2.0826 -0.1458
  446FEC     H9 4517   4.126   2.952   3.201 -2.9668 -0.0249  1.0349
  446FEC    H10 4518   4.230   2.865   3.082 -0.2224 -2.0251 -0.9499
  447FEC     C1 4519   1.036   3.398   3.306  0.7712 -0.2131  0.2165
  447FEC     C2 4520   1.191   3.425   3.302  0.4176 -1.4966  0.1812
  447FEC     O3 4521   1.225   3.538   3.413 -0.1569  0.2395 -0.5735
  447FEC     C4 4522   1.086   3.609   3.442 -0.1724 -0.5273 -0.2291
  447FEC     O5 4523   0.970   3.530   3.368 -0.1239  0.4134 -0.8219
  447FEC     O6 4524   1.078   3.739   3.526 -0.2411 -0.3928 -0.6335
  447FEC     F7 4525   0.980   3.381   3.169  0.2919  0.2110 -0.2613
  447FEC     H8 4526   1.018   3.311   3.377 -0.1753  0.7326  1.1835
  447FEC     H9 4527   1.259   3.334   3.296  1.1423 -1.0901  1.6420
  447FEC    H10 4528   1.211   3.479   3.203 -0.9799 -0.4333  0.4386
  448FEC     C1 4529   3.155   0.129   4.020 -0.3947 -0.2023 -0.5793
  448FEC     C2 4530   3.070   0.145   3.890  0.3140 -0.4294  0.2388
  448FEC     O3 4531   3.100   0.021   3.795 -0.0749  0.5224 -0.6170
  448FEC     C4 4532   3.237  -0.043   3.855 -0.0040 -0.3170  0.3935
  448FEC     O5 4533   3.284   0.044   3.980  0.0912  0.2127 -0.1429
  448FEC     O6 4534   3.317  -0.162   3.796  0.3439 -0.0318  0.0315
  448FEC     F7 4535   3.189   0.260   4.092 -0.0828 -0.5639  0.2256
  448FEC     H8 4536   3.093   0.065   4.092  0.2385  1.6324  1.6968
  448FEC     H9 4537   2.957   0.147   3.906  0.2955 -2.6597  0.7110
  448FEC    H10 4538   3.083   0.245   3.836 -0.8803  0.7041  1.9545
  449FEC     C1 4539   2.001   1.731   0.168 -0.8081  0.6824 -0.0750
  449FEC     C2 4540   2.026   1.852   0.079  0.2034  0.5679 -0.3318
  449FEC     O3 4541   1.899   1.947   0.086  0.0329  0.0125 -0.0511
  449FEC     C4 4542   1.780   1.851   0.135 -0.3468 -0.0602  0.7712
  449FEC     O5 4543   1.840   1.711   0.179 -0.0739 -0.5160 -0.1710
  449FEC     O6 4544   1.632   1.888   0.134 -0.0090 -0.1359  0.3032
  449FEC     F7 4545   2.073   1.609   0.121  0.1111 -0.2726 -0.1972
  449FEC     H8 4546   2.042   1.762   0.270  1.2389  1.0298 -0.9622
  449FEC     H9 4547   2.129   1.895   0.102  0.8342 -0.5326 -1.0049
  449FEC    H10 4548   2.016   1.806  -0.025 -0.6216  0.1854 -0.0917
  450FEC     C1 4549   3.639   1.593   0.133  0.6563 -0.2883  0.1605
  450FEC     C2 4550   3.610   1.720   0.231 -0.7931  0.4072 -0.4865
  450FEC     O3 4551   3.533   1.671   0.366 -0.6145  0.1561  0.1531
  450FEC     C4 4552   3.488   1.522   0.330 -0.4048  0.2210  0.1042
  450FEC     O5 4553   3.533   1.487   0.188  0.2511  0.3408  0.0482
  450FEC     O6 4554   3.394   1.442   0.415 -0.1301 -0.0410 -0.3509
  450FEC     F7 4555   3.620   1.637  -0.008 -0.3441 -0.1708 -0.2211
  450FEC     H8 4556   3.744   1.551   0.146  1.0503  0.6732  0.1572
  450FEC     H9 4557   3.717   1.753   0.255 -1.0543 -0.2403  1.8465
  450FEC    H10 4558   3.543   1.786   0.167 -0.5344  1.8604  0.6705
  451FEC     C1 4559   1.317   1.487   3.410  0.0851 -0.7587  0.5291
  451FEC     C2 4560   1.472   1.507   3.417  0.3638  0.3301  0.0835
  451FEC     O3 4561   1.520   1.603   3.304  0.4467 -0.3731 -0.2087
  451FEC     C4 4562   1.388   1.677   3.256  0.0767 -0.3042  0.2601
  451FEC     O5 4563   1.263   1.614   3.332  0.0772  0.2554 -0.0641
  451FEC     O6 4564   1.383   1.786   3.151 -0.5867  0.9827  1.0314
  451FEC     F7 4565   1.279   1.374   3.325  0.2033 -0.5290 -0.6370
  451FEC     H8 4566   1.266   1.486   3.512  1.2590  2.3557  1.2666
  451FEC     H9 4567   1.497   1.559   3.515  0.4389  2.9211 -1.2141
  451FEC    H10 4568   1.510   1.399   3.417 -1.5846 -0.4112 -0.1004
  452FEC     C1 4569   1.868   3.033   3.303 -0.0349 -0.0261  0.0566
  452FEC     C2 4570   2.025   3.018   3.301  0.0347 -0.1538 -0.2664
  452FEC     O3 4571   2.075   3.143   3.207 -0.0752  0.6130 -0.1362
  452FEC     C4 4572   1.958   3.250   3.217  0.2296  0.1851 -0.2545
  452FEC     O5 4573   1.828   3.183   3.273 -0.0401  0.9020  0.0738
  452FEC     O6 4574   1.968   3.385   3.152  0.3976 -0.4229  0.4014
  452FEC     F7 4575   1.795   2.958   3.201  1.0692  0.2114  0.0266
  452FEC     H8 4576   1.836   2.998   3.406  0.1307  0.8724  0.4201
  452FEC     H9 4577   2.064   3.019   3.408 -2.6869  1.6454  0.8096
  452FEC    H10 4578   2.055   2.921   3.250 -0.0072  1.2004 -3.1071
  453FEC     C1 4579   0.179   4.134   1.154 -0.2770  0.0923 -0.6536
  453FEC     C2 4580   0.294   4.049   1.086  0.7934  0.2167  0.0701
  453FEC     O3 4581   0.285   4.070   0.932 -0.3006 -0.0276  0.2382
  453FEC     C4 4582   0.149   4.153   0.906  0.7814 -0.5935 -0.8527
  453FEC     O5 4583   0.068   4.160   1.041 -1.3159 -0.5377 -0.6488
  453FEC     O6 4584   0.087   4.203   0.777  0.1316  0.3251 -0.4934
  453FEC     F7 4585   0.143   4.080   1.283  0.3806 -0.1622  0.4657
  453FEC     H8 4586   0.227   4.236   1.171 -0.9862  0.6022 -1.6124
  453FEC     H9 4587   0.399   4.069   1.122  0.4472 -0.0091  1.2341
  453FEC    H10 4588   0.268   3.939   1.105  1.6704 -0.1017 -0.5237
  454FEC     C1 4589   1.681   0.381   4.088 -0.0092  0.1710  0.7022
  454FEC     C2 4590   1.605   0.332   3.956 -1.3871  0.7417 -0.0709
  454FEC     O3 4591   1.523   0.450   3.899  0.2025 -0.3484 -0.1116
  454FEC     C4 4592   1.496   0.550   4.014 -0.0619 -0.0081  0.5061
  454FEC     O5 4593   1.591   0.498   4.138  0.5233  0.3702  0.3313
  454FEC     O6 4594   1.401   0.674   4.005  0.3769 -0.1870  0.1993
  454FEC     F7 4595   1.709   0.280   4.196 -0.3383  0.0192  0.1292
  454FEC     H8 4596   1.785   0.410   4.052 -0.5179  0.4443 -0.5950
  454FEC     H9 4597   1.678   0.285   3.883 -0.8113  2.4548 -0.6415
  454FEC    H10 4598   1.536   0.249   3.991 -0.0943 -0.5145 -0.4279
  455FEC     C1 4599   0.591   1.043   3.013  0.4353 -0.6537  1.1218
  455FEC     C2 4600   0.610   1.042   2.855  0.7159 -0.0460 -0.7256
  455FEC     O3 4601   0.599   0.896   2.803 -0.2150 -0.1060 -0.1151
  455FEC     C4 4602   0.634   0.801   2.935  0.2337 -0.6030 -0.2907
  455FEC     O5 4603   0.659   0.902   3.052 -0.4674  0.2359 -0.5922
  455FEC     O6 4604   0.658   0.652   2.945  0.3565 -0.3214  0.2811
  455FEC     F7 4605   0.640   1.171   3.073 -0.2237 -0.3106 -0.2894
  455FEC     H8 4606   0.478   1.037   3.020  0.2557  0.5638 -0.2395
  455FEC     H9 4607   0.551   1.119   2.795  1.9370  1.0046 -0.6295
  455FEC    H10 4608   0.719   1.077   2.848  0.2948  1.3391 -0.6572
  456FEC     C1 4609   3.003   3.675   4.468  0.2126  0.3450 -0.0181
  456FEC     C2 4610   2.850   3.705   4.430 -0.0103  0.0603  0.1222
  456FEC     O3 4611   2.764   3.610   4.524 -0.1493  0.2041  0.4802
  456FEC     C4 4612   2.861   3.481   4.557 -0.3526  0.7046  0.1969
  456FEC     O5 4613   3.009   3.516   4.500 -0.4205 -0.2889 -0.1565
  456FEC     O6 4614   2.817   3.347   4.612 -0.6683  0.0156  0.8124
  456FEC     F7 4615   3.090   3.700   4.350 -0.1303 -0.1938 -0.0623
  456FEC     H8 4616   3.042   3.734   4.558  0.0200  1.2178 -0.4921
  456FEC     H9 4617   2.825   3.816   4.446 -0.8409 -0.4734  3.1453
  456FEC    H10 4618   2.819   3.685   4.322  0.4816 -1.2421  0.2068
  457FEC     C1 4619   1.801   3.436   2.525  0.5958  0.2308  0.7486
  457FEC     C2 4620   1.722   3.571   2.551  0.4621  0.0547  0.2326
  457FEC     O3 4621   1.622   3.600   2.426 -0.4812 -0.2510 -0.7224
  457FEC     C4 4622   1.659   3.488   2.315 -0.0074 -0.2332 -0.2607
  457FEC     O5 4623   1.767   3.390   2.373  0.1309 -0.1415  0.4982
  457FEC     O6 4624   1.600   3.486   2.177  0.2051 -0.0276  0.3836
  457FEC     F7 4625   1.947   3.425   2.547 -0.1238 -0.0873  0.1655
  457FEC     H8 4626   1.751   3.349   2.580 -2.7036  0.8664 -1.0203
  457FEC     H9 4627   1.666   3.568   2.651 -2.4247 -2.0088 -1.3197
  457FEC    H10 4628   1.799   3.655   2.546  0.2159  0.2904  0.4411
  458FEC     C1 4629   3.916   1.085   0.266  0.5142  0.5224 -0.5794
  458FEC     C2 4630   3.849   0.942   0.259  0.3775 -0.3193 -0.5968
  458FEC     O3 4631   3.854   0.887   0.409 -0.7314  0.4060 -0.5580
  458FEC     C4 4632   3.966   0.964   0.482  0.2395  0.2607  0.1095
  458FEC     O5 4633   4.009   1.087   0.394 -0.6203 -0.6992 -0.1141
  458FEC     O6 4634   4.011   0.951   0.626 -0.2724 -0.2543  0.2237
  458FEC     F7 4635   3.994   1.134   0.150 -0.3638 -0.0739 -0.0462
  458FEC     H8 4636   3.822   1.149   0.279 -0.4644 -0.9205 -0.1633
  458FEC     H9 4637   3.746   0.973   0.222  0.2004 -0.6305 -0.3720
  458FEC    H10 4638   3.916   0.885   0.187 -1.1100 -0.4736 -1.9260
  459FEC     C1 4639   0.911   3.465   0.521  0.1365 -0.0514  0.5287
  459FEC     C2 4640   0.809   3.337   0.526 -0.1169 -0.0869  0.2196
  459FEC     O3 4641   0.686   3.368   0.617  0.2993  0.0742 -0.4567
  459FEC     C4 4642   0.708   3.511   0.682  0.0405  0.8535  0.5551
  459FEC     O5 4643   0.855   3.570   0.625 -0.6803 -0.2639  0.1533
  459FEC     O6 4644   0.614   3.582   0.774 -0.1558 -0.2377  0.1569
  459FEC     F7 4645   1.049   3.418   0.520 -0.2295 -0.3404  0.1961
  459FEC     H8 4646   0.897   3.515   0.419  0.1232 -0.3876  0.3625
  459FEC     H9 4647   0.791   3.301   0.420  1.2090  0.6605 -0.2943
  459FEC    H10 4648   0.875   3.259   0.577  2.3086  1.3203 -0.5982
  460FEC     C1 4649   4.416   2.993   0.212 -0.7226 -0.1839 -0.1986
  460FEC     C2 4650   4.458   2.936   0.068  0.2172  0.3940 -0.0574
  460FEC     O3 4651   4.584   2.843   0.084 -0.0071  0.7715  0.2134
  460FEC     C4 4652   4.608   2.813   0.239 -0.0938 -0.4401  0.3026
  460FEC     O5 4653   4.516   2.922   0.315  0.1363 -0.1375 -0.4404
  460FEC     O6 4654   4.718   2.725   0.292 -0.4246  0.3434  0.2048
  460FEC     F7 4655   4.442   3.143   0.224  0.1934 -0.9487 -0.0318
  460FEC     H8 4656   4.303   2.983   0.223 -0.7941  1.7295  1.5035
  460FEC     H9 4657   4.364   2.895   0.019  0.5143 -1.9909  1.1968
  460FEC    H10 4658   4.495   3.019  -0.001 -2.2425  0.1029 -1.8515
  461FEC     C1 4659   3.288   2.332   3.810  0.4611  0.5585  0.0428
  461FEC     C2 4660   3.398   2.289   3.699  0.1660  0.6719  0.4137
  461FEC     O3 4661   3.352   2.349   3.557 -0.0158  0.4389  0.0191
  461FEC     C4 4662   3.245   2.463   3.594 -0.8287 -0.0612 -0.2835
  461FEC     O5 4663   3.206   2.460   3.747 -0.1621  0.3699  0.1447
  461FEC     O6 4664   3.212   2.579   3.499 -0.1782 -0.0786  0.3845
  461FEC     F7 4665   3.203   2.215   3.849  0.5865  0.4602  0.5833
  461FEC     H8 4666   3.347   2.369   3.900  0.3519  2.3602 -0.5804
  461FEC     H9 4667   3.507   2.313   3.721 -0.3365  1.5980  2.1033
  461FEC    H10 4668   3.385   2.176   3.697 -0.2566  0.7202 -2.1117
  462FEC     C1 4669   1.576   3.276   1.064  0.1023  0.3435 -0.1719
  462FEC     C2 4670   1.689   3.233   0.958  0.2591  1.0621 -0.3692
  462FEC     O3 4671   1.714   3.349   0.861 -0.3639  0.6314 -0.5972
  462FEC     C4 4672   1.587   3.438   0.869  0.6237  0.0233  0.1905
  462FEC     O5 4673   1.499   3.401   0.999 -0.2117 -0.1546  0.5994
  462FEC     O6 4674   1.543   3.548   0.784  0.5429  0.1880  0.2211
  462FEC     F7 4675   1.472   3.180   1.094  0.0717 -0.7209 -0.0488
  462FEC     H8 4676   1.623   3.312   1.162 -0.8601  1.1681 -0.0002
  462FEC     H9 4677   1.782   3.198   1.013  1.0296  0.3454 -2.0649
  462FEC    H10 4678   1.637   3.150   0.899  1.5065  0.5784 -0.8221
  463FEC     C1 4679   1.504   2.823   0.851  0.0263  0.2753  0.5129
  463FEC     C2 4680   1.471   2.673   0.831 -0.3407  0.5716  0.2602
  463FEC     O3 4681   1.487   2.647   0.668 -0.3917 -0.2474 -0.2836
  463FEC     C4 4682   1.468   2.787   0.597 -0.0719 -0.1520 -0.1572
  463FEC     O5 4683   1.475   2.897   0.712 -0.3006  0.2638 -0.1614
  463FEC     O6 4684   1.445   2.819   0.444  0.3702  0.1366 -0.1437
  463FEC     F7 4685   1.448   2.883   0.975  0.0128  0.2972  0.2510
  463FEC     H8 4686   1.616   2.839   0.837  0.0430 -0.4999 -0.2670
  463FEC     H9 4687   1.528   2.612   0.909 -0.8648 -1.4809 -0.8966
  463FEC    H10 4688   1.364   2.645   0.858 -0.8276  2.1677  0.0492
  464FEC     C1 4689   0.471   2.691   4.720 -0.1573  0.2670  0.0164
  464FEC     C2 4690   0.595   2.634   4.639 -0.5816  0.8514  0.1552
  464FEC     O3 4691   0.558   2.487   4.586  0.4568  0.6342 -0.2231
  464FEC     C4 4692   0.430   2.440   4.682 -0.6948  0.2365  0.7397
  464FEC     O5 4693   0.397   2.566   4.785 -0.4742  0.1201  0.7980
  464FEC     O6 4694   0.347   2.311   4.667 -0.0532 -0.6965 -0.8228
  464FEC     F7 4695   0.514   2.806   4.806 -0.1229  0.3109 -0.1634
  464FEC     H8 4696   0.398   2.734   4.644 -0.8513 -2.4111 -0.9449
  464FEC     H9 4697   0.642   2.698   4.558 -2.0846  0.9488 -0.6802
  464FEC    H10 4698   0.682   2.613   4.710 -0.5632 -1.2716 -0.4139
  465FEC     C1 4699   0.651   0.850   4.460  0.3895  0.4383  0.1866
  465FEC     C2 4700   0.560   0.808   4.332  0.2820  0.0889  0.0604
  465FEC     O3 4701   0.608   0.662   4.290  0.3836 -0.4785  0.9942
  465FEC     C4 4702   0.725   0.611   4.384 -0.4709 -1.1692 -0.1690
  465FEC     O5 4703   0.747   0.729   4.487 -0.1569  0.0841  0.2764
  465FEC     O6 4704   0.797   0.481   4.367  0.3975  0.4124 -0.5039
  465FEC     F7 4705   0.725   0.974   4.426  0.3195  0.1895 -0.1184
  465FEC     H8 4706   0.585   0.859   4.552 -0.8491  0.6680 -0.6933
  465FEC     H9 4707   0.449   0.809   4.357  0.0328 -1.6756 -0.8822
  465FEC    H10 4708   0.577   0.888   4.252  0.6601 -0.0028  0.0472
  466FEC     C1 4709   0.312   2.741   4.290  0.8960 -0.2765 -0.0389
  466FEC     C2 4710   0.370   2.613   4.206  0.2825 -0.3871  0.4395
  466FEC     O3 4711   0.258   2.515   4.176  0.0919 -0.3546 -0.2878
  466FEC     C4 4712   0.138   2.553   4.275  0.6001 -0.6419  0.2364
  466FEC     O5 4713   0.167   2.688   4.349 -0.6383  0.4394 -0.4521
  466FEC     O6 4714   0.008   2.478   4.297 -0.1682  0.1043  0.0255
  466FEC     F7 4715   0.402   2.796   4.397  0.0550  0.0772 -0.2661
  466FEC     H8 4716   0.290   2.820   4.211  0.5748 -0.7760 -0.4504
  466FEC     H9 4717   0.429   2.638   4.112  0.9172 -1.2883  0.5879
  466FEC    H10 4718   0.443   2.570   4.282  1.8088  1.6578  0.2164
  467FEC     C1 4719   4.673   0.544   3.354  0.0181 -0.0091 -0.2714
  467FEC     C2 4720   4.759   0.528   3.217  0.2424 -0.4566 -0.0638
  467FEC     O3 4721   4.811   0.666   3.182  0.3403 -0.3838  0.1540
  467FEC     C4 4722   4.707   0.772   3.244 -0.5815  0.3557  0.1714
  467FEC     O5 4723   4.620   0.700   3.349 -0.0760  1.2965 -0.6641
  467FEC     O6 4724   4.702   0.922   3.215 -0.0129 -0.5114 -0.4512
  467FEC     F7 4725   4.567   0.443   3.373  0.2838 -0.3134 -0.2206
  467FEC     H8 4726   4.742   0.543   3.445 -2.1161  0.7622  1.4532
  467FEC     H9 4727   4.846   0.455   3.226  0.2095 -1.2127 -4.0012
  467FEC    H10 4728   4.692   0.496   3.131  1.1074 -0.2877 -0.8158
  468FEC     C1 4729   1.900   4.333   4.074 -0.2932  0.7699  0.0549
  468FEC     C2 4730   2.018   4.441   4.045 -0.2497  0.1198 -0.0205
  468FEC     O3 4731   1.952   4.571   3.991  0.2895 -0.0267  0.1726
  468FEC     C4 4732   1.794   4.542   3.985  0.7084 -0.1338 -0.3792
  468FEC     O5 4733   1.761   4.404   4.052  0.1234 -0.4538 -0.0480
  468FEC     O6 4734   1.693   4.635   3.929  0.0650  0.2597  0.4212
  468FEC     F7 4735   1.898   4.204   3.998 -0.0437  0.1076 -0.4864
  468FEC     H8 4736   1.893   4.285   4.178  0.3838 -0.9908 -0.6730
  468FEC     H9 4737   2.082   4.465   4.136 -0.3039  0.5152 -0.0847
  468FEC    H10 4738   2.082   4.396   3.963  1.2240 -0.2231  1.2625
  469FEC     C1 4739   3.981   3.960   0.294  0.1106  0.3313 -0.1541
  469FEC     C2 4740   3.971   4.035   0.155 -0.1845 -0.3087  0.3600
  469FEC     O3 4741   3.823   4.103   0.157 -0.4069  0.4829  0.3158
  469FEC     C4 4742   3.777   4.120   0.310 -0.2237 -0.2527  0.2875
  469FEC     O5 4743   3.881   4.036   0.400 -0.7752 -0.3491 -0.1742
  469FEC     O6 4744   3.642   4.174   0.357 -0.0606  0.3359 -0.5716
  469FEC     F7 4745   3.937   3.822   0.277  0.8184  0.0096  0.1228
  469FEC     H8 4746   4.093   3.968   0.314  0.2595 -2.1510  0.3562
  469FEC     H9 4747   4.047   4.115   0.128 -0.7004 -0.5269 -1.9563
  469FEC    H10 4748   3.958   3.957   0.072 -2.6571 -0.8022  1.1336
  470FEC     C1 4749   1.323   3.009   2.526 -0.3732 -0.0486  0.2037
  470FEC     C2 4750   1.476   3.017   2.576  0.1939  0.2874 -0.4232
  470FEC     O3 4751   1.490   3.158   2.650  0.0519 -0.0052  0.2029
  470FEC     C4 4752   1.360   3.247   2.608 -0.5050  0.3260  0.2045
  470FEC     O5 4753   1.267   3.157   2.521  0.2759  0.2962  0.0034
  470FEC     O6 4754   1.338   3.391   2.641 -0.9031 -0.3303 -0.5547
  470FEC     F7 4755   1.306   2.924   2.406 -0.0993 -0.2436  0.3068
  470FEC     H8 4756   1.259   2.968   2.611 -0.6747  1.2692  0.6410
  470FEC     H9 4757   1.502   2.921   2.632  0.6060 -0.1408 -1.3249
  470FEC    H10 4758   1.550   3.024   2.490 -0.7714 -2.4601 -1.5794
  471FEC     C1 4759   3.530   1.745   2.429 -0.1193 -0.0264 -0.5562
  471FEC     C2 4760   3.513   1.854   2.314  0.5383 -0.5440  1.1540
  471FEC     O3 4761   3.453   1.775   2.196  0.2135  0.4979  0.6666
  471FEC     C4 4762   3.382   1.647   2.245 -0.0288  0.5111 -0.6160
  471FEC     O5 4763   3.416   1.633   2.401  0.2391  0.3997  0.1736
  471FEC     O6 4764   3.293   1.556   2.158  0.2747  0.2554 -0.2211
  471FEC     F7 4765   3.667   1.692   2.428  0.5102 -0.0821 -0.2664
  471FEC     H8 4766   3.503   1.808   2.520 -2.0449  0.0241 -1.1050
  471FEC     H9 4767   3.438   1.937   2.336  0.0920 -0.6621  0.1163
  471FEC    H10 4768   3.621   1.878   2.286  0.2693  0.3579  0.8754
  472FEC     C1 4769   3.437   2.845   0.172  0.2553 -0.1428  0.0771
  472FEC     C2 4770   3.321   2.948   0.115  0.2299  0.9509  0.1697
  472FEC     O3 4771   3.343   2.966  -0.041 -0.1446 -0.0129  0.0633
  472FEC     C4 4772   3.495   2.920  -0.068  0.0933  0.3925  0.5336
  472FEC     O5 4773   3.561   2.875   0.071  0.7330  0.2918 -0.2140
  472FEC     O6 4774   3.566   2.932  -0.200  0.3852 -0.2510  0.4265
  472FEC     F7 4775   3.458   2.865   0.320  0.2701  0.1788 -0.8006
  472FEC     H8 4776   3.390   2.743   0.160 -3.9228  1.4147  1.4660
  472FEC     H9 4777   3.215   2.922   0.148 -0.8075  2.1867 -2.0385
  472FEC    H10 4778   3.346   3.051   0.157  0.7106  1.8002 -2.0947
  473FEC     C1 4779   0.878   4.529   4.488 -0.1956  0.2510 -0.4133
  473FEC     C2 4780   1.029   4.473   4.458 -0.4048 -0.4006 -0.1261
  473FEC     O3 4781   1.033   4.406   4.316  0.1826  0.0649 -0.1574
  473FEC     C4 4782   0.875   4.387   4.273 -0.1536 -0.7213 -0.1531
  473FEC     O5 4783   0.786   4.443   4.389 -0.2712  1.1397 -0.1782
  473FEC     O6 4784   0.821   4.333   4.145  0.0189 -0.4856  0.0752
  473FEC     F7 4785   0.834   4.504   4.628  0.2252 -0.6036 -0.5119
  473FEC     H8 4786   0.870   4.640   4.461 -3.2738 -0.5572 -3.6157
  473FEC     H9 4787   1.108   4.554   4.474  1.2600 -1.9489 -0.2130
  473FEC    H10 4788   1.062   4.397   4.537 -0.9743 -1.1363 -0.5826
  474FEC     C1 4789   3.881   4.735   4.262  0.1459  0.1992 -0.2024
  474FEC     C2 4790   3.800   4.601   4.237  0.8946 -0.3471  0.0126
  474FEC     O3 4791   3.902   4.481   4.239 -0.2666 -0.3044 -0.4736
  474FEC     C4 4792   4.042   4.545   4.275 -0.0720 -0.0730  0.2046
  474FEC     O5 4793   4.031   4.699   4.286  0.3933 -0.0412  0.5596
  474FEC     O6 4794   4.170   4.465   4.295 -0.0401 -0.2490 -0.3188
  474FEC     F7 4795   3.864   4.832   4.147 -0.4198  0.7822 -0.4892
  474FEC     H8 4796   3.847   4.785   4.358  1.9462 -0.5084  0.8674
  474FEC     H9 4797   3.708   4.597   4.305  1.1624  0.6470  0.4509
  474FEC    H10 4798   3.773   4.613   4.127  1.1387  0.7567  0.0622
  475FEC     C1 4799   1.611   2.676   0.073  0.3217  0.2794  0.0416
  475FEC     C2 4800   1.548   2.819   0.086 -0.3925  0.1493 -0.4653
  475FEC     O3 4801   1.647   2.918   0.008 -0.0250  0.1248 -0.4337
  475FEC     C4 4802   1.794   2.838   0.007  0.4304 -1.1418 -0.2491
  475FEC     O5 4803   1.769   2.692   0.059  0.3893 -0.1583 -0.1771
  475FEC     O6 4804   1.922   2.898  -0.035 -0.1760  0.2985  0.2408
  475FEC     F7 4805   1.573   2.580   0.181  0.2089  0.0179 -0.5390
  475FEC     H8 4806   1.573   2.628  -0.023 -0.7734 -0.7770  0.9726
  475FEC     H9 4807   1.438   2.816   0.055 -0.6335  0.9938  0.2960
  475FEC    H10 4808   1.552   2.841   0.197  0.0988 -3.0902  0.2854
  476FEC     C1 4809   0.146   0.863   1.326 -0.4443  0.5206  0.4980
  476FEC     C2 4810   0.054   0.736   1.285 -0.3224 -0.0820 -0.3607
  476FEC     O3 4811   0.144   0.631   1.209  0.7008 -0.0869  0.1170
  476FEC     C4 4812   0.271   0.714   1.160 -1.0514 -0.1866  0.5894
  476FEC     O5 4813   0.271   0.850   1.228  0.0022 -0.0348 -0.3379
  476FEC     O6 4814   0.382   0.666   1.069 -0.2224  0.4606 -0.1412
  476FEC     F7 4815   0.085   0.993   1.295 -0.2758  0.3078  0.5498
  476FEC     H8 4816   0.182   0.849   1.433 -0.1132  0.9863  0.4551
  476FEC     H9 4817  -0.001   0.701   1.379  0.6498  2.1497  1.1341
  476FEC    H10 4818  -0.025   0.768   1.210 -1.4563 -1.0816  0.3708
  477FEC     C1 4819   4.302   3.394   3.532  0.3367  0.6429 -1.0290
  477FEC     C2 4820   4.143   3.432   3.553  0.3226 -0.8172  0.1946
  477FEC     O3 4821   4.138   3.589   3.588 -0.1497 -0.7208 -0.1727
  477FEC     C4 4822   4.283   3.627   3.637 -0.5298  1.3120  0.2739
  477FEC     O5 4823   4.382   3.506   3.611  0.0403 -0.0348 -0.5024
  477FEC     O6 4824   4.327   3.757   3.695 -0.1396  0.3762 -0.3428
  477FEC     F7 4825   4.347   3.254   3.562 -0.1734  0.1109 -0.1735
  477FEC     H8 4826   4.317   3.424   3.423 -2.3003 -0.8593 -1.8972
  477FEC     H9 4827   4.084   3.406   3.459 -0.7371  0.8021  0.3645
  477FEC    H10 4828   4.118   3.379   3.651  4.8880  1.6769  3.0793
  478FEC     C1 4829   0.950   1.971   3.598  0.2906 -0.5948  0.0571
  478FEC     C2 4830   0.941   1.817   3.575 -1.0668 -0.6359  0.3221
  478FEC     O3 4831   1.078   1.758   3.539  0.4033  0.3889 -0.1223
  478FEC     C4 4832   1.180   1.881   3.523  0.6635 -0.5549 -0.3157
  478FEC     O5 4833   1.092   2.013   3.560 -0.2153  0.1615 -0.2524
  478FEC     O6 4834   1.328   1.873   3.493 -0.1247 -0.6150  0.1949
  478FEC     F7 4835   0.846   2.049   3.528  0.1836 -0.2875 -0.5865
  478FEC     H8 4836   0.942   1.993   3.709  2.5509 -1.9682  0.5474
  478FEC     H9 4837   0.878   1.758   3.650 -0.5000 -0.8548  0.6306
  478FEC    H10 4838   0.871   1.807   3.486 -0.7172 -0.6195  0.0451
  479FEC     C1 4839   0.869   1.105   3.914  0.2144  0.7666  0.3203
  479FEC     C2 4840   0.775   1.137   3.790 -0.0016  0.6158  0.2284
  479FEC     O3 4841   0.850   1.252   3.705 -0.1521  0.3274  0.0985
  479FEC     C4 4842   0.970   1.306   3.797  0.2920  0.6320 -0.2789
  479FEC     O5 4843   0.971   1.224   3.926  0.0355 -0.3004 -0.2276
  479FEC     O6 4844   1.059   1.425   3.767  0.1824 -0.1618 -0.1118
  479FEC     F7 4845   0.789   1.092   4.041 -0.5150  0.2447  0.1775
  479FEC     H8 4846   0.914   1.002   3.903 -0.4261  0.5293 -0.1324
  479FEC     H9 4847   0.750   1.044   3.730  0.9176  2.5364 -3.3982
  479FEC    H10 4848   0.678   1.189   3.820 -0.2824  0.9048 -1.1126
  480FEC     C1 4849   1.049   1.993   1.525 -0.0375 -0.2122 -0.3625
  480FEC     C2 4850   1.088   2.146   1.495 -0.4859  0.2419 -0.1355
  480FEC     O3 4851   1.186   2.187   1.611  0.1312 -0.1391  0.1271
  480FEC     C4 4852   1.162   2.088   1.734 -0.1196 -0.3489  0.1903
  480FEC     O5 4853   1.063   1.971   1.686 -0.4690  0.2739 -0.3539
  480FEC     O6 4854   1.219   2.103   1.873 -0.3260 -0.3394 -0.1811
  480FEC     F7 4855   0.906   1.970   1.481 -0.2575 -0.4388 -0.0281
  480FEC     H8 4856   1.114   1.919   1.467  0.7006  0.5977 -0.5948
  480FEC     H9 4857   1.106   2.167   1.385 -0.4354 -1.3210 -0.4598
  480FEC    H10 4858   1.000   2.208   1.531 -2.2963 -2.6350  0.7845
  481FEC     C1 4859   0.673   4.533   2.280  0.8159  0.5109 -0.2326
  481FEC     C2 4860   0.796   4.466   2.349  0.5083 -0.3409 -0.6000
  481FEC     O3 4861   0.921   4.481   2.245 -0.2599  0.6311  0.1170
  481FEC     C4 4862   0.862   4.519   2.105 -0.0714  0.0694  0.4886
  481FEC     O5 4863   0.712   4.545   2.127  0.3673  0.4207  0.0232
  481FEC     O6 4864   0.930   4.537   1.972  0.5237 -0.2773 -0.1379
  481FEC     F7 4865   0.548   4.447   2.286  0.2018 -0.2301  0.0353
  481FEC     H8 4866   0.649   4.639   2.315 -0.6943 -0.1839  0.8862
  481FEC     H9 4867   0.820   4.512   2.450 -0.3953  0.0316 -0.5415
  481FEC    H10 4868   0.767   4.356   2.345 -0.6996 -0.0172 -2.3634
  482FEC     C1 4869   1.930   2.990   4.340  0.1004  0.5458  0.8270
  482FEC     C2 4870   1.942   2.969   4.502 -0.4403  0.0286  0.4481
  482FEC     O3 4871   2.093   2.910   4.530  0.0458 -0.1255  0.0615
  482FEC     C4 4872   2.158   2.885   4.387 -0.5157  0.1529 -0.1689
  482FEC     O5 4873   2.056   2.911   4.273  0.5153 -0.4613  0.1849
  482FEC     O6 4874   2.290   2.816   4.379  0.2171  0.5317  0.1044
  482FEC     F7 4875   1.796   2.950   4.288 -0.5579 -0.0045  0.0155
  482FEC     H8 4876   1.939   3.103   4.326  0.3477  0.3441 -0.7913
  482FEC     H9 4877   1.928   3.071   4.551 -0.7412  0.2449 -0.0747
  482FEC    H10 4878   1.854   2.902   4.530 -0.0131 -0.0878  1.5221
  483FEC     C1 4879   2.923   3.650   1.367 -0.2284 -0.7143 -0.2720
  483FEC     C2 4880   3.071   3.688   1.311  0.7179  0.9313  0.1187
  483FEC     O3 4881   3.089   3.847   1.313 -0.1685  0.1736 -0.1354
  483FEC     C4 4882   2.950   3.906   1.360 -0.1798 -0.2256 -0.5583
  483FEC     O5 4883   2.849   3.787   1.379  0.3099 -0.3860  0.1644
  483FEC     O6 4884   2.910   4.055   1.371 -0.3025 -0.2393 -0.6170
  483FEC     F7 4885   2.850   3.558   1.277 -0.1103  0.4019 -0.4110
  483FEC     H8 4886   2.944   3.613   1.473 -0.6781 -0.3806 -0.0618
  483FEC     H9 4887   3.154   3.656   1.383  2.3236  0.7520 -1.7346
  483FEC    H10 4888   3.086   3.635   1.212 -0.2527 -0.5652  0.7390
  484FEC     C1 4889   2.689   3.401   2.615 -0.5739  0.3874 -0.0649
  484FEC     C2 4890   2.716   3.297   2.731  0.1920  0.3422 -0.5256
  484FEC     O3 4891   2.667   3.376   2.864  0.3271 -0.4595 -0.5589
  484FEC     C4 4892   2.660   3.535   2.825 -0.3324 -0.0115 -0.2930
  484FEC     O5 4893   2.690   3.549   2.671 -0.0249 -0.1448  0.8201
  484FEC     O6 4894   2.609   3.650   2.910  0.0126 -0.2599 -0.4185
  484FEC     F7 4895   2.804   3.410   2.518 -0.4181  0.0776 -0.6560
  484FEC     H8 4896   2.596   3.371   2.558 -0.2788 -0.3108 -0.1862
  484FEC     H9 4897   2.663   3.198   2.712  2.2082 -0.6851 -1.0762
  484FEC    H10 4898   2.825   3.267   2.739  0.0782 -0.2434 -1.0501
  485FEC     C1 4899   2.636   4.748   1.565  0.6234  0.5775 -0.6594
  485FEC     C2 4900   2.562   4.725   1.704 -0.3620  0.4731  0.3833
  485FEC     O3 4901   2.642   4.802   1.819 -0.1334 -0.1105  0.2664
  485FEC     C4 4902   2.768   4.859   1.749  0.0351  0.6303 -0.2240
  485FEC     O5 4903   2.773   4.821   1.597  0.8153 -0.0419  0.0796
  485FEC     O6 4904   2.876   4.933   1.826 -0.4831 -0.1125  0.1040
  485FEC     F7 4905   2.664   4.622   1.481 -0.1842  0.1164  0.0047
  485FEC     H8 4906   2.570   4.828   1.519  0.6144  0.1304 -1.4525
  485FEC     H9 4907   2.452   4.757   1.708 -0.0806  1.5621 -0.1548
  485FEC    H10 4908   2.565   4.614   1.730  0.7439  0.1966 -0.8001
  486FEC     C1 4909   4.057   0.269   4.003 -0.8505  0.3913 -0.1363
  486FEC     C2 4910   4.010   0.324   4.148 -0.0235 -0.7473 -0.3562
  486FEC     O3 4911   4.083   0.468   4.164  0.2760  0.3783 -0.5467
  486FEC     C4 4912   4.193   0.482   4.058  0.0849 -0.3208  0.5822
  486FEC     O5 4913   4.189   0.358   3.955  0.0968 -0.4108  0.2294
  486FEC     O6 4914   4.292   0.590   4.058  0.2021  0.1966  0.1315
  486FEC     F7 4915   4.076   0.117   3.998 -0.3142 -0.2334  0.1967
  486FEC     H8 4916   3.965   0.291   3.941 -1.5898 -0.8734  0.4511
  486FEC     H9 4917   3.899   0.340   4.166 -0.6003 -3.1748 -1.3495
  486FEC    H10 4918   4.057   0.247   4.218  0.9541 -0.7851 -1.0341
  487FEC     C1 4919   4.724   1.360   3.463 -1.1525  0.2720 -0.1305
  487FEC     C2 4920   4.862   1.410   3.399  0.0425 -0.3039  0.0392
  487FEC     O3 4921   4.879   1.563   3.448  0.0708 -0.3407  0.3194
  487FEC     C4 4922   4.727   1.618   3.469  0.7297  0.2421 -0.6255
  487FEC     O5 4923   4.635   1.491   3.462  0.1786  0.2165  0.3509
  487FEC     O6 4924   4.689   1.763   3.490  0.1991  0.7748 -0.2935
  487FEC     F7 4925   4.666   1.243   3.393 -0.5183  0.0116  0.2038
  487FEC     H8 4926   4.745   1.346   3.575 -2.2390 -0.2128  0.0223
  487FEC     H9 4927   4.950   1.344   3.428  2.3899  2.8924  0.6208
  487FEC    H10 4928   4.861   1.416   3.285 -0.7514 -1.0260 -0.0030
  488FEC     C1 4929   2.804   1.592   1.742 -0.4759  0.6948  0.4552
  488FEC     C2 4930   2.743   1.688   1.853  1.0704  1.0235  0.6582
  488FEC     O3 4931   2.649   1.609   1.942  0.0652  0.0808  0.6174
  488FEC     C4 4932   2.633   1.463   1.883  0.1131 -0.0370  0.1732
  488FEC     O5 4933   2.736   1.447   1.764  0.3932 -0.7262 -0.3638
  488FEC     O6 4934   2.541   1.352   1.929  0.2414  0.0922 -0.6956
  488FEC     F7 4935   2.772   1.635   1.601 -0.2820  0.0633 -0.2990
  488FEC     H8 4936   2.915   1.583   1.767 -0.7600  0.3671  1.6642
  488FEC     H9 4937   2.815   1.745   1.921  0.1381  1.7606  1.0664
  488FEC    H10 4938   2.676   1.760   1.796  0.9858  0.0487 -0.5094
  489FEC     C1 4939   2.321   3.291   0.612 -0.0837  0.9610  0.0224
  489FEC     C2 4940   2.369   3.376   0.738  1.2123  0.2183 -0.2643
  489FEC     O3 4941   2.270   3.338   0.859  0.0473  0.2337 -0.0612
  489FEC     C4 4942   2.142   3.275   0.795 -0.2178 -0.4989  1.1333
  489FEC     O5 4943   2.162   3.266   0.633 -0.2138  0.1591 -0.7092
  489FEC     O6 4944   2.026   3.231   0.871  1.1046  0.2183 -0.1088
  489FEC     F7 4945   2.355   3.357   0.481  0.2210  0.0059  0.2315
  489FEC     H8 4946   2.360   3.184   0.615  0.7702  1.2916  1.9267
  489FEC     H9 4947   2.474   3.337   0.758 -0.2269 -3.5682  0.7896
  489FEC    H10 4948   2.350   3.486   0.720 -3.6700 -0.3949 -0.2071
  490FEC     C1 4949   3.308   3.758   4.003  0.3124  0.4914 -0.5760
  490FEC     C2 4950   3.211   3.886   4.009  0.5308  0.7410  0.1635
  490FEC     O3 4951   3.059   3.829   4.014 -0.0518 -0.0448  0.4516
  490FEC     C4 4952   3.068   3.678   4.038 -0.7309  0.1425 -0.6620
  490FEC     O5 4953   3.215   3.628   4.022 -0.2658  0.2185  0.7323
  490FEC     O6 4954   2.948   3.593   4.080 -0.2385 -0.0578  0.0440
  490FEC     F7 4955   3.368   3.736   3.869 -0.3066  0.1141 -0.3823
  490FEC     H8 4956   3.392   3.766   4.080 -0.4241 -1.1307  0.4354
  490FEC     H9 4957   3.222   3.944   4.107 -2.0071  0.2641  0.8083
  490FEC    H10 4958   3.223   3.939   3.909  0.5978 -0.1225 -0.2965
  491FEC     C1 4959   2.627   2.483   3.728  0.8249 -0.4772 -0.0912
  491FEC     C2 4960   2.575   2.422   3.593 -0.9033  0.3256 -0.2824
  491FEC     O3 4961   2.673   2.473   3.477  0.1937  0.3645 -0.6872
  491FEC     C4 4962   2.740   2.607   3.536  0.9370 -0.0892 -0.1656
  491FEC     O5 4963   2.692   2.619   3.688 -0.8515 -0.6268 -0.5216
  491FEC     O6 4964   2.819   2.708   3.454 -0.2149 -0.1416 -0.2197
  491FEC     F7 4965   2.515   2.494   3.829  0.2497  0.2801  0.3069
  491FEC     H8 4966   2.713   2.420   3.769  0.1451 -0.7422  0.9969
  491FEC     H9 4967   2.544   2.314   3.609 -1.3209  0.3370 -0.9740
  491FEC    H10 4968   2.477   2.473   3.563 -0.4344  1.8828  0.7036
  492FEC     C1 4969   1.631   4.382   3.656  0.1676 -0.4015 -0.0693
  492FEC     C2 4970   1.541   4.253   3.618  0.4428 -0.1377  0.5818
  492FEC     O3 4971   1.581   4.210   3.469  0.4703  0.2050 -0.5748
  492FEC     C4 4972   1.661   4.333   3.406 -0.1181  0.3995 -0.0345
  492FEC     O5 4973   1.698   4.432   3.521  0.3144 -0.0001  0.0565
  492FEC     O6 4974   1.717   4.342   3.266  0.7825  0.0244  0.1322
  492FEC     F7 4975   1.567   4.488   3.743 -0.1557 -0.2423 -0.3750
  492FEC     H8 4976   1.712   4.329   3.715  0.4152  0.6418  0.5496
  492FEC     H9 4977   1.571   4.167   3.687 -0.7339 -0.2022  1.0409
  492FEC    H10 4978   1.431   4.284   3.620  0.5572  0.4390 -0.8933
  493FEC     C1 4979   1.061   1.914   4.716 -0.7656 -0.3220 -0.5434
  493FEC     C2 4980   0.925   1.989   4.756 -0.3607 -0.5579  0.3369
  493FEC     O3 4981   0.963   2.129   4.815 -0.9453  0.3037 -0.0795
  493FEC     C4 4982   1.120   2.127   4.847 -0.5240 -0.2377  0.3336
  493FEC     O5 4983   1.176   1.993   4.796 -0.2745  0.0984  0.0474
  493FEC     O6 4984   1.200   2.239   4.904  0.6596  0.0882 -0.4211
  493FEC     F7 4985   1.056   1.775   4.754  0.4532  0.4681  0.4477
  493FEC     H8 4986   1.076   1.937   4.606  1.8424  3.8530  0.4282
  493FEC     H9 4987   0.847   1.993   4.673  1.5063 -1.7507 -1.5689
  493FEC    H10 4988   0.876   1.929   4.840 -1.4886  0.5454  0.5031
  494FEC     C1 4989   2.902   0.688   1.345  0.3776  0.1864 -0.3135
  494FEC     C2 4990   3.018   0.582   1.353  0.0784  0.2020  0.2019
  494FEC     O3 4991   3.152   0.647   1.309  0.2686  0.3824 -0.2458
  494FEC     C4 4992   3.109   0.788   1.245 -0.2010  0.0928 -0.1553
  494FEC     O5 4993   2.952   0.801   1.254 -0.3648 -0.7743  0.1558
  494FEC     O6 4994   3.199   0.874   1.158 -0.2285 -0.3072 -0.8940
  494FEC     F7 4995   2.767   0.633   1.313 -0.1448  0.0679 -0.2466
  494FEC     H8 4996   2.890   0.722   1.453  0.0900  1.2322 -0.6672
  494FEC     H9 4997   3.028   0.538   1.457  0.5097 -0.2733 -0.0317
  494FEC    H10 4998   2.995   0.491   1.287  1.3302  0.1648 -0.2191
  495FEC     C1 4999   3.110   1.484   4.705 -0.7205  0.9068 -0.4074
  495FEC     C2 5000   3.237   1.443   4.792  0.3633 -0.2014 -0.4180
  495FEC     O3 5001   3.361   1.415   4.697  0.4613 -0.3732  0.1913
  495FEC     C4 5002   3.308   1.432   4.547 -0.4266 -0.6173  0.3862
  495FEC     O5 5003   3.152   1.459   4.555  0.2873 -0.3924  0.2275
  495FEC     O6 5004   3.385   1.414   4.420  0.2983 -0.2642 -0.2757
  495FEC     F7 5005   2.980   1.428   4.757 -0.2666 -0.1242 -0.1611
  495FEC     H8 5006   3.098   1.597   4.713  0.1569  1.0450 -0.8732
  495FEC     H9 5007   3.260   1.525   4.867  0.1959  1.3569 -2.0150
  495FEC    H10 5008   3.209   1.352   4.856  0.7307  1.5174  2.3579
  496FEC     C1 5009   2.608   0.562   0.557 -0.0194 -0.2300  0.0846
  496FEC     C2 5010   2.630   0.480   0.690  0.3793  0.1714 -0.0558
  496FEC     O3 5011   2.778   0.405   0.681 -0.0058  0.3396 -0.2423
  496FEC     C4 5012   2.817   0.409   0.526  0.3936  0.8001  0.1718
  496FEC     O5 5013   2.709   0.506   0.447  0.1353  0.2900 -0.1386
  496FEC     O6 5014   2.937   0.339   0.467 -0.0585  0.4321 -0.5856
  496FEC     F7 5015   2.464   0.560   0.516 -0.0682  0.3391  0.3189
  496FEC     H8 5016   2.636   0.671   0.574  4.0893 -0.6602 -2.4886
  496FEC     H9 5017   2.600   0.539   0.783  0.1617 -0.7339  0.4606
  496FEC    H10 5018   2.565   0.391   0.660  0.6212 -0.4364  1.1572
  497FEC     C1 5019   0.137   0.338   4.452 -0.2620  0.2476 -0.3880
  497FEC     C2 5020   0.288   0.304   4.416  0.7112  0.5324 -0.7857
  497FEC     O3 5021   0.326   0.400   4.297  0.0090  0.8828 -0.2861
  497FEC     C4 5022   0.226   0.519   4.300  0.1270  0.0739  0.4645
  497FEC     O5 5023   0.109   0.488   4.408 -0.4611  0.1880  0.4697
  497FEC     O6 5024   0.225   0.645   4.216 -0.3466 -0.2249  0.5880
  497FEC     F7 5025   0.037   0.259   4.372 -0.6668 -0.8549 -0.5004
  497FEC     H8 5026   0.134   0.323   4.565 -0.7563 -2.0616 -0.6655
  497FEC     H9 5027   0.342   0.308   4.516 -1.5642  1.4746  0.4628
  497FEC    H10 5028   0.294   0.195   4.383  0.0979  0.4776 -0.7311
  498FEC     C1 5029   3.118   1.823   1.958  0.1919 -0.6573  0.9989
  498FEC     C2 5030   3.247   1.922   1.969  0.0084  0.8616 -0.2896
  498FEC     O3 5031   3.194   2.072   1.957  0.0308  0.7883 -0.1508
  498FEC     C4 5032   3.035   2.068   1.943 -0.2506  0.2228 -0.0352
  498FEC     O5 5033   2.984   1.919   1.928  0.5821  0.3793  0.2508
  498FEC     O6 5034   2.949   2.191   1.924 -0.0091 -0.0113  0.3450
  498FEC     F7 5035   3.125   1.741   1.834 -0.0609 -0.4614 -0.0275
  498FEC     H8 5036   3.103   1.763   2.054  0.2565 -0.4084  1.1659
  498FEC     H9 5037   3.298   1.907   2.070 -0.6491  2.2285  0.2730
  498FEC    H10 5038   3.313   1.900   1.879  0.8209  0.2077  0.4483
  499FEC     C1 5039   2.370   0.748   1.871  0.2322 -0.0659  0.1564
  499FEC     C2 5040   2.224   0.696   1.836  0.2429  0.0149  0.2685
  499FEC     O3 5041   2.233   0.615   1.704  0.3072  0.4833 -0.6975
  499FEC     C4 5042   2.379   0.620   1.648  0.4368 -0.5871  0.0673
  499FEC     O5 5043   2.467   0.700   1.762 -0.7233 -0.2762  0.3971
  499FEC     O6 5044   2.432   0.579   1.512 -0.0785 -0.0615 -0.3777
  499FEC     F7 5045   2.378   0.897   1.864  0.0532  0.4634  0.0211
  499FEC     H8 5046   2.409   0.698   1.966 -0.7175 -2.2477 -0.5419
  499FEC     H9 5047   2.184   0.635   1.924  0.2793  0.3409  0.5110
  499FEC    H10 5048   2.160   0.788   1.820  0.3663  0.0689  0.0763
  500FEC     C1 5049   3.458   2.498   2.240  0.6747  0.4079 -0.5208
  500FEC     C2 5050   3.362   2.396   2.314 -0.0213 -0.2610  0.0197
  500FEC     O3 5051   3.444   2.257   2.325  0.5073  0.2404 -0.2703
  500FEC     C4 5052   3.559   2.264   2.213 -0.1758  0.2177 -0.5935
  500FEC     O5 5053   3.562   2.409   2.151 -0.8015  0.3748 -0.2256
  500FEC     O6 5054   3.651   2.153   2.171  0.0387  0.0017 -0.5038
  500FEC     F7 5055   3.400   2.588   2.135  0.5756 -0.1807 -0.2639
  500FEC     H8 5056   3.516   2.548   2.325 -1.7060  0.0826  1.4111
  500FEC     H9 5057   3.316   2.436   2.410  0.5593  3.3681 -1.0672
  500FEC    H10 5058   3.271   2.375   2.249 -0.8022  1.5900  0.4478
  501FEC     C1 5059   2.212   4.471   1.203 -0.2813 -0.0541 -0.0009
  501FEC     C2 5060   2.307   4.591   1.173  0.9260  0.0614 -0.5236
  501FEC     O3 5061   2.326   4.678   1.307 -0.0940  0.3319 -0.5003
  501FEC     C4 5062   2.286   4.577   1.422 -0.1848 -0.1791  0.1248
  501FEC     O5 5063   2.208   4.447   1.363 -0.2106  0.4289 -0.5661
  501FEC     O6 5064   2.328   4.605   1.565  0.3008  0.3620  0.1334
  501FEC     F7 5065   2.071   4.501   1.155 -0.2551  0.0812  0.1722
  501FEC     H8 5066   2.266   4.383   1.154 -1.9192  0.2316 -2.4368
  501FEC     H9 5067   2.410   4.568   1.130  1.2104 -2.0287  1.0939
  501FEC    H10 5068   2.252   4.658   1.100 -0.4349  3.7995  3.4863
  502FEC     C1 5069   1.688   4.397   2.856  0.9616  0.5244  0.4312
  502FEC     C2 5070   1.626   4.255   2.826  0.0622 -0.2960 -0.2882
  502FEC     O3 5071   1.604   4.237   2.670  0.2356 -0.2719 -0.6387
  502FEC     C4 5072   1.630   4.374   2.605 -0.5364 -0.0521  0.6770
  502FEC     O5 5073   1.676   4.481   2.721  0.1042 -0.1038  0.2135
  502FEC     O6 5074   1.609   4.403   2.456 -0.7938  0.1060 -0.5335
  502FEC     F7 5075   1.611   4.463   2.964 -0.1819  0.4966 -0.1089
  502FEC     H8 5076   1.799   4.401   2.882  0.5545 -0.7323  2.5654
  502FEC     H9 5077   1.674   4.166   2.879  1.4256  0.5151 -0.1102
  502FEC    H10 5078   1.523   4.267   2.873  0.0991  1.7608 -0.6563
  503FEC     C1 5079   2.503   0.121   0.229 -0.4567 -0.3759 -0.2234
  503FEC     C2 5080   2.417   0.223   0.306 -0.2722 -0.6242  0.0659
  503FEC     O3 5081   2.487   0.249   0.446 -0.7930  0.3300 -0.8273
  503FEC     C4 5082   2.564   0.110   0.476  0.0664 -0.6845  0.2268
  503FEC     O5 5083   2.577   0.025   0.334 -0.2181  0.4210  1.3025
  503FEC     O6 5084   2.629   0.073   0.609  0.6518 -0.9390 -0.2218
  503FEC     F7 5085   2.420   0.051   0.127  0.3138 -0.0500  0.0457
  503FEC     H8 5086   2.589   0.178   0.179 -0.0965 -2.5752 -2.3341
  503FEC     H9 5087   2.392   0.316   0.245  2.0189 -0.3333 -0.5179
  503FEC    H10 5088   2.320   0.169   0.330 -0.6639 -1.0772 -2.3340
  504FEC     C1 5089   0.275   1.634   1.916 -0.1955  0.5097  0.4302
  504FEC     C2 5090   0.296   1.644   2.075 -0.2706  0.8981  0.1268
  504FEC     O3 5091   0.456   1.660   2.100  0.3459 -0.1799 -0.1369
  504FEC     C4 5092   0.529   1.613   1.965  0.0616  0.4339 -0.9181
  504FEC     O5 5093   0.411   1.577   1.858  0.7579 -0.6369 -0.1180
  504FEC     O6 5094   0.673   1.633   1.931 -0.4107 -0.1905  0.3846
  504FEC     F7 5095   0.147   1.570   1.870  0.7748  0.1317 -0.4022
  504FEC     H8 5096   0.279   1.744   1.884 -0.1560  0.2544 -0.4687
  504FEC     H9 5097   0.229   1.725   2.118 -1.6503  1.4721 -2.8015
  504FEC    H10 5098   0.249   1.543   2.100  3.1121 -0.8388  0.0394
  505FEC     C1 5099   0.226   4.753   4.073 -0.2580  0.1154  0.4448
  505FEC     C2 5100   0.112   4.694   4.166 -0.0009  0.3110 -1.0684
  505FEC     O3 5101  -0.020   4.673   4.080 -0.2216 -0.0442 -0.4031
  505FEC     C4 5102   0.021   4.711   3.930  0.2755 -0.0993 -0.0724
  505FEC     O5 5103   0.179   4.740   3.923 -0.5942  0.2595 -0.0475
  505FEC     O6 5104  -0.064   4.702   3.806  0.6105  0.1246 -0.3954
  505FEC     F7 5105   0.271   4.890   4.115 -0.0681  0.1735 -0.0747
  505FEC     H8 5106   0.317   4.685   4.078 -0.6053 -0.6194 -1.8722
  505FEC     H9 5107   0.147   4.606   4.229 -2.5787  0.0587  0.1587
  505FEC    H10 5108   0.101   4.777   4.243 -0.6959  0.1036 -0.9360
  506FEC     C1 5109   3.546   1.298   1.036 -0.7790 -0.0259  0.0255
  506FEC     C2 5110   3.454   1.165   0.995  0.1727  0.1295  0.2951
  506FEC     O3 5111   3.405   1.205   0.851  0.3803  0.7259  0.8687
  506FEC     C4 5112   3.405   1.366   0.837 -0.2704  0.1152 -0.0145
  506FEC     O5 5113   3.496   1.428   0.949 -0.6660 -0.4036  0.1328
  506FEC     O6 5114   3.340   1.444   0.729 -0.2071  0.3665 -0.1444
  506FEC     F7 5115   3.583   1.310   1.183 -0.0106 -0.5450  0.5658
  506FEC     H8 5116   3.650   1.274   0.995 -1.3668 -1.7220 -0.5439
  506FEC     H9 5117   3.515   1.069   0.989  0.1186  0.1694 -1.6170
  506FEC    H10 5118   3.365   1.172   1.066 -0.4974  0.3853 -0.5421
  507FEC     C1 5119   0.910   1.328   3.374 -0.4392 -0.7917  0.1158
  507FEC     C2 5120   0.780   1.243   3.352 -0.2324  0.0323  0.0166
  507FEC     O3 5121   0.812   1.128   3.253  0.6753  1.0360  0.0556
  507FEC     C4 5122   0.931   1.183   3.161 -0.3049  0.5446 -0.0195
  507FEC     O5 5123   0.997   1.307   3.238 -0.2315  0.2158 -0.0111
  507FEC     O6 5124   0.993   1.116   3.033 -0.7304  0.6714 -0.7634
  507FEC     F7 5125   0.880   1.470   3.417 -0.4448  0.0696 -0.5151
  507FEC     H8 5126   0.972   1.281   3.457  0.2933  1.0097  0.6546
  507FEC     H9 5127   0.744   1.202   3.452 -1.5125 -1.3651 -0.9741
  507FEC    H10 5128   0.700   1.316   3.316  0.7302  1.4201  0.5943
  508FEC     C1 5129   0.541   1.204   1.951  0.5117  0.1731  0.2310
  508FEC     C2 5130   0.647   1.128   2.041 -0.6702 -0.8284 -0.1201
  508FEC     O3 5131   0.672   0.983   1.976  0.0667 -0.4299 -0.4502
  508FEC     C4 5132   0.540   0.952   1.887 -0.2897  0.3313 -0.0603
  508FEC     O5 5133   0.449   1.087   1.890  0.2618  0.5975 -0.5089
  508FEC     O6 5134   0.518   0.824   1.807  0.0557 -0.2160 -0.2880
  508FEC     F7 5135   0.465   1.310   2.019  0.2329  0.0675 -0.3076
  508FEC     H8 5136   0.596   1.255   1.865 -0.2530  0.5289 -0.0570
  508FEC     H9 5137   0.744   1.187   2.052 -0.6846 -0.5166 -1.4702
  508FEC    H10 5138   0.603   1.104   2.143  1.7920 -1.6154  0.8421
  509FEC     C1 5139   0.703   1.997   1.759  0.2217 -0.5031 -0.1797
  509FEC     C2 5140   0.813   1.940   1.861 -0.8716 -0.4142  0.2812
  509FEC     O3 5141   0.744   1.934   1.998  0.6646 -0.5118  0.1373
  509FEC     C4 5142   0.599   1.993   1.986  0.1131 -0.1754  0.4231
  509FEC     O5 5143   0.580   2.044   1.840 -0.1371 -0.1693  0.4588
  509FEC     O6 5144   0.504   1.987   2.101  0.3986 -0.0456  0.5368
  509FEC     F7 5145   0.762   2.099   1.669 -0.8676 -0.1623 -0.1788
  509FEC     H8 5146   0.660   1.911   1.698  1.4916  0.0721 -1.9645
  509FEC     H9 5147   0.863   1.846   1.822 -0.9541  0.1043 -1.1302
  509FEC    H10 5148   0.896   2.016   1.883  1.4731 -2.8397  0.3368
  510FEC     C1 5149   3.345   0.764   4.803  0.1038 -0.0678  0.1104
  510FEC     C2 5150   3.270   0.847   4.695  0.5203  0.0948  0.2152
  510FEC     O3 5151   3.302   1.001   4.722  0.6953  0.5965 -0.0111
  510FEC     C4 5152   3.334   1.006   4.876 -0.0772  0.2620  0.0930
  510FEC     O5 5153   3.354   0.862   4.933 -0.2680 -0.0025 -0.3264
  510FEC     O6 5154   3.382   1.126   4.951  0.2922  0.1995 -0.2313
  510FEC     F7 5155   3.296   0.622   4.817 -0.1361 -0.1478  0.0030
  510FEC     H8 5156   3.457   0.762   4.782  0.0908 -0.2152  0.0511
  510FEC     H9 5157   3.288   0.805   4.591 -1.5768 -0.6867  0.1168
  510FEC    H10 5158   3.157   0.836   4.711  0.5935  1.4077  2.0496
  511FEC     C1 5159   0.039   3.446   3.559 -0.8357  0.1685  0.1569
  511FEC     C2 5160   0.036   3.531   3.697 -0.4851  0.0445  0.6203
  511FEC     O3 5161   0.170   3.487   3.775  0.2432 -0.3899 -0.6279
  511FEC     C4 5162   0.219   3.350   3.720 -0.0933  0.2028 -0.2380
  511FEC     O5 5163   0.126   3.317   3.588 -0.5469  0.9802  0.5854
  511FEC     O6 5164   0.324   3.263   3.783 -0.6296  0.1511  0.4246
  511FEC     F7 5165  -0.097   3.428   3.494  0.5782  0.2526  0.3433
  511FEC     H8 5166   0.109   3.496   3.484 -0.6879  1.5283  1.1739
  511FEC     H9 5167   0.048   3.643   3.676  0.5639 -0.1931 -0.1331
  511FEC    H10 5168  -0.063   3.504   3.746  0.1894 -2.0725  0.9010
  512FEC     C1 5169   4.081   3.012   1.434  0.2169  0.5314 -0.0674
  512FEC     C2 5170   4.077   3.166   1.408  0.6313 -0.9477 -0.3958
  512FEC     O3 5171   3.915   3.200   1.395  0.7141  0.1669  0.1952
  512FEC     C4 5172   3.838   3.067   1.439  0.2190  0.0147  0.2214
  512FEC     O5 5173   3.944   2.955   1.466  0.2095  0.3495 -0.2193
  512FEC     O6 5174   3.687   3.051   1.451  0.0711  0.3399 -0.5175
  512FEC     F7 5175   4.150   2.951   1.319 -0.2772  0.6579  0.1612
  512FEC     H8 5176   4.145   2.989   1.526  0.8022  2.6543  0.1044
  512FEC     H9 5177   4.131   3.222   1.492  1.2901 -0.4187 -1.1625
  512FEC    H10 5178   4.126   3.189   1.308 -0.0394 -3.0852 -1.2745
  513FEC     C1 5179   4.059   4.319   3.805 -0.2772 -0.6638 -0.3466
  513FEC     C2 5180   4.120   4.340   3.953 -0.7042  0.4763  0.6101
  513FEC     O3 5181   4.070   4.212   4.038 -0.1799  0.2117  0.4416
  513FEC     C4 5182   4.007   4.109   3.933 -0.2543 -0.0020  0.0020
  513FEC     O5 5183   4.003   4.172   3.789  0.4319 -0.1406  0.1070
  513FEC     O6 5184   3.948   3.980   3.977  0.0350 -0.2428 -0.4753
  513FEC     F7 5185   3.963   4.426   3.768 -0.0287 -0.2818  0.0921
  513FEC     H8 5186   4.146   4.315   3.731  0.4705 -1.0359  0.5314
  513FEC     H9 5187   4.233   4.347   3.945 -0.7874  0.1770 -1.3092
  513FEC    H10 5188   4.080   4.439   3.993 -2.4436 -0.5172  1.4461
  514FEC     C1 5189   4.440   3.984   2.321  0.0121 -0.0493 -0.3535
  514FEC     C2 5190   4.473   3.852   2.236  0.3419  0.1246  0.0121
  514FEC     O3 5191   4.434   3.887   2.088 -0.1227 -0.0179 -0.3707
  514FEC     C4 5192   4.424   4.048   2.080  0.0862  0.1651  0.1846
  514FEC     O5 5193   4.461   4.107   2.223 -0.3208 -0.4960 -0.6935
  514FEC     O6 5194   4.410   4.132   1.954 -0.1238  0.3347  0.5118
  514FEC     F7 5195   4.297   3.969   2.368  0.4966 -0.3365  0.2090
  514FEC     H8 5196   4.510   3.997   2.410 -0.4550 -0.0101  0.0152
  514FEC     H9 5197   4.586   3.835   2.236  0.5910  1.5881  1.0386
  514FEC    H10 5198   4.423   3.752   2.259  2.0741 -1.0337 -0.9833
  515FEC     C1 5199   4.285   4.603   1.236 -0.1306 -0.4111  0.1640
  515FEC     C2 5200   4.239   4.607   1.086 -1.0381  0.1556 -0.0508
  515FEC     O3 5201   4.352   4.679   1.002 -0.1585  0.2165  0.1675
  515FEC     C4 5202   4.458   4.744   1.105 -0.3572 -0.3047  0.8509
  515FEC     O5 5203   4.409   4.699   1.247  0.1020  0.8510  0.2171
  515FEC     O6 5204   4.569   4.838   1.069 -0.9369 -0.6852  0.6512
  515FEC     F7 5205   4.176   4.626   1.336  0.0450  0.2158  0.1246
  515FEC     H8 5206   4.324   4.497   1.253  1.6889  0.2129  0.1646
  515FEC     H9 5207   4.195   4.521   1.025  0.3940  0.4229 -1.5215
  515FEC    H10 5208   4.153   4.681   1.101  0.6032  1.7193  2.4273
  516FEC     C1 5209   2.125   4.301   2.450 -0.3564  0.0649  0.0091
  516FEC     C2 5210   2.255   4.382   2.405 -0.1329  0.5330  0.9400
  516FEC     O3 5211   2.337   4.435   2.530 -0.0253  0.9587 -0.0808
  516FEC     C4 5212   2.266   4.365   2.657  0.5414 -0.5244  1.0779
  516FEC     O5 5213   2.151   4.262   2.602 -0.2289  0.3359 -0.0941
  516FEC     O6 5214   2.325   4.362   2.794 -0.0131  0.2531  0.7001
  516FEC     F7 5215   1.991   4.379   2.444 -0.4483 -0.3185  0.0590
  516FEC     H8 5216   2.115   4.204   2.391  0.5783 -1.8735  2.8199
  516FEC     H9 5217   2.314   4.333   2.321  1.5302  0.9230  1.8447
  516FEC    H10 5218   2.192   4.464   2.356 -2.1827 -1.3176  0.3088
  517FEC     C1 5219   3.438   4.745   3.346  0.6229 -0.7797 -0.8002
  517FEC     C2 5220   3.281   4.714   3.344 -0.2335 -0.4163 -0.1037
  517FEC     O3 5221   3.204   4.846   3.316  0.8592  0.2726 -0.0155
  517FEC     C4 5222   3.309   4.953   3.270  0.5566 -0.5208  0.5988
  517FEC     O5 5223   3.451   4.881   3.264 -0.2916  0.4276 -0.6872
  517FEC     O6 5224   3.286   5.100   3.238  0.7079  0.0294 -0.0660
  517FEC     F7 5225   3.493   4.768   3.481  0.1382 -1.0627  0.6289
  517FEC     H8 5226   3.501   4.662   3.302  0.7650 -0.1771 -1.7586
  517FEC     H9 5227   3.254   4.639   3.262 -0.6206  0.0817 -0.4343
  517FEC    H10 5228   3.255   4.676   3.449  0.1210  4.1900  1.9013
  518FEC     C1 5229   2.037   3.621   4.772  0.9876 -0.3088  0.0856
  518FEC     C2 5230   1.986   3.577   4.918 -0.0862  0.3121 -0.2873
  518FEC     O3 5231   2.040   3.686   5.021  0.4689  0.4497  0.0002
  518FEC     C4 5232   2.119   3.797   4.938 -0.2642  0.3211 -0.0637
  518FEC     O5 5233   2.113   3.760   4.784 -0.2403  0.3015  0.1279
  518FEC     O6 5234   2.179   3.917   4.998 -0.9928 -0.2088 -0.2023
  518FEC     F7 5235   2.117   3.519   4.696  0.0440 -0.2842 -0.3006
  518FEC     H8 5236   1.940   3.644   4.716 -0.4128 -3.4943  0.9495
  518FEC     H9 5237   1.874   3.555   4.919  0.0359 -0.2893  0.4245
  518FEC    H10 5238   2.037   3.481   4.953  0.4779  0.3247 -1.0449
  519FEC     C1 5239   0.276   1.237   4.567 -0.1287  0.2599  0.2380
  519FEC     C2 5240   0.206   1.342   4.470  0.2295 -0.3999  0.0621
  519FEC     O3 5241   0.059   1.373   4.525  0.8593  0.4095 -0.2207
  519FEC     C4 5242   0.035   1.266   4.643  0.5029  0.1683  0.3047
  519FEC     O5 5243   0.173   1.183   4.674  0.2882 -0.3387  0.1323
  519FEC     O6 5244  -0.091   1.243   4.720 -0.0050 -1.0366  0.2616
  519FEC     F7 5245   0.319   1.123   4.486 -0.0497 -0.2368  0.1689
  519FEC     H8 5246   0.354   1.301   4.621  1.0946 -0.3410 -0.7471
  519FEC     H9 5247   0.278   1.429   4.454  1.7775 -1.3629  1.5524
  519FEC    H10 5248   0.178   1.280   4.379 -0.0544 -1.7277  1.0371
  520FEC     C1 5249   0.017   3.770   1.236 -0.8574 -0.0148  1.0331
  520FEC     C2 5250   0.074   3.788   1.379  0.2348 -0.1683  0.2791
  520FEC     O3 5251   0.016   3.664   1.469 -0.3989  0.3346  0.4113
  520FEC     C4 5252  -0.119   3.619   1.393  0.6755  0.0371  0.7987
  520FEC     O5 5253  -0.128   3.706   1.261  0.4477  0.9053 -0.6611
  520FEC     O6 5254  -0.219   3.510   1.439  0.0153 -0.9683 -0.9473
  520FEC     F7 5255  -0.005   3.893   1.153  0.1185  0.0340 -0.6130
  520FEC     H8 5256   0.076   3.690   1.180  0.5162  1.9644 -0.5071
  520FEC     H9 5257   0.187   3.801   1.386  0.3273  0.0563 -1.2875
  520FEC    H10 5258   0.028   3.891   1.394  1.2601  0.1115  1.7966
  521FEC     C1 5259   4.204   0.567   2.145  0.0784  1.0727 -0.5517
  521FEC     C2 5260   4.152   0.432   2.088  0.9177  0.6862  0.3262
  521FEC     O3 5261   4.139   0.328   2.210 -0.2366  0.3763  0.4544
  521FEC     C4 5262   4.158   0.409   2.343 -0.0868 -0.3136  1.0581
  521FEC     O5 5263   4.171   0.567   2.303  0.2836 -0.4150  0.2849
  521FEC     O6 5264   4.157   0.351   2.479 -0.4823  0.5605 -0.2747
  521FEC     F7 5265   4.351   0.568   2.131  0.5666 -0.0887 -0.0362
  521FEC     H8 5266   4.157   0.658   2.096  0.8341 -0.4635 -4.4282
  521FEC     H9 5267   4.055   0.447   2.030  0.7149 -1.0081  0.1730
  521FEC    H10 5268   4.226   0.376   2.021  1.1583 -0.5655  1.6033
  522FEC     C1 5269   3.666   4.509   4.777 -0.0467 -0.4227  0.0393
  522FEC     C2 5270   3.622   4.416   4.655  0.5871  0.2918  0.1235
  522FEC     O3 5271   3.606   4.514   4.528 -0.0657  0.1210  0.0305
  522FEC     C4 5272   3.586   4.658   4.582 -0.1098 -0.7000 -0.0012
  522FEC     O5 5273   3.629   4.658   4.733 -0.1697 -0.6032 -0.1937
  522FEC     O6 5274   3.556   4.781   4.499  0.0581 -0.5341 -0.2450
  522FEC     F7 5275   3.593   4.460   4.895 -0.0719  0.2840  0.5390
  522FEC     H8 5276   3.780   4.507   4.782  0.1063  0.2633 -1.9757
  522FEC     H9 5277   3.695   4.331   4.635 -0.0694 -0.2674  0.0571
  522FEC    H10 5278   3.522   4.377   4.694  0.9382 -2.3902 -1.4033
  523FEC     C1 5279   1.837   2.409   4.422  0.3319 -0.2742  0.8216
  523FEC     C2 5280   1.844   2.546   4.346  0.1159 -0.4425 -0.1119
  523FEC     O3 5281   1.942   2.641   4.431 -0.1581 -0.2365  0.3914
  523FEC     C4 5282   1.965   2.570   4.568 -0.6781  1.3282  0.1546
  523FEC     O5 5283   1.906   2.422   4.565 -0.4364 -0.0021 -0.2360
  523FEC     O6 5284   2.044   2.636   4.677  0.4949  0.0964  0.0320
  523FEC     F7 5285   1.693   2.372   4.417 -0.3543 -0.4026  0.6325
  523FEC     H8 5286   1.899   2.338   4.358 -1.0622 -1.6030  0.8725
  523FEC     H9 5287   1.880   2.536   4.238 -2.1995  0.8322 -1.0648
  523FEC    H10 5288   1.741   2.591   4.363 -0.7409 -3.0728  2.5361
  524FEC     C1 5289   2.336   2.034   3.586 -0.2370 -0.3201 -0.1541
  524FEC     C2 5290   2.231   1.922   3.557 -0.7788  0.2928 -0.3754
  524FEC     O3 5291   2.132   1.974   3.444 -0.2180  0.0195  0.6252
  524FEC     C4 5292   2.168   2.128   3.418 -0.6988  0.3265  0.2880
  524FEC     O5 5293   2.302   2.161   3.504 -0.1100 -0.2911  0.5433
  524FEC     O6 5294   2.095   2.215   3.326 -0.0470  0.3717  0.5008
  524FEC     F7 5295   2.364   2.071   3.728 -0.7139 -0.1983  0.5994
  524FEC     H8 5296   2.425   1.990   3.529 -0.2409 -0.7939  0.1944
  524FEC     H9 5297   2.275   1.820   3.531 -0.9584 -0.0098  0.5016
  524FEC    H10 5298   2.177   1.906   3.655 -1.2582  0.8045 -0.5535
  525FEC     C1 5299   3.393   0.841   2.585 -0.8008  0.4853  0.1147
  525FEC     C2 5300   3.415   0.743   2.707  0.0680  0.4850 -0.5878
  525FEC     O3 5301   3.351   0.813   2.840 -0.5716  0.0639 -0.7184
  525FEC     C4 5302   3.282   0.948   2.793  1.0222 -0.2936  0.5778
  525FEC     O5 5303   3.322   0.972   2.639 -0.8571  0.4247  0.7409
  525FEC     O6 5304   3.206   1.045   2.881  0.1747 -0.4176 -0.0263
  525FEC     F7 5305   3.526   0.870   2.519  0.4145 -0.2229  0.3672
  525FEC     H8 5306   3.327   0.780   2.515  0.3395  0.8397 -1.3149
  525FEC     H9 5307   3.348   0.653   2.685 -1.3723  1.1863  0.6540
  525FEC    H10 5308   3.526   0.723   2.723 -0.5013 -1.1931  1.9831
  526FEC     C1 5309   3.169   1.203   1.424  0.0595  0.1619 -0.5265
  526FEC     C2 5310   3.031   1.131   1.461  0.2712  0.1545 -0.5522
  526FEC     O3 5311   2.976   1.209   1.595 -0.1728  0.1537  0.0895
  526FEC     C4 5312   3.089   1.308   1.642 -0.3108  0.2191 -0.0709
  526FEC     O5 5313   3.215   1.293   1.550  0.1067 -0.1345  0.0123
  526FEC     O6 5314   3.085   1.389   1.769 -0.5050 -0.1614 -0.0724
  526FEC     F7 5315   3.267   1.112   1.368 -0.4739 -0.3320 -0.1942
  526FEC     H8 5316   3.149   1.277   1.339  1.4711 -0.0529 -1.0614
  526FEC     H9 5317   2.964   1.130   1.368  1.0837  0.3434 -1.1561
  526FEC    H10 5318   3.048   1.021   1.481  1.1036  0.4529  0.4520
  527FEC     C1 5319   1.565   0.297   2.428  0.1742  0.3885  0.0204
  527FEC     C2 5320   1.543   0.264   2.270 -0.4698  0.5661 -0.1533
  527FEC     O3 5321   1.672   0.193   2.224 -0.2828  0.6231  0.0238
  527FEC     C4 5322   1.784   0.219   2.327  0.0020 -0.0804  0.4286
  527FEC     O5 5323   1.723   0.285   2.457  0.0679  0.1370  0.1420
  527FEC     O6 5324   1.924   0.163   2.321 -0.3193  0.0839 -0.4014
  527FEC     F7 5325   1.512   0.427   2.476  0.4871  0.0509 -0.0910
  527FEC     H8 5326   1.512   0.217   2.490  0.3667  0.6336  0.5064
  527FEC     H9 5327   1.445   0.218   2.231 -0.5198  1.0988 -0.6668
  527FEC    H10 5328   1.550   0.367   2.222  2.5662  0.5943  0.1733
  528FEC     C1 5329   2.720   2.029   2.163 -0.0026  0.2044 -0.5760
  528FEC     C2 5330   2.692   2.167   2.240 -0.2431 -0.0246  0.6948
  528FEC     O3 5331   2.541   2.165   2.270 -0.5876  0.8338 -0.6979
  528FEC     C4 5332   2.505   2.013   2.290 -0.2579  0.2859 -0.8631
  528FEC     O5 5333   2.627   1.927   2.248 -0.7485 -0.6388 -0.6110
  528FEC     O6 5334   2.379   1.952   2.343  0.1199  0.3854 -0.0260
  528FEC     F7 5335   2.662   2.032   2.028  0.3131 -0.0023 -0.1037
  528FEC     H8 5336   2.819   1.975   2.181 -1.3902 -1.4763  3.0379
  528FEC     H9 5337   2.752   2.168   2.337 -1.4907 -0.6524  1.5012
  528FEC    H10 5338   2.728   2.255   2.177  1.3474 -0.6890  0.6285
  529FEC     C1 5339   1.142   1.357   4.307  0.0477  0.6058 -0.3431
  529FEC     C2 5340   0.993   1.372   4.366  0.7450  0.0920 -0.0100
  529FEC     O3 5341   0.977   1.267   4.485 -0.5940  0.3660  0.1761
  529FEC     C4 5342   1.084   1.149   4.458 -0.0167 -0.1318 -0.5249
  529FEC     O5 5343   1.186   1.202   4.345 -0.0189 -0.0230 -0.0758
  529FEC     O6 5344   1.091   1.022   4.535  0.0987  0.4643 -0.1555
  529FEC     F7 5345   1.151   1.373   4.155  0.0246 -0.4891 -0.0105
  529FEC     H8 5346   1.211   1.432   4.359  0.7490  0.2630 -0.7596
  529FEC     H9 5347   0.969   1.475   4.407 -0.7627  0.3646 -1.4621
  529FEC    H10 5348   0.920   1.328   4.289  2.3377 -1.8514 -0.5017
  530FEC     C1 5349   4.163   1.464   0.925  0.0977 -0.4457  0.7169
  530FEC     C2 5350   4.204   1.368   0.808 -0.3651  0.2223 -0.1437
  530FEC     O3 5351   4.340   1.297   0.852 -0.3403  0.0964  0.2747
  530FEC     C4 5352   4.403   1.388   0.967 -0.2721 -0.3603 -0.2064
  530FEC     O5 5353   4.292   1.491   1.015 -0.2556  0.0221  0.5298
  530FEC     O6 5354   4.535   1.378   1.041 -0.4994  0.6547 -0.1082
  530FEC     F7 5355   4.124   1.601   0.879  0.3335 -0.1075  0.3115
  530FEC     H8 5356   4.099   1.404   0.998  1.0143 -0.7844  1.2653
  530FEC     H9 5357   4.128   1.288   0.781  0.9954 -1.1483 -0.0672
  530FEC    H10 5358   4.221   1.430   0.714 -0.0172  0.2018 -0.0946
  531FEC     C1 5359   1.556   0.260   3.122 -0.1840  0.2881  0.1689
  531FEC     C2 5360   1.503   0.392   3.063  0.5493 -0.1161  0.0746
  531FEC     O3 5361   1.348   0.403   3.093  0.3180 -0.6132 -0.0228
  531FEC     C4 5362   1.307   0.261   3.159  0.5541  0.0110 -0.4459
  531FEC     O5 5363   1.433   0.171   3.181 -0.1306  0.4875  0.4210
  531FEC     O6 5364   1.166   0.203   3.181 -1.1519  0.6798 -0.3654
  531FEC     F7 5365   1.619   0.187   3.016 -0.5173  0.1308  0.1921
  531FEC     H8 5366   1.635   0.287   3.200 -0.4879  0.4487  0.4200
  531FEC     H9 5367   1.564   0.473   3.114  0.0428 -0.2150  0.8523
  531FEC    H10 5368   1.510   0.392   2.949  0.8905 -0.5543  0.0950
  532FEC     C1 5369   4.268   3.918   3.318  0.3050  0.5593  0.8350
  532FEC     C2 5370   4.110   3.915   3.361  0.1547 -0.1695  0.5261
  532FEC     O3 5371   4.072   3.763   3.369 -0.6808 -0.0976 -0.3865
  532FEC     C4 5372   4.172   3.687   3.269 -0.8903  0.2266 -0.1593
  532FEC     O5 5373   4.290   3.792   3.224  0.3191  0.2141  0.0184
  532FEC     O6 5374   4.169   3.541   3.234 -0.3339  0.6111  0.1965
  532FEC     F7 5375   4.313   4.048   3.265  0.0053 -0.1943  0.3701
  532FEC     H8 5376   4.325   3.903   3.415  0.8765 -1.7870  0.1924
  532FEC     H9 5377   4.101   3.968   3.461 -0.4671 -1.0141  0.9278
  532FEC    H10 5378   4.053   3.959   3.273 -0.1409 -0.3943  0.6043
  533FEC     C1 5379   1.789   1.918   1.995 -0.0349  0.0051 -0.2969
  533FEC     C2 5380   1.702   1.890   2.118  0.5231 -0.6445 -0.3311
  533FEC     O3 5381   1.796   1.878   2.247 -0.2609 -0.2879  0.0144
  533FEC     C4 5382   1.944   1.854   2.191 -0.5826  0.9479  0.1756
  533FEC     O5 5383   1.936   1.866   2.029 -0.1145 -0.4819  0.4129
  533FEC     O6 5384   2.065   1.813   2.270 -0.4637  0.4422  0.3573
  533FEC     F7 5385   1.735   1.876   1.862 -0.2460  0.0426 -0.6791
  533FEC     H8 5386   1.806   2.031   2.000 -1.1315  0.2122 -1.0525
  533FEC     H9 5387   1.617   1.966   2.124 -0.0970 -1.1909 -1.6364
  533FEC    H10 5388   1.649   1.790   2.103 -0.6117 -0.1647  0.3325
  534FEC     C1 5389   1.862   0.726   1.142 -0.0351  0.6107 -0.1972
  534FEC     C2 5390   1.725   0.640   1.119  0.5427  0.0927 -0.2296
  534FEC     O3 5391   1.755   0.534   0.996  0.5481  0.1652 -0.4178
  534FEC     C4 5392   1.900   0.544   0.962 -0.6245  0.3928 -0.4699
  534FEC     O5 5393   1.969   0.662   1.042 -0.4521  0.1522 -0.1592
  534FEC     O6 5394   1.965   0.450   0.861  0.0705  0.1739 -0.3836
  534FEC     F7 5395   1.856   0.870   1.120  0.5420  0.0601 -0.6755
  534FEC     H8 5396   1.901   0.689   1.243 -0.6133  0.5729  0.0175
  534FEC     H9 5397   1.690   0.590   1.215  1.2048  0.5321  0.2514
  534FEC    H10 5398   1.645   0.711   1.080 -1.2198 -3.5577 -4.0326
  535FEC     C1 5399   3.163   0.938   3.442 -0.4379  0.3339 -0.4737
  535FEC     C2 5400   3.079   0.872   3.328  0.3071 -0.0655  0.5796
  535FEC     O3 5401   3.120   0.949   3.185 -0.1479  0.3959 -0.4216
  535FEC     C4 5402   3.199   1.081   3.232 -0.1204  0.7885 -0.2505
  535FEC     O5 5403   3.207   1.082   3.395  0.0840  0.3105  0.3909
  535FEC     O6 5404   3.260   1.185   3.145  0.9908 -0.6457  0.5890
  535FEC     F7 5405   3.113   0.942   3.582 -0.1525 -0.5048 -0.3830
  535FEC     H8 5406   3.264   0.885   3.446 -0.5090  0.2289  2.5922
  535FEC     H9 5407   3.084   0.758   3.322  1.2699  0.0435 -2.2217
  535FEC    H10 5408   2.974   0.906   3.355  0.8056  0.3933  2.0850
  536FEC     C1 5409   0.415   2.120   0.577 -0.0328  0.1687 -0.9448
  536FEC     C2 5410   0.341   2.137   0.435 -0.0909  0.2139  0.0357
  536FEC     O3 5411   0.202   2.066   0.438  0.2171  0.0643  0.0764
  536FEC     C4 5412   0.196   1.979   0.572  0.6508  0.0922 -0.0300
  536FEC     O5 5413   0.339   1.995   0.647 -0.3407 -0.2844 -0.2522
  536FEC     O6 5414   0.079   1.913   0.635  0.3648 -0.8739  0.9635
  536FEC     F7 5415   0.566   2.092   0.571  0.4428 -0.0075 -0.4639
  536FEC     H8 5416   0.393   2.203   0.651  0.0675  0.2154 -0.9667
  536FEC     H9 5417   0.323   2.248   0.413 -0.1475 -0.3667 -3.3447
  536FEC    H10 5418   0.418   2.088   0.367  1.6360  0.6309  1.5950
  537FEC     C1 5419   2.351   2.825   0.906  0.2696  0.2348 -0.1276
  537FEC     C2 5420   2.360   2.703   0.801 -0.5378 -0.2690  0.5413
  537FEC     O3 5421   2.493   2.729   0.711  0.3709  0.7828  0.4860
  537FEC     C4 5422   2.565   2.858   0.771 -0.3729 -0.4144 -0.0996
  537FEC     O5 5423   2.476   2.914   0.895 -0.5263  0.0354 -0.4182
  537FEC     O6 5424   2.676   2.926   0.699  0.2400  0.6118  0.0743
  537FEC     F7 5425   2.239   2.906   0.849  0.1598  0.4447  0.0354
  537FEC     H8 5426   2.338   2.791   1.014  0.2301  2.2649  0.5444
  537FEC     H9 5427   2.370   2.602   0.852 -0.0804 -0.9621 -0.8500
  537FEC    H10 5428   2.267   2.712   0.735 -1.7363  2.6331  2.4355
  538FEC     C1 5429   4.120   3.004   2.502  0.2593 -0.0607  0.1292
  538FEC     C2 5430   3.968   2.955   2.489  0.3522 -0.5570 -0.6165
  538FEC     O3 5431   3.933   2.944   2.339  0.5531  0.5258  0.1478
  538FEC     C4 5432   4.081   2.938   2.261 -0.2599  0.3229 -0.2431
  538FEC     O5 5433   4.197   2.969   2.367 -0.3764 -0.0027 -0.4774
  538FEC     O6 5434   4.109   2.910   2.118 -0.4142 -0.0895 -0.3564
  538FEC     F7 5435   4.117   3.145   2.546  0.1982 -0.1724  0.3787
  538FEC     H8 5436   4.159   2.946   2.593  0.3724  0.2736  0.2944
  538FEC     H9 5437   3.943   2.863   2.551  1.4660 -1.4424 -1.4465
  538FEC    H10 5438   3.910   3.047   2.525  0.0426 -0.8375 -0.3913
  539FEC     C1 5439   1.152   4.037   1.483 -0.1345  0.1050 -0.5888
  539FEC     C2 5440   1.183   3.973   1.344  0.0354  0.1819 -0.1204
  539FEC     O3 5441   1.049   3.899   1.304  0.3188  0.3129 -0.3071
  539FEC     C4 5442   0.942   3.907   1.419  0.0717 -0.5993  0.1479
  539FEC     O5 5443   1.007   3.992   1.532 -0.0141 -0.3402 -0.5119
  539FEC     O6 5444   0.806   3.837   1.425 -0.2427  0.5107 -0.2344
  539FEC     F7 5445   1.265   4.010   1.576  0.6681  0.0277  0.0025
  539FEC     H8 5446   1.139   4.145   1.449  2.3170  1.6086  2.6775
  539FEC     H9 5447   1.203   4.052   1.265  0.5233  0.5219  0.3360
  539FEC    H10 5448   1.274   3.906   1.361  0.0110 -0.1959 -1.3796
  540FEC     C1 5449   3.022   4.642   0.704  0.3453  0.0356  0.1584
  540FEC     C2 5450   2.988   4.547   0.579  0.3058 -0.0294  0.9071
  540FEC     O3 5451   3.115   4.555   0.476  0.4091 -0.2713  0.2143
  540FEC     C4 5452   3.185   4.695   0.514  0.1835  0.1279 -0.0713
  540FEC     O5 5453   3.108   4.760   0.641 -0.6304  0.0344  0.1435
  540FEC     O6 5454   3.299   4.757   0.440 -0.4323 -0.4341 -0.1291
  540FEC     F7 5455   2.891   4.668   0.781 -0.5323  0.1973  0.7189
  540FEC     H8 5456   3.098   4.596   0.775  0.8729  0.3563 -0.1904
  540FEC     H9 5457   2.959   4.439   0.599  3.2366 -1.0748 -0.0149
  540FEC    H10 5458   2.899   4.593   0.524 -0.1655 -2.2120 -0.2453
  541FEC     C1 5459   1.145   4.054   4.666  0.1129  0.4652 -0.6618
  541FEC     C2 5460   1.099   3.903   4.677  0.9914 -0.0816 -0.5860
  541FEC     O3 5461   0.947   3.895   4.640 -0.0044  0.1103  0.4967
  541FEC     C4 5462   0.910   4.038   4.575 -0.1645  0.4962 -0.0279
  541FEC     O5 5463   1.037   4.134   4.588 -0.1944 -0.0145  0.4659
  541FEC     O6 5464   0.774   4.076   4.528 -0.9510 -0.0097 -0.2607
  541FEC     F7 5465   1.160   4.132   4.796  0.3151  0.1201 -0.3751
  541FEC     H8 5466   1.247   4.066   4.616  1.6899  1.2547  2.4727
  541FEC     H9 5467   1.151   3.821   4.617  0.2822 -1.3428  0.4494
  541FEC    H10 5468   1.100   3.858   4.782  1.1844 -0.1269 -0.6072
  542FEC     C1 5469   2.475   4.096   0.700  0.3680  0.4028  0.2098
  542FEC     C2 5470   2.602   4.125   0.618 -0.0634 -0.0921  0.3555
  542FEC     O3 5471   2.558   4.200   0.491  0.4481  0.0594 -0.1400
  542FEC     C4 5472   2.405   4.162   0.462 -0.2571  0.0687  0.8200
  542FEC     O5 5473   2.352   4.101   0.600  0.3130  0.3641 -1.2065
  542FEC     O6 5474   2.329   4.181   0.333 -0.0411  0.4294 -0.0473
  542FEC     F7 5475   2.469   3.977   0.788 -0.3361  0.1396 -0.0899
  542FEC     H8 5476   2.449   4.189   0.761  0.1232  1.6026 -1.6376
  542FEC     H9 5477   2.684   4.182   0.673  0.0577 -0.9319  1.0663
  542FEC    H10 5478   2.642   4.021   0.592 -0.4082 -0.2019  0.2554
  543FEC     C1 5479   1.523   2.291   4.720  0.4442 -0.0253 -0.1862
  543FEC     C2 5480   1.527   2.212   4.851 -0.3363  0.5775 -0.0411
  543FEC     O3 5481   1.677   2.187   4.895 -0.1904 -0.2726 -0.2035
  543FEC     C4 5482   1.767   2.221   4.768 -0.2063 -0.5912 -0.2006
  543FEC     O5 5483   1.671   2.265   4.652 -0.2912 -0.3307  0.1390
  543FEC     O6 5484   1.917   2.225   4.771  0.1743  0.0787 -0.4678
  543FEC     F7 5485   1.410   2.243   4.635 -0.1919 -0.0437 -0.8070
  543FEC     H8 5486   1.523   2.401   4.747 -1.2921 -0.0749  0.1071
  543FEC     H9 5487   1.481   2.248   4.949  2.7009 -1.6562  2.4189
  543FEC    H10 5488   1.494   2.105   4.831 -0.7956  0.4791  1.1437
  544FEC     C1 5489   1.239   1.292   2.909  0.0198  0.3181 -0.2387
  544FEC     C2 5490   1.113   1.324   2.812  0.0529  0.1645 -0.3998
  544FEC     O3 5491   1.156   1.299   2.659  0.5774 -0.1775  0.1554
  544FEC     C4 5492   1.318   1.315   2.665  0.6527 -0.1678  0.0431
  544FEC     O5 5493   1.365   1.324   2.820 -0.0740  0.8508  0.3805
  544FEC     O6 5494   1.417   1.308   2.548 -0.6155 -0.0222 -0.1228
  544FEC     F7 5495   1.224   1.397   3.023 -0.2721 -0.1554  0.2769
  544FEC     H8 5496   1.244   1.181   2.936  0.8125  0.5688  0.6982
  544FEC     H9 5497   1.023   1.265   2.849  0.9442 -1.2958 -0.4675
  544FEC    H10 5498   1.096   1.436   2.822 -2.8898 -0.2790  0.4559
  545FEC     C1 5499   0.208   1.251   2.349  0.4337 -0.6446 -0.8122
  545FEC     C2 5500   0.250   1.120   2.264 -0.1276 -0.2904 -1.1478
  545FEC     O3 5501   0.396   1.074   2.309  0.5866  1.0850 -0.1789
  545FEC     C4 5502   0.439   1.167   2.432 -0.4428  0.1029  0.0858
  545FEC     O5 5503   0.326   1.280   2.450 -0.5652 -0.2718 -0.2383
  545FEC     O6 5504   0.563   1.142   2.521 -0.0180  0.2254 -0.1540
  545FEC     F7 5505   0.193   1.380   2.272  0.3396  0.0560  0.4523
  545FEC     H8 5506   0.120   1.218   2.414  2.8359 -2.8600  1.5883
  545FEC     H9 5507   0.160   1.050   2.266 -1.1315  0.9791 -0.7553
  545FEC    H10 5508   0.271   1.158   2.159  1.2430  0.6255 -0.5702
  546FEC     C1 5509   3.744   0.911   3.086 -0.5114  0.3746  0.0792
  546FEC     C2 5510   3.616   0.882   3.182 -0.2327 -0.3730 -0.6416
  546FEC     O3 5511   3.517   0.999   3.155  0.2654  0.1064 -0.2277
  546FEC     C4 5512   3.558   1.065   3.011 -0.2286  0.1258 -0.3063
  546FEC     O5 5513   3.692   1.004   2.966  0.0995 -0.7003  0.3522
  546FEC     O6 5514   3.485   1.171   2.934  0.3413 -0.2885 -0.1172
  546FEC     F7 5515   3.837   1.000   3.159 -0.2360  0.8353 -0.3781
  546FEC     H8 5516   3.795   0.812   3.062 -2.0153 -0.5856  0.6793
  546FEC     H9 5517   3.569   0.786   3.141  1.9814 -1.9836  0.3633
  546FEC    H10 5518   3.658   0.865   3.287  2.4439  0.7176 -1.4297
  547FEC     C1 5519   0.493   3.529   4.039  0.0038  0.1643 -0.1560
  547FEC     C2 5520   0.611   3.543   4.135 -0.2295  0.1624  0.5763
  547FEC     O3 5521   0.691   3.676   4.088 -0.0386 -0.1881 -0.2302
  547FEC     C4 5522   0.619   3.737   3.964 -0.4434  0.7561  0.2799
  547FEC     O5 5523   0.502   3.641   3.928  0.3114 -0.0004 -0.3199
  547FEC     O6 5524   0.657   3.860   3.886  0.2768 -0.4002 -0.1654
  547FEC     F7 5525   0.466   3.392   4.005  0.3920  0.4474  0.0806
  547FEC     H8 5526   0.396   3.563   4.089 -1.1857  0.0698 -2.2430
  547FEC     H9 5527   0.581   3.535   4.244 -0.8535 -0.3844  0.3714
  547FEC    H10 5528   0.671   3.451   4.104 -1.1438 -0.2869  0.0977
  548FEC     C1 5529   3.486   1.134   0.417  0.4579  0.4445  0.2528
  548FEC     C2 5530   3.458   0.986   0.394  0.2862  0.1775  0.8419
  548FEC     O3 5531   3.532   0.897   0.503  0.1743  0.2015 -0.6629
  548FEC     C4 5532   3.568   0.999   0.616 -0.0228  0.1648 -0.6573
  548FEC     O5 5533   3.519   1.152   0.572 -0.3664 -0.1463  0.4118
  548FEC     O6 5534   3.646   0.967   0.745  1.0620 -0.6751 -0.4925
  548FEC     F7 5535   3.600   1.168   0.323  0.5565  0.2672  0.1155
  548FEC     H8 5536   3.389   1.182   0.380 -2.2032 -3.4237  1.6269
  548FEC     H9 5537   3.348   0.955   0.387  0.2240  0.3896  0.8907
  548FEC    H10 5538   3.504   0.947   0.297 -0.6510 -0.9662  0.8329
  549FEC     C1 5539   3.766   2.488   3.444  0.3672  0.5512 -0.0148
  549FEC     C2 5540   3.694   2.621   3.400 -0.2931  0.4045 -0.2749
  549FEC     O3 5541   3.589   2.667   3.511 -0.0472  1.0916 -0.4418
  549FEC     C4 5542   3.609   2.566   3.635 -0.2255  0.2183  0.3260
  549FEC     O5 5543   3.714   2.455   3.593  0.5667  0.0576  0.1686
  549FEC     O6 5544   3.539   2.584   3.766  0.2616 -0.4027 -0.2750
  549FEC     F7 5545   3.700   2.380   3.369  0.0378  0.0221  0.5063
  549FEC     H8 5546   3.880   2.489   3.442  0.3858  0.4700  0.9056
  549FEC     H9 5547   3.763   2.704   3.362 -0.1942 -0.0228 -1.0454
  549FEC    H10 5548   3.638   2.591   3.305 -1.9986  1.4755  0.3503
  550FEC     C1 5549   0.815   3.402   1.784 -0.2534 -0.3197 -0.1714
  550FEC     C2 5550   0.909   3.506   1.706  0.1453  0.0360 -0.3274
  550FEC     O3 5551   0.814   3.598   1.622  0.1890 -0.2547 -0.0380
  550FEC     C4 5552   0.668   3.573   1.673  0.2038  0.1423  0.4156
  550FEC     O5 5553   0.668   3.462   1.785  0.2779 -0.4327  0.0101
  550FEC     O6 5554   0.543   3.630   1.613  0.0399  0.6828  0.2703
  550FEC     F7 5555   0.830   3.260   1.736 -0.0734 -0.5420  0.5202
  550FEC     H8 5556   0.846   3.411   1.894 -1.4297  1.2502  0.0792
  550FEC     H9 5557   0.949   3.565   1.795  0.9817 -1.6405  0.4413
  550FEC    H10 5558   0.994   3.463   1.642  1.1923  1.1016  0.2955
  551FEC     C1 5559   3.381   2.124   1.591  0.0991  0.1317 -0.2448
  551FEC     C2 5560   3.514   2.119   1.504  0.1223  0.2450 -0.5958
  551FEC     O3 5561   3.484   2.157   1.355 -0.1514 -0.4671  0.2810
  551FEC     C4 5562   3.320   2.151   1.343 -0.4905  0.1049 -0.6611
  551FEC     O5 5563   3.259   2.123   1.484 -0.2281 -0.3618 -0.4160
  551FEC     O6 5564   3.239   2.175   1.220  0.0932  0.4886 -0.4922
  551FEC     F7 5565   3.385   2.020   1.694  0.0651 -0.4479 -0.8139
  551FEC     H8 5566   3.385   2.225   1.642 -0.6746  0.5886 -1.0703
  551FEC     H9 5567   3.592   2.184   1.556  0.2340  0.1870 -0.6933
  551FEC    H10 5568   3.557   2.014   1.493 -0.5623 -0.0648 -0.3891
  552FEC     C1 5569   4.245   3.556   0.536 -0.2513  0.0494 -0.7811
  552FEC     C2 5570   4.184   3.462   0.645  0.1345  0.3843  0.2335
  552FEC     O3 5571   4.040   3.507   0.669  0.0151  0.0193  0.0078
  552FEC     C4 5572   3.997   3.607   0.546 -0.2862 -0.1382 -0.4167
  552FEC     O5 5573   4.129   3.632   0.465  0.0086  0.2398  0.4165
  552FEC     O6 5574   3.855   3.650   0.511 -0.8319  0.0039 -0.7397
  552FEC     F7 5575   4.326   3.656   0.617 -0.2216  0.1889 -0.2734
  552FEC     H8 5576   4.308   3.503   0.457  3.3719  2.5161  0.1574
  552FEC     H9 5577   4.167   3.352   0.617 -0.6541  0.8044 -1.0809
  552FEC    H10 5578   4.247   3.471   0.739  1.6986  2.6942 -0.9557
  553FEC     C1 5579   4.492   1.303   3.082 -0.3531  0.3376 -0.8251
  553FEC     C2 5580   4.548   1.156   3.088  0.3236  0.3818  0.2780
  553FEC     O3 5581   4.425   1.054   3.096 -0.0818  0.0129  0.1757
  553FEC     C4 5582   4.299   1.146   3.146  0.6956  0.6801  0.1677
  553FEC     O5 5583   4.353   1.298   3.155  0.3992  0.0337  0.4037
  553FEC     O6 5584   4.160   1.091   3.176  0.3070  0.1737  0.1341
  553FEC     F7 5585   4.584   1.396   3.146 -0.4565  0.6372  0.5629
  553FEC     H8 5586   4.473   1.335   2.974 -0.6485  1.9312 -0.3268
  553FEC     H9 5587   4.604   1.142   2.990 -0.3192  0.6462 -0.1391
  553FEC    H10 5588   4.621   1.143   3.174  1.3842  0.0672 -0.6414
  554FEC     C1 5589   2.717   4.528   3.951 -0.1845 -0.7919 -0.1992
  554FEC     C2 5590   2.756   4.646   3.859  0.3325  0.3117  0.4740
  554FEC     O3 5591   2.665   4.620   3.728  0.0172 -0.1038 -0.2271
  554FEC     C4 5592   2.614   4.471   3.730  0.1465 -0.1451  0.4425
  554FEC     O5 5593   2.658   4.406   3.869  0.2347 -0.3899  0.6088
  554FEC     O6 5594   2.529   4.407   3.624  0.0598  0.0197 -0.2530
  554FEC     F7 5595   2.831   4.488   4.041 -0.2904 -0.1070 -0.0684
  554FEC     H8 5596   2.637   4.570   4.021 -1.1924  1.2313 -2.4420
  554FEC     H9 5597   2.757   4.748   3.911  0.7605  0.5387  0.0349
  554FEC    H10 5598   2.863   4.620   3.829 -0.2793 -2.9908  0.8662
  555FEC     C1 5599   1.371   2.044   2.307  0.2279  0.5745 -0.1600
  555FEC     C2 5600   1.249   1.983   2.384  0.4836 -0.3704 -0.8028
  555FEC     O3 5601   1.142   2.104   2.393  0.0462  0.6908 -0.3186
  555FEC     C4 5602   1.221   2.235   2.376 -0.1867  0.1348  1.0019
  555FEC     O5 5603   1.370   2.200   2.329  0.7563 -0.8434  0.1571
  555FEC     O6 5604   1.165   2.370   2.380  0.0129  0.0560  0.2352
  555FEC     F7 5605   1.492   1.966   2.337 -0.0477 -0.1287 -0.1783
  555FEC     H8 5606   1.344   2.033   2.197  2.3609  0.5051 -0.7303
  555FEC     H9 5607   1.207   1.884   2.346  1.1110 -0.3167 -1.6812
  555FEC    H10 5608   1.287   1.981   2.491  1.4004  1.4765 -1.0650
  556FEC     C1 5609   0.238   0.947   4.083 -0.6866  0.6927  0.1973
  556FEC     C2 5610   0.183   0.976   4.226  0.5248 -0.1122  0.0385
  556FEC     O3 5611   0.036   0.921   4.219 -0.5379 -0.2272 -0.5838
  556FEC     C4 5612  -0.012   0.906   4.073  0.1184 -0.0240 -0.1278
  556FEC     O5 5613   0.114   0.928   3.983 -0.6588  0.1721 -0.3319
  556FEC     O6 5614  -0.147   0.865   4.031 -0.4937  0.1377  0.6741
  556FEC     F7 5615   0.338   1.050   4.045  0.0273  0.2924  0.0026
  556FEC     H8 5616   0.281   0.842   4.076  0.5264  1.1669  0.2035
  556FEC     H9 5617   0.244   0.927   4.309 -2.0142 -2.6016  0.5878
  556FEC    H10 5618   0.171   1.088   4.241  0.8972 -0.4791  4.1537
  557FEC     C1 5619   3.791   2.324   1.822  0.3162 -0.1869  0.2656
  557FEC     C2 5620   3.835   2.199   1.906 -0.4478  1.1328 -0.5964
  557FEC     O3 5621   3.963   2.129   1.843 -0.3415 -0.5232  0.1726
  557FEC     C4 5622   3.986   2.212   1.704  0.0339 -0.3070 -0.3429
  557FEC     O5 5623   3.891   2.341   1.696  0.0442 -0.4667 -0.6394
  557FEC     O6 5624   4.093   2.171   1.602  0.4016 -0.1345 -0.3081
  557FEC     F7 5625   3.643   2.310   1.771  0.0857 -0.3449  0.1889
  557FEC     H8 5626   3.796   2.412   1.894  5.5273 -1.9799  2.5447
  557FEC     H9 5627   3.856   2.226   2.015  0.6037  3.6294 -1.3517
  557FEC    H10 5628   3.758   2.115   1.898  0.1559  0.3177  1.5214
  558FEC     C1 5629   0.812   4.350   2.841 -0.7154 -0.3279 -0.1190
  558FEC     C2 5630   0.793   4.333   2.685  0.4552 -0.3464 -0.3024
  558FEC     O3 5631   0.935   4.309   2.613  0.8757 -0.1743  0.2714
  558FEC     C4 5632   1.040   4.355   2.724 -0.7885 -0.3790 -0.5370
  558FEC     O5 5633   0.961   4.378   2.866 -0.6106 -0.0524 -0.1494
  558FEC     O6 5634   1.186   4.386   2.703 -0.7277 -0.3887 -0.3396
  558FEC     F7 5635   0.738   4.458   2.908  0.3690  0.2564  0.2843
  558FEC     H8 5636   0.789   4.243   2.871  0.4850 -1.5989 -3.2409
  558FEC     H9 5637   0.721   4.251   2.651 -0.6705  0.8639 -0.9612
  558FEC    H10 5638   0.756   4.439   2.661  0.9472 -0.3793 -1.2844
  559FEC     C1 5639   3.956   3.513   1.894 -0.2649  0.9049  0.9935
  559FEC     C2 5640   3.972   3.393   1.783 -0.2482 -0.6705 -0.2994
  559FEC     O3 5641   3.919   3.442   1.644  0.1923 -0.2982 -0.1334
  559FEC     C4 5642   3.853   3.592   1.669  0.1676  0.4547  0.1325
  559FEC     O5 5643   3.852   3.613   1.832  0.2178  0.1702 -0.4340
  559FEC     O6 5644   3.791   3.678   1.559  0.2540  0.1660  0.0040
  559FEC     F7 5645   3.895   3.488   2.030  0.4708 -0.4916 -0.1635
  559FEC     H8 5646   4.054   3.572   1.902  0.5256 -0.4174  1.3126
  559FEC     H9 5647   4.084   3.373   1.792  0.0659  0.4577 -1.4125
  559FEC    H10 5648   3.912   3.303   1.818 -1.5690  1.1908  2.6987
  560FEC     C1 5649   1.446   1.884   1.037  0.3950 -0.7336 -0.0502
  560FEC     C2 5650   1.311   1.810   1.035  0.6191 -0.5125 -0.6728
  560FEC     O3 5651   1.285   1.754   1.186  0.2530  0.2366 -0.1606
  560FEC     C4 5652   1.382   1.835   1.277 -0.4048 -0.8766 -0.6165
  560FEC     O5 5653   1.478   1.921   1.190  0.2860 -0.2425 -0.1274
  560FEC     O6 5654   1.402   1.819   1.425  0.2092  0.0936 -0.0372
  560FEC     F7 5655   1.568   1.808   1.015 -0.1367  0.6635 -0.0133
  560FEC     H8 5656   1.435   1.977   0.971 -0.0598  0.3299  1.4598
  560FEC     H9 5657   1.220   1.866   0.995 -0.2305 -0.3733  1.3236
  560FEC    H10 5658   1.324   1.712   0.979  2.2934 -0.4522 -0.4542
  561FEC     C1 5659   2.559   3.215   1.667 -0.1429  0.2864 -0.8815
  561FEC     C2 5660   2.443   3.190   1.558  0.3468 -0.3524  0.2748
  561FEC     O3 5661   2.520   3.109   1.442 -0.0002  0.0595 -0.1910
  561FEC     C4 5662   2.673   3.135   1.459 -0.4106  0.4263  0.0747
  561FEC     O5 5663   2.699   3.221   1.585 -0.0427  0.4758  0.1296
  561FEC     O6 5664   2.775   3.067   1.378 -0.2256  0.0998  0.9039
  561FEC     F7 5665   2.553   3.334   1.763 -0.2606  0.0964  0.2014
  561FEC     H8 5666   2.561   3.125   1.738 -0.6804  1.7365  1.0460
  561FEC     H9 5667   2.360   3.126   1.601 -0.9611  1.7448  0.9824
  561FEC    H10 5668   2.418   3.297   1.527  2.1952 -0.0530 -0.3630
  562FEC     C1 5669   2.827   2.468   2.869  0.3671 -0.6468  0.3644
  562FEC     C2 5670   2.711   2.401   2.953 -0.7538 -0.0502 -1.0214
  562FEC     O3 5671   2.741   2.411   3.106  0.0611 -0.3451 -0.2323
  562FEC     C4 5672   2.883   2.474   3.117  0.6064 -0.1328 -1.3523
  562FEC     O5 5673   2.939   2.515   2.976  0.4730 -0.4645 -0.5007
  562FEC     O6 5674   2.958   2.488   3.247 -0.3091 -0.2047  0.0785
  562FEC     F7 5675   2.863   2.380   2.750 -0.4170 -0.2118  0.0450
  562FEC     H8 5676   2.784   2.568   2.835  2.1731 -0.0147 -0.2258
  562FEC     H9 5677   2.605   2.431   2.925 -0.9052  1.3159  0.8196
  562FEC    H10 5678   2.725   2.289   2.936 -2.6614 -0.3931 -0.4866
  563FEC     C1 5679   2.137   3.481   3.396 -0.1745  0.1332  0.6186
  563FEC     C2 5680   2.230   3.568   3.494  0.4382  0.4541 -0.1426
  563FEC     O3 5681   2.377   3.498   3.495 -0.0141  0.7380 -0.2725
  563FEC     C4 5682   2.368   3.368   3.408  0.2589 -0.1332 -0.4653
  563FEC     O5 5683   2.217   3.343   3.361  0.2167 -0.2836 -0.0953
  563FEC     O6 5684   2.479   3.275   3.376 -0.2750 -0.2349 -0.3389
  563FEC     F7 5685   2.005   3.461   3.465 -0.3223 -0.0768  0.1582
  563FEC     H8 5686   2.126   3.534   3.296  1.3604 -3.8581 -1.8747
  563FEC     H9 5687   2.226   3.680   3.479 -0.8407  0.5987  1.0563
  563FEC    H10 5688   2.190   3.534   3.595  0.0578  0.0817 -0.4141
  564FEC     C1 5689   1.808   1.801   1.480  0.1791 -0.6255 -0.5030
  564FEC     C2 5690   1.759   1.948   1.517  0.3152 -0.4773 -0.2055
  564FEC     O3 5691   1.886   2.041   1.560 -0.2142 -0.1946  0.0588
  564FEC     C4 5692   2.007   1.931   1.584 -0.2169  0.0063 -0.0422
  564FEC     O5 5693   1.956   1.795   1.543  0.1477  0.4576  0.2515
  564FEC     O6 5694   2.150   1.973   1.618  0.0938 -0.2944 -0.2262
  564FEC     F7 5695   1.721   1.694   1.535 -0.2096 -0.0860 -0.2777
  564FEC     H8 5696   1.836   1.793   1.370 -0.9297 -1.3715 -0.7435
  564FEC     H9 5697   1.712   1.999   1.427  2.0759 -1.3814 -1.7150
  564FEC    H10 5698   1.687   1.929   1.603  1.4379  0.4047  0.9657
  565FEC     C1 5699   3.580   2.230   4.309 -0.2400  0.9780 -0.6276
  565FEC     C2 5700   3.538   2.112   4.213  0.0268 -0.0405 -0.7558
  565FEC     O3 5701   3.665   2.023   4.187  0.6905  0.5728 -1.0126
  565FEC     C4 5702   3.792   2.118   4.222  0.3002  0.0792  0.4383
  565FEC     O5 5703   3.733   2.256   4.281 -0.4074  0.3993  0.7752
  565FEC     O6 5704   3.938   2.086   4.194  0.7877  0.1339 -0.3425
  565FEC     F7 5705   3.495   2.355   4.305  0.7999  0.6514  0.1110
  565FEC     H8 5706   3.587   2.196   4.418 -0.4004 -0.6683 -1.1140
  565FEC     H9 5707   3.448   2.046   4.239  0.0289  1.3005  3.4021
  565FEC    H10 5708   3.514   2.163   4.114 -0.5272 -1.5016 -1.4063
  566FEC     C1 5709   2.881   3.271   1.133  0.2638  0.2893 -0.9221
  566FEC     C2 5710   2.729   3.272   1.093  0.4901 -0.0351 -1.6841
  566FEC     O3 5711   2.684   3.122   1.069 -0.5234 -0.1706  0.4175
  566FEC     C4 5712   2.816   3.041   1.040 -1.0534  0.1110  0.9165
  566FEC     O5 5713   2.939   3.135   1.079 -0.3137  0.0358 -0.7856
  566FEC     O6 5714   2.809   2.904   0.985  0.1291 -0.1503  0.5910
  566FEC     F7 5715   2.942   3.388   1.058  0.4325 -0.4261 -0.2865
  566FEC     H8 5716   2.891   3.282   1.246  4.7707 -1.2466 -0.9917
  566FEC     H9 5717   2.650   3.325   1.157  0.7176 -0.5503 -0.9627
  566FEC    H10 5718   2.717   3.322   0.991 -1.2980  2.6267 -0.2850
  567FEC     C1 5719   0.417   4.579   3.117  0.4626  0.4228 -0.2526
  567FEC     C2 5720   0.437   4.519   2.972 -0.1854  0.1313 -0.4484
  567FEC     O3 5721   0.309   4.442   2.937  0.3256  0.2191 -0.1270
  567FEC     C4 5722   0.230   4.413   3.073 -0.1064  0.0553  0.8017
  567FEC     O5 5723   0.307   4.488   3.189  0.1324 -0.7559  0.4618
  567FEC     O6 5724   0.108   4.324   3.088 -0.4596 -0.4709 -0.3795
  567FEC     F7 5725   0.548   4.572   3.185  0.0289 -0.3492  0.0067
  567FEC     H8 5726   0.379   4.685   3.101 -1.2177  0.0542  1.0318
  567FEC     H9 5727   0.463   4.600   2.896 -1.5066  0.3497 -0.6948
  567FEC    H10 5728   0.520   4.444   2.993  0.3330  0.8912  0.3108
  568FEC     C1 5729   2.239   0.978   3.117  0.9336 -0.4234  1.2196
  568FEC     C2 5730   2.295   0.926   3.254 -0.4381  0.4601  0.3733
  568FEC     O3 5731   2.407   1.030   3.292  0.1110 -0.5922 -0.2523
  568FEC     C4 5732   2.452   1.110   3.159 -0.4959 -0.1746 -0.3806
  568FEC     O5 5733   2.347   1.063   3.040 -0.1846  0.4645 -0.9556
  568FEC     O6 5734   2.562   1.213   3.147 -0.0360 -0.5787 -0.1871
  568FEC     F7 5735   2.217   0.869   3.015  0.1481 -0.0621 -0.3749
  568FEC     H8 5736   2.153   1.051   3.135  0.7591 -0.5828  1.0499
  568FEC     H9 5737   2.222   0.916   3.341 -0.1433  1.3275  0.7358
  568FEC    H10 5738   2.344   0.829   3.221 -0.5007 -0.4421  2.7573
  569FEC     C1 5739   1.003   1.452   2.416  0.3697  0.6018 -1.1933
  569FEC     C2 5740   1.130   1.477   2.320 -0.1216  0.1783 -0.1040
  569FEC     O3 5741   1.238   1.557   2.412 -0.0611  0.1236 -0.3353
  569FEC     C4 5742   1.153   1.621   2.531 -0.2085  0.2545  0.6418
  569FEC     O5 5743   1.005   1.562   2.536 -0.1148 -0.3367  0.1096
  569FEC     O6 5744   1.218   1.712   2.625 -0.3935  0.1667 -0.2872
  569FEC     F7 5745   0.875   1.451   2.352  0.4313 -0.2425  0.0870
  569FEC     H8 5746   1.027   1.355   2.471  1.9591  0.8141 -1.4685
  569FEC     H9 5747   1.168   1.376   2.283 -0.9457 -0.9237  1.9073
  569FEC    H10 5748   1.097   1.542   2.232 -3.4828 -1.6199 -0.3165
  570FEC     C1 5749   4.188   1.855   1.918  0.3575  0.3909  0.3313
  570FEC     C2 5750   4.130   1.880   2.064 -0.0892 -0.7835  0.0522
  570FEC     O3 5751   4.232   1.823   2.169 -0.0078  0.1353  0.4371
  570FEC     C4 5752   4.358   1.767   2.085 -0.3722 -0.6725  0.1012
  570FEC     O5 5753   4.315   1.772   1.928  0.0264 -0.0429 -0.0477
  570FEC     O6 5754   4.488   1.710   2.136 -0.1054 -0.0658 -0.2258
  570FEC     F7 5755   4.089   1.775   1.837  0.4882 -0.3156 -0.4643
  570FEC     H8 5756   4.212   1.953   1.866  0.9574  0.4827  0.7633
  570FEC     H9 5757   4.093   1.987   2.078  0.9223 -0.5364  0.9018
  570FEC    H10 5758   4.049   1.799   2.059 -0.7842 -0.0656 -0.5076
  571FEC     C1 5759   1.674   4.698   2.148 -0.0341  0.0124 -0.0234
  571FEC     C2 5760   1.622   4.544   2.129 -0.5520  0.6575  0.3841
  571FEC     O3 5761   1.471   4.551   2.085  0.3443  0.6242 -0.2958
  571FEC     C4 5762   1.415   4.694   2.115  0.0319  0.1457  0.3889
  571FEC     O5 5763   1.537   4.780   2.173  0.3559  0.5990  0.6933
  571FEC     O6 5764   1.272   4.748   2.090 -0.1776 -0.1282 -0.0549
[truncated: 1,178,594 more chars]
