# Supplementary material for: Electroinitiated interfacial healing for external pressure-free solid-state sodium metal batteries
Source: Nat Commun. 2025 Oct 30;16:9613. doi: 10.1038/s41467-025-64612-7 (PMC12575646; doi:10.1038/s41467-025-64612-7)
Supplement: Supplementary file 10 — Source Data [file 41467_2025_64612_MOESM10_ESM.xlsx]

## Sheet: Figure 2c
Wavenumber	Intensity	Wavenumber	Intensity	Wavenumber	Intensity	Wavenumber	Intensity	Wavenumber	Intensity	Wavenumber	Intensity	Wavenumber	Intensity	Wavenumber	Intensity	Wavenumber	Intensity	Wavenumber	Intensity	Wavenumber	Intensity	Wavenumber	Intensity	Wavenumber	Intensity	Wavenumber	Intensity	Wavenumber	Intensity	Wavenumber	Intensity
3997.28	0.99472	3997.28	0.99039	3997.28	0.99311	3997.28	0.99325	3997.28	0.99399	3997.28	0.9913	3997.28	0.99346	3997.28	0.9921	3997.28	0.99147	3997.28	0.99297	3997.28	0.99187	3997.28	0.99075	3997.28	0.99248	3997.28	0.99041	3997.28	0.98869	3997.28	0.9955
3995.85	0.99489	3995.85	0.99102	3995.85	0.99379	3995.85	0.9938	3995.85	0.99485	3995.85	0.99232	3995.85	0.99429	3995.85	0.99295	3995.85	0.99204	3995.85	0.99408	3995.85	0.99257	3995.85	0.9915	3995.85	0.99321	3995.85	0.99125	3995.85	0.98957	3995.85	0.99607
3994.42	0.99509	3994.42	0.99145	3994.42	0.99452	3994.42	0.99437	3994.42	0.9955	3994.42	0.99295	3994.42	0.99484	3994.42	0.9935	3994.42	0.99254	3994.42	0.99501	3994.42	0.99314	3994.42	0.9923	3994.42	0.99399	3994.42	0.99203	3994.42	0.99037	3994.42	0.99655
3992.99	0.99537	3992.99	0.9918	3992.99	0.99532	3992.99	0.99507	3992.99	0.99611	3992.99	0.99343	3992.99	0.99521	3992.99	0.994	3992.99	0.99322	3992.99	0.99578	3992.99	0.9938	3992.99	0.99333	3992.99	0.99484	3992.99	0.99287	3992.99	0.99121	3992.99	0.99708
3991.56	0.99574	3991.56	0.99227	3991.56	0.99608	3991.56	0.99581	3991.56	0.9968	3991.56	0.99412	3991.56	0.99562	3991.56	0.99466	3991.56	0.9942	3991.56	0.99645	3991.56	0.99464	3991.56	0.99451	3991.56	0.99566	3991.56	0.99378	3991.56	0.99212	3991.56	0.99773
3990.14	0.99608	3990.14	0.99277	3990.14	0.99648	3990.14	0.99622	3990.14	0.99722	3990.14	0.9948	3990.14	0.99595	3990.14	0.99518	3990.14	0.99498	3990.14	0.99677	3990.14	0.99526	3990.14	0.99528	3990.14	0.99605	3990.14	0.99438	3990.14	0.99267	3990.14	0.9982
3988.71	0.9962	3988.71	0.99306	3988.71	0.99627	3988.71	0.9961	3988.71	0.99704	3988.71	0.99494	3988.71	0.99593	3988.71	0.99517	3988.71	0.99512	3988.71	0.99643	3988.71	0.99527	3988.71	0.99525	3988.71	0.99576	3988.71	0.99434	3988.71	0.99249	3988.71	0.99814
3987.28	0.99603	3987.28	0.99306	3987.28	0.9958	3987.28	0.99578	3987.28	0.99651	3987.28	0.99456	3987.28	0.99567	3987.28	0.99482	3987.28	0.99484	3987.28	0.99573	3987.28	0.9949	3987.28	0.99479	3987.28	0.99521	3987.28	0.99392	3987.28	0.99195	3987.28	0.99771
3985.85	0.99581	3985.85	0.99314	3985.85	0.99575	3985.85	0.99593	3985.85	0.99636	3985.85	0.99433	3985.85	0.99572	3985.85	0.99473	3985.85	0.99487	3985.85	0.99548	3985.85	0.99484	3985.85	0.99475	3985.85	0.99523	3985.85	0.99386	3985.85	0.99189	3985.85	0.99753
3984.42	0.99592	3984.42	0.99366	3984.42	0.99643	3984.42	0.99674	3984.42	0.99701	3984.42	0.99475	3984.42	0.99629	3984.42	0.99517	3984.42	0.99555	3984.42	0.99618	3984.42	0.99538	3984.42	0.99547	3984.42	0.99612	3984.42	0.99457	3984.42	0.9927	3984.42	0.99804
3982.99	0.99644	3982.99	0.99452	3982.99	0.99733	3982.99	0.99771	3982.99	0.99797	3982.99	0.99554	3982.99	0.99697	3982.99	0.99579	3982.99	0.9964	3982.99	0.99732	3982.99	0.99612	3982.99	0.99644	3982.99	0.99731	3982.99	0.99558	3982.99	0.9938	3982.99	0.99896
3981.56	0.99709	3981.56	0.99539	3981.56	0.99797	3981.56	0.99838	3981.56	0.99869	3981.56	0.99632	3981.56	0.99749	3981.56	0.99632	3981.56	0.99697	3981.56	0.99819	3981.56	0.99669	3981.56	0.99715	3981.56	0.99822	3981.56	0.99636	3981.56	0.99462	3981.56	0.99982
3980.14	0.99738	3980.14	0.99588	3980.14	0.99807	3980.14	0.99851	3980.14	0.99881	3980.14	0.99681	3980.14	0.99771	3980.14	0.99653	3980.14	0.99698	3980.14	0.99831	3980.14	0.99694	3980.14	0.99738	3980.14	0.99846	3980.14	0.99658	3980.14	0.99491	3980.14	1.00018
3978.71	0.99714	3978.71	0.99592	3978.71	0.99782	3978.71	0.99827	3978.71	0.99855	3978.71	0.99707	3978.71	0.99781	3978.71	0.99646	3978.71	0.99663	3978.71	0.99796	3978.71	0.99709	3978.71	0.99735	3978.71	0.99821	3978.71	0.99646	3978.71	0.99495	3978.71	1.00003
3977.28	0.99672	3977.28	0.99581	3977.28	0.99757	3977.28	0.99812	3977.28	0.9983	3977.28	0.99726	3977.28	0.998	3977.28	0.99641	3977.28	0.99635	3977.28	0.9977	3977.28	0.99741	3977.28	0.99735	3977.28	0.99792	3977.28	0.99641	3977.28	0.99511	3977.28	0.99961
3975.85	0.9966	3975.85	0.9958	3975.85	0.99753	3975.85	0.99832	3975.85	0.99828	3975.85	0.99742	3975.85	0.99831	3975.85	0.99661	3975.85	0.99638	3975.85	0.99773	3975.85	0.99784	3975.85	0.99745	3975.85	0.99786	3975.85	0.99661	3975.85	0.99551	3975.85	0.99911
3974.42	0.99692	3974.42	0.99594	3974.42	0.99768	3974.42	0.99877	3974.42	0.99845	3974.42	0.99747	3974.42	0.99863	3974.42	0.99707	3974.42	0.99666	3974.42	0.99782	3974.42	0.99815	3974.42	0.99759	3974.42	0.99798	3974.42	0.99692	3974.42	0.99598	3974.42	0.99866
3972.99	0.99741	3972.99	0.99611	3972.99	0.99778	3972.99	0.99908	3972.99	0.99864	3972.99	0.99737	3972.99	0.99879	3972.99	0.99745	3972.99	0.99692	3972.99	0.99777	3972.99	0.99821	3972.99	0.99767	3972.99	0.99804	3972.99	0.99717	3972.99	0.99631	3972.99	0.99841
3971.56	0.9977	3971.56	0.99626	3971.56	0.99764	3971.56	0.99891	3971.56	0.99867	3971.56	0.99718	3971.56	0.99867	3971.56	0.99747	3971.56	0.99691	3971.56	0.99756	3971.56	0.99805	3971.56	0.9976	3971.56	0.99791	3971.56	0.99723	3971.56	0.9964	3971.56	0.99837
3970.14	0.99773	3970.14	0.99646	3970.14	0.99735	3970.14	0.99831	3970.14	0.99852	3970.14	0.997	3970.14	0.99832	3970.14	0.99721	3970.14	0.99666	3970.14	0.99736	3970.14	0.99781	3970.14	0.99744	3970.14	0.99769	3970.14	0.99714	3970.14	0.99628	3970.14	0.99845
3968.71	0.99775	3968.71	0.99682	3968.71	0.99729	3968.71	0.99772	3968.71	0.99841	3968.71	0.99703	3968.71	0.99797	3968.71	0.99702	3968.71	0.99648	3968.71	0.99735	3968.71	0.9977	3968.71	0.99745	3968.71	0.99766	3968.71	0.99714	3968.71	0.99613	3968.71	0.99865
3967.28	0.99795	3967.28	0.99735	3967.28	0.99773	3967.28	0.99757	3967.28	0.9986	3967.28	0.99742	3967.28	0.99791	3967.28	0.99719	3967.28	0.99674	3967.28	0.99765	3967.28	0.99793	3967.28	0.99785	3967.28	0.99797	3967.28	0.99748	3967.28	0.99621	3967.28	0.99911
3965.85	0.9983	3965.85	0.99786	3965.85	0.99847	3965.85	0.99787	3965.85	0.99911	3965.85	0.99804	3965.85	0.99815	3965.85	0.99765	3965.85	0.99741	3965.85	0.99816	3965.85	0.99841	3965.85	0.99849	3965.85	0.99845	3965.85	0.99809	3965.85	0.99662	3965.85	0.99977
3964.42	0.9986	3964.42	0.99808	3964.42	0.99891	3964.42	0.99817	3964.42	0.99953	3964.42	0.99851	3964.42	0.99838	3964.42	0.99799	3964.42	0.998	3964.42	0.99849	3964.42	0.99874	3964.42	0.99896	3964.42	0.9987	3964.42	0.99846	3964.42	0.99708	3964.42	1.0002
3962.99	0.99871	3962.99	0.99793	3962.99	0.99866	3962.99	0.99805	3962.99	0.99948	3962.99	0.9986	3962.99	0.99827	3962.99	0.99786	3962.99	0.99806	3962.99	0.9983	3962.99	0.99854	3962.99	0.99897	3962.99	0.99849	3962.99	0.99824	3962.99	0.99717	3962.99	0.99998
3961.56	0.99868	3961.56	0.99769	3961.56	0.99796	3961.56	0.99763	3961.56	0.99901	3961.56	0.9984	3961.56	0.99795	3961.56	0.99737	3961.56	0.99763	3961.56	0.9977	3961.56	0.99794	3961.56	0.99868	3961.56	0.99806	3961.56	0.99767	3961.56	0.99691	3961.56	0.99929
3960.13	0.99865	3960.13	0.99772	3960.13	0.9974	3960.13	0.99739	3960.13	0.99853	3960.13	0.9982	3960.13	0.99772	3960.13	0.99698	3960.13	0.99718	3960.13	0.99717	3960.13	0.99742	3960.13	0.99838	3960.13	0.99789	3960.13	0.99733	3960.13	0.9967	3960.13	0.99867
3958.71	0.99872	3958.71	0.99803	3958.71	0.9972	3958.71	0.99753	3958.71	0.99825	3958.71	0.99807	3958.71	0.99764	3958.71	0.99688	3958.71	0.99705	3958.71	0.99698	3958.71	0.99726	3958.71	0.99816	3958.71	0.99809	3958.71	0.99749	3958.71	0.99675	3958.71	0.9984
3957.28	0.99884	3957.28	0.99839	3957.28	0.99726	3957.28	0.99778	3957.28	0.99812	3957.28	0.99791	3957.28	0.99748	3957.28	0.9969	3957.28	0.99719	3957.28	0.99706	3957.28	0.99731	3957.28	0.99791	3957.28	0.99836	3957.28	0.99788	3957.28	0.99691	3957.28	0.99836
3955.85	0.99888	3955.85	0.99858	3955.85	0.99744	3955.85	0.99786	3955.85	0.99807	3955.85	0.99772	3955.85	0.99716	3955.85	0.99682	3955.85	0.99738	3955.85	0.99723	3955.85	0.99738	3955.85	0.99771	3955.85	0.9984	3955.85	0.99817	3955.85	0.99696	3955.85	0.99835
3954.42	0.9988	3954.42	0.99861	3954.42	0.99773	3954.42	0.99788	3954.42	0.99817	3954.42	0.99766	3954.42	0.99698	3954.42	0.99673	3954.42	0.99756	3954.42	0.99748	3954.42	0.99749	3954.42	0.99776	3954.42	0.99828	3954.42	0.99827	3954.42	0.99698	3954.42	0.99842
3952.99	0.9987	3952.99	0.99852	3952.99	0.99807	3952.99	0.99811	3952.99	0.99844	3952.99	0.99778	3952.99	0.99718	3952.99	0.99688	3952.99	0.99781	3952.99	0.99783	3952.99	0.9978	3952.99	0.99814	3952.99	0.99829	3952.99	0.99829	3952.99	0.99714	3952.99	0.99872
3951.56	0.99868	3951.56	0.99818	3951.56	0.99812	3951.56	0.99826	3951.56	0.99841	3951.56	0.99768	3951.56	0.99732	3951.56	0.99695	3951.56	0.99783	3951.56	0.99785	3951.56	0.99793	3951.56	0.99827	3951.56	0.99818	3951.56	0.99801	3951.56	0.99709	3951.56	0.99897
3950.13	0.99877	3950.13	0.99744	3950.13	0.99745	3950.13	0.9976	3950.13	0.99749	3950.13	0.99675	3950.13	0.9966	3950.13	0.9962	3950.13	0.99705	3950.13	0.99694	3950.13	0.99718	3950.13	0.99737	3950.13	0.99729	3950.13	0.99697	3950.13	0.99615	3950.13	0.99852
3948.71	0.99892	3948.71	0.99677	3948.71	0.99637	3948.71	0.99626	3948.71	0.99607	3948.71	0.9954	3948.71	0.99526	3948.71	0.99485	3948.71	0.99572	3948.71	0.9955	3948.71	0.9958	3948.71	0.99576	3948.71	0.99587	3948.71	0.99559	3948.71	0.99466	3948.71	0.99748
3947.28	0.99916	3947.28	0.99697	3947.28	0.99611	3947.28	0.99565	3947.28	0.99558	3947.28	0.99509	3947.28	0.99484	3947.28	0.99442	3947.28	0.99523	3947.28	0.9951	3947.28	0.9953	3947.28	0.9951	3947.28	0.99537	3947.28	0.99526	3947.28	0.99421	3947.28	0.99695
3945.85	0.99951	3945.85	0.99812	3945.85	0.99728	3945.85	0.99673	3945.85	0.99682	3945.85	0.99657	3945.85	0.99631	3945.85	0.99594	3945.85	0.99651	3945.85	0.99659	3945.85	0.99662	3945.85	0.99639	3945.85	0.9967	3945.85	0.99669	3945.85	0.9958	3945.85	0.9977
3944.42	0.99986	3944.42	0.99937	3944.42	0.99903	3944.42	0.9987	3944.42	0.99881	3944.42	0.99876	3944.42	0.99864	3944.42	0.99841	3944.42	0.99865	3944.42	0.99883	3944.42	0.99876	3944.42	0.9986	3944.42	0.99883	3944.42	0.99881	3944.42	0.99836	3944.42	0.99911
3942.99	1	3942.99	1	3942.99	1	3942.99	1	3942.99	1	3942.99	1	3942.99	1	3942.99	1	3942.99	1	3942.99	1	3942.99	1	3942.99	1	3942.99	1	3942.99	1	3942.99	1	3942.99	1
3941.56	0.99989	3941.56	1.00004	3941.56	0.99973	3941.56	0.99986	3941.56	0.99974	3941.56	0.99976	3941.56	0.9996	3941.56	0.99981	3941.56	0.99982	3941.56	0.99948	3941.56	0.99966	3941.56	0.99992	3941.56	0.99958	3941.56	0.99969	3941.56	0.99992	3941.56	0.99983
3940.13	0.99973	3940.13	0.99983	3940.13	0.99868	3940.13	0.99865	3940.13	0.99847	3940.13	0.99865	3940.13	0.99802	3940.13	0.99834	3940.13	0.99864	3940.13	0.99798	3940.13	0.9983	3940.13	0.99897	3940.13	0.9982	3940.13	0.99847	3940.13	0.99873	3940.13	0.99884
3938.71	0.99965	3938.71	0.9996	3938.71	0.99742	3938.71	0.99712	3938.71	0.99697	3938.71	0.99746	3938.71	0.99626	3938.71	0.99654	3938.71	0.99736	3938.71	0.99641	3938.71	0.99678	3938.71	0.99793	3938.71	0.99674	3938.71	0.99714	3938.71	0.99737	3938.71	0.99757
3937.28	0.99951	3937.28	0.99923	3937.28	0.99608	3937.28	0.99561	3937.28	0.9956	3937.28	0.99621	3937.28	0.9947	3937.28	0.99491	3937.28	0.99628	3937.28	0.99504	3937.28	0.99541	3937.28	0.99689	3937.28	0.99534	3937.28	0.99591	3937.28	0.99607	3937.28	0.99631
3935.85	0.99907	3935.85	0.99819	3935.85	0.99423	3935.85	0.99374	3935.85	0.99393	3935.85	0.99424	3935.85	0.99285	3935.85	0.99306	3935.85	0.99479	3935.85	0.99333	3935.85	0.99364	3935.85	0.99518	3935.85	0.99338	3935.85	0.99418	3935.85	0.99419	3935.85	0.99478
3934.42	0.99844	3934.42	0.99639	3934.42	0.99197	3934.42	0.99157	3934.42	0.99191	3934.42	0.99158	3934.42	0.99063	3934.42	0.99098	3934.42	0.99269	3934.42	0.99121	3934.42	0.99136	3934.42	0.99275	3934.42	0.99087	3934.42	0.99189	3934.42	0.99165	3934.42	0.99294
3932.99	0.99803	3932.99	0.99503	3932.99	0.99074	3932.99	0.99049	3932.99	0.99082	3932.99	0.99	3932.99	0.98947	3932.99	0.99002	3932.99	0.99139	3932.99	0.99004	3932.99	0.98995	3932.99	0.99121	3932.99	0.9895	3932.99	0.99061	3932.99	0.99009	3932.99	0.99185
3931.56	0.9981	3931.56	0.99549	3931.56	0.99182	3931.56	0.99175	3931.56	0.99191	3931.56	0.99116	3931.56	0.99071	3931.56	0.99143	3931.56	0.99236	3931.56	0.99112	3931.56	0.99085	3931.56	0.99215	3931.56	0.99074	3931.56	0.99182	3931.56	0.99116	3931.56	0.99259
3930.13	0.99845	3930.13	0.99752	3930.13	0.99444	3930.13	0.99456	3930.13	0.99448	3930.13	0.9943	3930.13	0.99354	3930.13	0.99438	3930.13	0.99493	3930.13	0.99374	3930.13	0.99343	3930.13	0.99493	3930.13	0.99383	3930.13	0.99483	3930.13	0.9942	3930.13	0.9947
3928.71	0.99877	3928.71	0.99962	3928.71	0.99682	3928.71	0.99707	3928.71	0.99686	3928.71	0.99732	3928.71	0.99612	3928.71	0.99698	3928.71	0.99729	3928.71	0.99622	3928.71	0.99591	3928.71	0.99766	3928.71	0.99681	3928.71	0.99772	3928.71	0.99722	3928.71	0.99678
3927.28	0.99902	3927.28	1.00085	3927.28	0.99826	3927.28	0.99857	3927.28	0.99839	3927.28	0.99928	3927.28	0.99782	3927.28	0.99853	3927.28	0.99875	3927.28	0.99791	3927.28	0.99756	3927.28	0.99949	3927.28	0.99888	3927.28	0.99967	3927.28	0.99926	3927.28	0.99823
3925.85	0.99933	3925.85	1.00133	3925.85	0.99905	3925.85	0.99935	3925.85	0.99933	3925.85	1.00044	3925.85	0.99894	3925.85	0.99935	3925.85	0.99967	3925.85	0.99903	3925.85	0.99859	3925.85	1.00061	3925.85	1.00018	3925.85	1.00089	3925.85	1.00047	3925.85	0.9992
3924.42	0.99965	3924.42	1.00151	3924.42	0.99928	3924.42	0.99949	3924.42	0.99967	3924.42	1.00089	3924.42	0.99945	3924.42	0.99957	3924.42	1.00011	3924.42	0.99947	3924.42	0.99894	3924.42	1.00099	3924.42	1.00052	3924.42	1.00131	3924.42	1.00089	3924.42	0.99966
3922.99	0.99991	3922.99	1.00149	3922.99	0.99886	3922.99	0.99889	3922.99	0.99928	3922.99	1.00048	3922.99	0.99913	3922.99	0.99913	3922.99	0.99976	3922.99	0.99902	3922.99	0.99837	3922.99	1.00047	3922.99	0.99967	3922.99	1.00074	3922.99	1.00041	3922.99	0.99944
3921.56	1.00011	3921.56	1.00111	3921.56	0.99795	3921.56	0.99773	3921.56	0.99828	3921.56	0.99931	3921.56	0.99815	3921.56	0.99814	3921.56	0.99861	3921.56	0.99783	3921.56	0.99714	3921.56	0.99925	3921.56	0.99799	3921.56	0.99933	3921.56	0.99918	3921.56	0.99857
3920.13	1.00025	3920.13	1.00013	3920.13	0.99664	3920.13	0.99618	3920.13	0.99671	3920.13	0.9975	3920.13	0.99663	3920.13	0.99657	3920.13	0.99681	3920.13	0.99601	3920.13	0.99553	3920.13	0.99753	3920.13	0.99592	3920.13	0.99731	3920.13	0.99732	3920.13	0.99713
3918.7	1.00027	3918.7	0.99884	3918.7	0.99508	3918.7	0.99451	3918.7	0.99478	3918.7	0.99547	3918.7	0.99475	3918.7	0.99455	3918.7	0.99482	3918.7	0.9939	3918.7	0.99381	3918.7	0.99568	3918.7	0.99398	3918.7	0.99509	3918.7	0.99513	3918.7	0.99537
3917.28	1.00023	3917.28	0.99814	3917.28	0.99393	3917.28	0.99348	3917.28	0.9934	3917.28	0.99419	3917.28	0.99331	3917.28	0.99298	3917.28	0.99364	3917.28	0.99249	3917.28	0.99262	3917.28	0.99459	3917.28	0.99302	3917.28	0.99371	3917.28	0.99363	3917.28	0.99407
3915.85	1.00022	3915.85	0.99859	3915.85	0.99369	3915.85	0.99351	3915.85	0.99316	3915.85	0.99417	3915.85	0.99292	3915.85	0.99259	3915.85	0.99379	3915.85	0.99248	3915.85	0.99234	3915.85	0.99477	3915.85	0.99332	3915.85	0.99378	3915.85	0.99348	3915.85	0.99376
3914.42	1.0002	3914.42	0.99953	3914.42	0.99379	3914.42	0.99376	3914.42	0.99329	3914.42	0.99457	3914.42	0.99293	3914.42	0.99274	3914.42	0.99437	3914.42	0.99305	3914.42	0.99227	3914.42	0.99533	3914.42	0.99373	3914.42	0.99437	3914.42	0.99389	3914.42	0.99385
3912.99	1.00011	3912.99	0.99994	3912.99	0.99339	3912.99	0.99326	3912.99	0.99281	3912.99	0.99435	3912.99	0.99243	3912.99	0.99243	3912.99	0.99428	3912.99	0.99301	3912.99	0.9917	3912.99	0.99514	3912.99	0.9931	3912.99	0.99424	3912.99	0.99377	3912.99	0.99353
3911.56	0.99995	3911.56	0.99978	3911.56	0.99265	3911.56	0.99231	3911.56	0.99198	3911.56	0.9937	3911.56	0.99162	3911.56	0.99177	3911.56	0.99368	3911.56	0.99237	3911.56	0.99096	3911.56	0.99439	3911.56	0.99178	3911.56	0.9935	3911.56	0.99324	3911.56	0.99292
3910.13	0.9998	3910.13	0.99974	3910.13	0.99259	3910.13	0.99215	3910.13	0.99198	3910.13	0.99375	3910.13	0.99162	3910.13	0.99186	3910.13	0.99364	3910.13	0.99224	3910.13	0.99114	3910.13	0.99425	3910.13	0.99124	3910.13	0.99332	3910.13	0.9934	3910.13	0.99301
3908.7	0.99984	3908.7	1.00025	3908.7	0.99413	3908.7	0.99378	3908.7	0.99374	3908.7	0.99541	3908.7	0.99343	3908.7	0.99376	3908.7	0.99507	3908.7	0.99381	3908.7	0.99317	3908.7	0.99569	3908.7	0.99278	3908.7	0.99476	3908.7	0.99513	3908.7	0.99461
3907.28	1.00006	3907.28	1.00077	3907.28	0.99691	3907.28	0.99666	3907.28	0.99679	3907.28	0.99811	3907.28	0.99656	3907.28	0.99701	3907.28	0.9975	3907.28	0.99677	3907.28	0.99654	3907.28	0.9982	3907.28	0.99599	3907.28	0.99739	3907.28	0.99786	3907.28	0.99726
3905.85	1.00012	3905.85	1.00037	3905.85	0.99931	3905.85	0.99896	3905.85	0.9994	3905.85	1.00008	3905.85	0.99919	3905.85	0.99971	3905.85	0.99925	3905.85	0.9993	3905.85	0.99938	3905.85	1.00006	3905.85	0.99886	3905.85	0.9995	3905.85	0.9998	3905.85	0.99942
3904.42	0.99979	3904.42	0.99906	3904.42	1.00018	3904.42	0.99958	3904.42	1.00033	3904.42	1.00024	3904.42	1.00007	3904.42	1.00045	3904.42	0.99936	3904.42	1	3904.42	1.0003	3904.42	1.00023	3904.42	0.99993	3904.42	0.99999	3904.42	0.99994	3904.42	1
3902.99	0.99922	3902.99	0.9981	3902.99	1.00007	3902.99	0.99948	3902.99	1.00016	3902.99	0.99963	3902.99	0.99995	3902.99	1.00006	3902.99	0.9989	3902.99	0.99966	3902.99	1.00004	3902.99	0.99966	3902.99	0.99989	3902.99	0.99969	3902.99	0.99939	3902.99	0.99973
3901.56	0.99901	3901.56	0.99844	3901.56	1	3901.56	0.9999	3901.56	1	3901.56	0.99976	3901.56	1	3901.56	1.00009	3901.56	0.99926	3901.56	0.99958	3901.56	1	3901.56	0.9998	3901.56	1.00013	3901.56	0.99993	3901.56	0.99965	3901.56	0.9996
3900.13	0.99922	3900.13	0.99953	3900.13	0.99958	3900.13	1	3900.13	0.99941	3900.13	1	3900.13	0.99948	3900.13	1	3900.13	0.99965	3900.13	0.9991	3900.13	0.99973	3900.13	1	3900.13	1	3900.13	1	3900.13	1	3900.13	0.99923
3898.7	0.99929	3898.7	0.99997	3898.7	0.99726	3898.7	0.99791	3898.7	0.99686	3898.7	0.99836	3898.7	0.99657	3898.7	0.9978	3898.7	0.99802	3898.7	0.99645	3898.7	0.99729	3898.7	0.99833	3898.7	0.99764	3898.7	0.99809	3898.7	0.99834	3898.7	0.99731
3897.28	0.9989	3897.28	0.99919	3897.28	0.99332	3897.28	0.99364	3897.28	0.99255	3897.28	0.99465	3897.28	0.99176	3897.28	0.99343	3897.28	0.99427	3897.28	0.99185	3897.28	0.9928	3897.28	0.99456	3897.28	0.99305	3897.28	0.99419	3897.28	0.9945	3897.28	0.99385
3895.85	0.99838	3895.85	0.99779	3895.85	0.98994	3895.85	0.98973	3895.85	0.98884	3895.85	0.99104	3895.85	0.98782	3895.85	0.98943	3895.85	0.9907	3895.85	0.98791	3895.85	0.98879	3895.85	0.99088	3895.85	0.98884	3895.85	0.9906	3895.85	0.99084	3895.85	0.99063
3894.42	0.99812	3894.42	0.99645	3894.42	0.98866	3894.42	0.98807	3894.42	0.98737	3894.42	0.98924	3894.42	0.98652	3894.42	0.98772	3894.42	0.98895	3894.42	0.98636	3894.42	0.98713	3894.42	0.98905	3894.42	0.98704	3894.42	0.9889	3894.42	0.98915	3894.42	0.98897
3892.99	0.99808	3892.99	0.99544	3892.99	0.98887	3892.99	0.98813	3892.99	0.98745	3892.99	0.98883	3892.99	0.98689	3892.99	0.98767	3892.99	0.98844	3892.99	0.98642	3892.99	0.98712	3892.99	0.98865	3892.99	0.98706	3892.99	0.98841	3892.99	0.98888	3892.99	0.98852
3891.56	0.99801	3891.56	0.99507	3891.56	0.98928	3891.56	0.98846	3891.56	0.98763	3891.56	0.98869	3891.56	0.98716	3891.56	0.98773	3891.56	0.98807	3891.56	0.98658	3891.56	0.9872	3891.56	0.98863	3891.56	0.98736	3891.56	0.98797	3891.56	0.98873	3891.56	0.98838
3890.13	0.9979	3890.13	0.99541	3890.13	0.98942	3890.13	0.98845	3890.13	0.9875	3890.13	0.98851	3890.13	0.98687	3890.13	0.98747	3890.13	0.98768	3890.13	0.9865	3890.13	0.98692	3890.13	0.98867	3890.13	0.98735	3890.13	0.98752	3890.13	0.9884	3890.13	0.98831
3888.7	0.99789	3888.7	0.99544	3888.7	0.98909	3888.7	0.98795	3888.7	0.987	3888.7	0.98805	3888.7	0.98615	3888.7	0.98692	3888.7	0.98715	3888.7	0.98619	3888.7	0.98629	3888.7	0.98848	3888.7	0.98688	3888.7	0.98705	3888.7	0.98784	3888.7	0.98802
3887.28	0.99805	3887.28	0.99443	3887.28	0.9883	3887.28	0.98706	3887.28	0.98616	3887.28	0.98716	3887.28	0.98529	3887.28	0.98625	3887.28	0.98639	3887.28	0.98565	3887.28	0.98548	3887.28	0.98777	3887.28	0.98603	3887.28	0.98646	3887.28	0.98708	3887.28	0.98739
3885.85	0.99832	3885.85	0.99366	3885.85	0.98822	3885.85	0.987	3885.85	0.98613	3885.85	0.98703	3885.85	0.98547	3885.85	0.98655	3885.85	0.98652	3885.85	0.98584	3885.85	0.98565	3885.85	0.98765	3885.85	0.98602	3885.85	0.98674	3885.85	0.98726	3885.85	0.98749
3884.42	0.99861	3884.42	0.99437	3884.42	0.98961	3884.42	0.98844	3884.42	0.98765	3884.42	0.98852	3884.42	0.98725	3884.42	0.98837	3884.42	0.98825	3884.42	0.98735	3884.42	0.9874	3884.42	0.98899	3884.42	0.98764	3884.42	0.98848	3884.42	0.98902	3884.42	0.989
3882.99	0.99884	3882.99	0.99545	3882.99	0.99107	3882.99	0.98986	3882.99	0.9893	3882.99	0.99009	3882.99	0.98896	3882.99	0.98998	3882.99	0.98986	3882.99	0.98866	3882.99	0.98909	3882.99	0.99033	3882.99	0.9893	3882.99	0.99002	3882.99	0.99069	3882.99	0.9905
3881.56	0.99887	3881.56	0.99528	3881.56	0.99076	3881.56	0.98935	3881.56	0.98909	3881.56	0.98971	3881.56	0.9885	3881.56	0.98932	3881.56	0.98924	3881.56	0.98791	3881.56	0.98867	3881.56	0.98972	3881.56	0.98891	3881.56	0.98936	3881.56	0.99024	3881.56	0.99018
3880.13	0.99852	3880.13	0.99416	3880.13	0.98865	3880.13	0.98694	3880.13	0.98676	3880.13	0.98723	3880.13	0.98573	3880.13	0.98642	3880.13	0.98642	3880.13	0.98507	3880.13	0.98605	3880.13	0.98714	3880.13	0.98632	3880.13	0.9866	3880.13	0.98769	3880.13	0.98806
3878.7	0.99787	3878.7	0.99318	3878.7	0.98609	3878.7	0.98404	3878.7	0.98363	3878.7	0.98414	3878.7	0.98226	3878.7	0.983	3878.7	0.98313	3878.7	0.9817	3878.7	0.98272	3878.7	0.98409	3878.7	0.98307	3878.7	0.98343	3878.7	0.98465	3878.7	0.98554
3877.27	0.99734	3877.27	0.99258	3877.27	0.98437	3877.27	0.98206	3877.27	0.98125	3877.27	0.98198	3877.27	0.97987	3877.27	0.98077	3877.27	0.981	3877.27	0.97946	3877.27	0.98034	3877.27	0.98202	3877.27	0.98081	3877.27	0.98141	3877.27	0.98261	3877.27	0.98382
3875.85	0.99717	3875.85	0.99232	3875.85	0.98429	3875.85	0.98182	3875.85	0.98074	3875.85	0.98162	3875.85	0.97961	3875.85	0.98062	3875.85	0.98083	3875.85	0.97933	3875.85	0.98001	3875.85	0.9817	3875.85	0.98051	3875.85	0.98129	3875.85	0.98234	3875.85	0.98358
3874.42	0.99723	3874.42	0.99253	3874.42	0.98582	3874.42	0.9833	3874.42	0.98224	3874.42	0.98287	3874.42	0.98134	3874.42	0.98235	3874.42	0.98246	3874.42	0.98118	3874.42	0.98176	3874.42	0.98311	3874.42	0.98206	3874.42	0.98279	3874.42	0.98368	3874.42	0.98478
3872.99	0.9972	3872.99	0.99249	3872.99	0.98741	3872.99	0.98494	3872.99	0.9841	3872.99	0.98403	3872.99	0.98315	3872.99	0.98414	3872.99	0.98413	3872.99	0.98314	3872.99	0.98384	3872.99	0.98459	3872.99	0.98364	3872.99	0.98413	3872.99	0.9849	3872.99	0.98605
3871.56	0.99699	3871.56	0.99143	3871.56	0.98742	3871.56	0.98511	3871.56	0.98449	3871.56	0.98356	3871.56	0.98327	3871.56	0.98426	3871.56	0.98413	3871.56	0.98335	3871.56	0.98432	3871.56	0.98448	3871.56	0.98351	3871.56	0.98381	3871.56	0.98439	3871.56	0.98594
3870.13	0.99669	3870.13	0.99033	3870.13	0.98639	3870.13	0.98426	3870.13	0.98373	3870.13	0.98233	3870.13	0.98229	3870.13	0.98327	3870.13	0.98306	3870.13	0.98233	3870.13	0.98347	3870.13	0.98339	3870.13	0.98227	3870.13	0.98272	3870.13	0.983	3870.13	0.985
3868.7	0.99645	3868.7	0.99051	3868.7	0.98572	3868.7	0.98371	3868.7	0.98308	3868.7	0.98194	3868.7	0.98167	3868.7	0.98264	3868.7	0.98235	3868.7	0.98156	3868.7	0.98265	3868.7	0.9828	3868.7	0.98149	3868.7	0.9824	3868.7	0.98241	3868.7	0.98454
3867.27	0.99648	3867.27	0.99123	3867.27	0.98534	3867.27	0.9834	3867.27	0.98254	3867.27	0.98207	3867.27	0.98131	3867.27	0.98226	3867.27	0.9819	3867.27	0.98109	3867.27	0.98198	3867.27	0.9826	3867.27	0.98122	3867.27	0.98249	3867.27	0.9825	3867.27	0.98441
3865.85	0.99683	3865.85	0.99126	3865.85	0.98464	3865.85	0.98276	3865.85	0.98158	3865.85	0.98168	3865.85	0.98054	3865.85	0.9814	3865.85	0.98104	3865.85	0.9803	3865.85	0.98102	3865.85	0.98207	3865.85	0.98077	3865.85	0.98196	3865.85	0.98225	3865.85	0.98388
3864.42	0.99721	3864.42	0.99081	3864.42	0.98363	3864.42	0.98175	3864.42	0.98027	3864.42	0.98062	3864.42	0.97923	3864.42	0.97995	3864.42	0.97982	3864.42	0.9791	3864.42	0.97975	3864.42	0.98115	3864.42	0.97992	3864.42	0.98072	3864.42	0.98137	3864.42	0.98292
3862.99	0.99716	3862.99	0.99026	3862.99	0.98191	3862.99	0.97976	3862.99	0.97811	3862.99	0.97855	3862.99	0.97676	3862.99	0.97742	3862.99	0.97775	3862.99	0.97682	3862.99	0.97753	3862.99	0.97928	3862.99	0.9779	3862.99	0.97846	3862.99	0.97939	3862.99	0.9812
3861.56	0.99659	3861.56	0.98951	3861.56	0.97924	3861.56	0.97661	3861.56	0.97491	3861.56	0.97545	3861.56	0.97306	3861.56	0.9738	3861.56	0.97462	3861.56	0.97331	3861.56	0.97411	3861.56	0.97625	3861.56	0.9745	3861.56	0.97526	3861.56	0.97625	3861.56	0.97859
3860.13	0.99601	3860.13	0.98918	3860.13	0.97757	3860.13	0.97458	3860.13	0.97283	3860.13	0.97344	3860.13	0.97066	3860.13	0.97148	3860.13	0.97258	3860.13	0.97098	3860.13	0.97186	3860.13	0.9742	3860.13	0.97219	3860.13	0.97336	3860.13	0.97417	3860.13	0.97693
3858.7	0.99598	3858.7	0.98997	3858.7	0.97948	3858.7	0.97652	3858.7	0.97465	3858.7	0.97503	3858.7	0.97266	3858.7	0.97331	3858.7	0.97429	3858.7	0.97284	3858.7	0.97385	3858.7	0.97573	3858.7	0.97408	3858.7	0.97531	3858.7	0.97579	3858.7	0.97862
3857.27	0.99659	3857.27	0.99088	3857.27	0.98493	3857.27	0.98227	3857.27	0.98022	3857.27	0.97976	3857.27	0.97896	3857.27	0.97904	3857.27	0.97939	3857.27	0.9787	3857.27	0.97998	3857.27	0.98038	3857.27	0.98008	3857.27	0.98044	3857.27	0.98074	3857.27	0.98349
3855.85	0.99754	3855.85	0.99052	3855.85	0.99142	3855.85	0.98899	3855.85	0.98683	3855.85	0.98491	3855.85	0.98656	3855.85	0.98578	3855.85	0.98512	3855.85	0.98566	3855.85	0.98732	3855.85	0.98545	3855.85	0.98725	3855.85	0.98584	3855.85	0.98643	3855.85	0.98915
3854.42	0.99843	3854.42	0.98972	3854.42	0.99644	3854.42	0.99386	3854.42	0.99191	3854.42	0.9885	3854.42	0.99233	3854.42	0.99082	3854.42	0.98926	3854.42	0.99086	3854.42	0.99279	3854.42	0.98905	3854.42	0.99257	3854.42	0.98944	3854.42	0.99073	3854.42	0.99334
3852.99	0.9987	3852.99	0.99038	3852.99	0.99795	3852.99	0.99483	3852.99	0.99343	3852.99	0.98952	3852.99	0.99374	3852.99	0.99213	3852.99	0.99033	3852.99	0.99219	3852.99	0.99405	3852.99	0.9902	3852.99	0.99374	3852.99	0.99034	3852.99	0.99202	3852.99	0.9944
3851.56	0.99814	3851.56	0.99207	3851.56	0.99465	3851.56	0.99088	3851.56	0.99003	3851.56	0.9871	3851.56	0.98952	3851.56	0.98849	3851.56	0.98728	3851.56	0.98846	3851.56	0.98989	3851.56	0.98782	3851.56	0.98967	3851.56	0.98777	3851.56	0.98897	3851.56	0.99134
3850.13	0.99702	3850.13	0.99248	3850.13	0.98745	3850.13	0.98313	3850.13	0.98259	3850.13	0.98141	3850.13	0.98113	3850.13	0.98089	3850.13	0.98072	3850.13	0.9807	3850.13	0.98166	3850.13	0.98194	3850.13	0.98172	3850.13	0.98193	3850.13	0.98216	3850.13	0.98489
3848.7	0.99579	3848.7	0.99085	3848.7	0.97968	3848.7	0.97498	3848.7	0.97448	3848.7	0.97478	3848.7	0.97245	3848.7	0.97273	3848.7	0.97345	3848.7	0.9723	3848.7	0.97305	3848.7	0.97503	3848.7	0.97343	3848.7	0.97516	3848.7	0.97467	3848.7	0.97785
3847.27	0.99492	3847.27	0.98865	3847.27	0.97486	3847.27	0.97002	3847.27	0.96935	3847.27	0.97042	3847.27	0.96733	3847.27	0.96771	3847.27	0.96885	3847.27	0.96699	3847.27	0.96791	3847.27	0.97056	3847.27	0.96839	3847.27	0.97075	3847.27	0.97011	3847.27	0.9733
3845.85	0.99471	3845.85	0.98732	3845.85	0.97411	3845.85	0.96941	3845.85	0.96837	3845.85	0.96969	3845.85	0.9668	3845.85	0.96694	3845.85	0.96811	3845.85	0.96605	3845.85	0.96738	3845.85	0.96996	3845.85	0.96764	3845.85	0.97007	3845.85	0.9697	3845.85	0.97236
3844.42	0.99512	3844.42	0.98721	3844.42	0.97631	3844.42	0.97192	3844.42	0.97044	3844.42	0.97174	3844.42	0.96943	3844.42	0.9692	3844.42	0.97021	3844.42	0.96837	3844.42	0.97014	3844.42	0.97223	3844.42	0.96996	3844.42	0.97217	3844.42	0.97225	3844.42	0.9742
3842.99	0.99588	3842.99	0.98796	3842.99	0.97985	3842.99	0.97575	3842.99	0.97401	3842.99	0.97509	3842.99	0.97341	3842.99	0.97289	3842.99	0.97356	3842.99	0.97225	3842.99	0.97428	3842.99	0.97566	3842.99	0.97375	3842.99	0.97547	3842.99	0.97599	3842.99	0.97744
3841.56	0.99656	3841.56	0.9886	3841.56	0.98318	3841.56	0.97921	3841.56	0.97755	3841.56	0.97816	3841.56	0.9772	3841.56	0.97652	3841.56	0.97658	3841.56	0.97603	3841.56	0.97798	3841.56	0.97861	3841.56	0.97752	3841.56	0.97835	3841.56	0.97926	3841.56	0.98058
3840.13	0.99682	3840.13	0.98817	3840.13	0.98498	3840.13	0.98093	3840.13	0.97954	3840.13	0.97954	3840.13	0.97946	3840.13	0.9787	3840.13	0.9779	3840.13	0.97817	3840.13	0.97976	3840.13	0.97976	3840.13	0.97985	3840.13	0.97948	3840.13	0.98068	3840.13	0.98232
3838.7	0.99667	3838.7	0.98724	3838.7	0.98523	3838.7	0.98101	3838.7	0.97977	3838.7	0.9793	3838.7	0.97995	3838.7	0.97922	3838.7	0.97768	3838.7	0.97851	3838.7	0.97965	3838.7	0.97935	3838.7	0.9805	3838.7	0.9791	3838.7	0.98037	3838.7	0.98267
3837.27	0.99655	3837.27	0.98747	3837.27	0.98524	3837.27	0.98093	3837.27	0.97961	3837.27	0.97904	3837.27	0.97973	3837.27	0.97929	3837.27	0.97761	3837.27	0.97841	3837.27	0.97922	3837.27	0.97907	3837.27	0.98064	3837.27	0.97897	3837.27	0.97996	3837.27	0.98282
3835.84	0.99674	3835.84	0.98913	3835.84	0.98552	3835.84	0.98131	3835.84	0.97969	3835.84	0.97945	3835.84	0.97932	3835.84	0.97948	3835.84	0.97831	3835.84	0.97855	3835.84	0.97922	3835.84	0.97955	3835.84	0.98076	3835.84	0.97971	3835.84	0.98014	3835.84	0.9831
3834.42	0.99706	3834.42	0.99057	3834.42	0.98501	3834.42	0.98101	3834.42	0.97894	3834.42	0.97932	3834.42	0.97787	3834.42	0.97876	3834.42	0.97839	3834.42	0.97789	3834.42	0.9785	3834.42	0.97944	3834.42	0.97983	3834.42	0.97989	3834.42	0.97963	3834.42	0.98243
3832.99	0.99718	3832.99	0.99072	3832.99	0.98312	3832.99	0.97926	3832.99	0.97659	3832.99	0.97774	3832.99	0.97507	3832.99	0.97643	3832.99	0.97683	3832.99	0.97571	3832.99	0.9762	3832.99	0.9778	3832.99	0.97729	3832.99	0.97836	3832.99	0.97753	3832.99	0.98028
3831.56	0.99707	3831.56	0.99023	3831.56	0.98081	3831.56	0.97686	3831.56	0.97365	3831.56	0.97555	3831.56	0.9721	3831.56	0.97344	3831.56	0.9745	3831.56	0.97288	3831.56	0.97324	3831.56	0.97557	3831.56	0.97431	3831.56	0.97595	3831.56	0.9748	3831.56	0.97767
3830.13	0.99693	3830.13	0.9899	3830.13	0.97909	3830.13	0.97478	3830.13	0.9714	3830.13	0.97381	3830.13	0.9701	3830.13	0.97098	3830.13	0.97261	3830.13	0.97058	3830.13	0.97092	3830.13	0.97389	3830.13	0.97213	3830.13	0.97394	3830.13	0.97272	3830.13	0.97564
3828.7	0.99692	3828.7	0.98974	3828.7	0.97809	3828.7	0.97331	3828.7	0.97027	3828.7	0.97273	3828.7	0.96914	3828.7	0.96946	3828.7	0.97148	3828.7	0.9692	3828.7	0.9697	3828.7	0.97296	3828.7	0.97096	3828.7	0.97278	3828.7	0.97165	3828.7	0.97437
3827.27	0.997	3827.27	0.98981	3827.27	0.97797	3827.27	0.97293	3827.27	0.97048	3827.27	0.97251	3827.27	0.96927	3827.27	0.96928	3827.27	0.97134	3827.27	0.96907	3827.27	0.96984	3827.27	0.97287	3827.27	0.97083	3827.27	0.97272	3827.27	0.97178	3827.27	0.97408
3825.84	0.99705	3825.84	0.99029	3825.84	0.9792	3825.84	0.97433	3825.84	0.97233	3825.84	0.97356	3825.84	0.97094	3825.84	0.97089	3825.84	0.97256	3825.84	0.97064	3825.84	0.9716	3825.84	0.97398	3825.84	0.97205	3825.84	0.97407	3825.84	0.97345	3825.84	0.97521
3824.42	0.99714	3824.42	0.99064	3824.42	0.98157	3824.42	0.97722	3824.42	0.97528	3824.42	0.97546	3824.42	0.97393	3824.42	0.97379	3824.42	0.97463	3824.42	0.9735	3824.42	0.97448	3824.42	0.97592	3824.42	0.97429	3824.42	0.97629	3824.42	0.97611	3824.42	0.97743
3822.99	0.99753	3822.99	0.99036	3822.99	0.98426	3822.99	0.98038	3822.99	0.9782	3822.99	0.97736	3822.99	0.97719	3822.99	0.97677	3822.99	0.97655	3822.99	0.97652	3822.99	0.97739	3822.99	0.97784	3822.99	0.97666	3822.99	0.97839	3822.99	0.97865	3822.99	0.97979
3821.56	0.99816	3821.56	0.99048	3821.56	0.98705	3821.56	0.98317	3821.56	0.98074	3821.56	0.9793	3821.56	0.97999	3821.56	0.97934	3821.56	0.97829	3821.56	0.97924	3821.56	0.97994	3821.56	0.9798	3821.56	0.97897	3821.56	0.98033	3821.56	0.9809	3821.56	0.98203
3820.13	0.99862	3820.13	0.99171	3820.13	0.9894	3820.13	0.98505	3820.13	0.98256	3820.13	0.9811	3820.13	0.98154	3820.13	0.98102	3820.13	0.97973	3820.13	0.98111	3820.13	0.98166	3820.13	0.9816	3820.13	0.98087	3820.13	0.98193	3820.13	0.9826	3820.13	0.98381
3818.7	0.99864	3818.7	0.99236	3818.7	0.98962	3818.7	0.98469	3818.7	0.98232	3818.7	0.9812	3818.7	0.98049	3818.7	0.98043	3818.7	0.97946	3818.7	0.9806	3818.7	0.98113	3818.7	0.98154	3818.7	0.98083	3818.7	0.98164	3818.7	0.98223	3818.7	0.98367
3817.27	0.99837	3817.27	0.99119	3817.27	0.98706	3817.27	0.98184	3817.27	0.97959	3817.27	0.97885	3817.27	0.97689	3817.27	0.97724	3817.27	0.97687	3817.27	0.97727	3817.27	0.97807	3817.27	0.97884	3817.27	0.97817	3817.27	0.97883	3817.27	0.97923	3817.27	0.98104
3815.84	0.99809	3815.84	0.99003	3815.84	0.98382	3815.84	0.97854	3815.84	0.97629	3815.84	0.97606	3815.84	0.97311	3815.84	0.97363	3815.84	0.97398	3815.84	0.97341	3815.84	0.97465	3815.84	0.97569	3815.84	0.97484	3815.84	0.97564	3815.84	0.97586	3815.84	0.97786
3814.42	0.9979	3814.42	0.99067	3814.42	0.9817	3814.42	0.97638	3814.42	0.974	3814.42	0.97451	3814.42	0.97085	3814.42	0.97136	3814.42	0.97246	3814.42	0.97095	3814.42	0.97255	3814.42	0.9741	3814.42	0.97257	3814.42	0.97393	3814.42	0.9741	3814.42	0.97587
3812.99	0.99776	3812.99	0.99206	3812.99	0.98044	3812.99	0.97497	3812.99	0.97248	3812.99	0.97368	3812.99	0.96968	3812.99	0.97008	3812.99	0.97182	3812.99	0.96964	3812.99	0.97135	3812.99	0.97365	3812.99	0.97114	3812.99	0.97326	3812.99	0.9735	3812.99	0.97481
3811.56	0.99775	3811.56	0.99282	3811.56	0.98005	3811.56	0.97437	3811.56	0.97189	3811.56	0.97334	3811.56	0.96962	3811.56	0.96979	3811.56	0.9718	3811.56	0.96937	3811.56	0.97107	3811.56	0.97385	3811.56	0.97067	3811.56	0.97333	3811.56	0.97358	3811.56	0.97455
3810.13	0.99798	3810.13	0.99269	3810.13	0.98095	3810.13	0.9751	3810.13	0.97283	3810.13	0.97392	3810.13	0.97112	3810.13	0.97096	3810.13	0.97272	3810.13	0.97043	3810.13	0.97218	3810.13	0.97483	3810.13	0.97162	3810.13	0.97437	3810.13	0.97442	3810.13	0.97538
3808.7	0.99832	3808.7	0.99193	3808.7	0.98251	3808.7	0.97659	3808.7	0.97459	3808.7	0.97501	3808.7	0.97328	3808.7	0.97287	3808.7	0.974	3808.7	0.97207	3808.7	0.97387	3808.7	0.97599	3808.7	0.9733	3808.7	0.97571	3808.7	0.97545	3808.7	0.97674
3807.27	0.99861	3807.27	0.99162	3807.27	0.9843	3807.27	0.97846	3807.27	0.97667	3807.27	0.97655	3807.27	0.97544	3807.27	0.975	3807.27	0.97545	3807.27	0.97392	3807.27	0.97564	3807.27	0.9773	3807.27	0.97527	3807.27	0.97714	3807.27	0.97668	3807.27	0.9784
3805.84	0.99885	3805.84	0.99272	3805.84	0.98689	3805.84	0.98127	3805.84	0.97958	3805.84	0.97928	3805.84	0.97834	3805.84	0.97796	3805.84	0.97793	3805.84	0.97682	3805.84	0.9783	3805.84	0.97963	3805.84	0.9782	3805.84	0.97953	3805.84	0.97916	3805.84	0.98086
3804.42	0.9991	3804.42	0.99389	3804.42	0.98948	3804.42	0.98415	3804.42	0.98249	3804.42	0.98223	3804.42	0.98147	3804.42	0.98099	3804.42	0.98062	3804.42	0.98012	3804.42	0.98129	3804.42	0.98213	3804.42	0.98129	3804.42	0.98213	3804.42	0.98206	3804.42	0.98316
3802.99	0.99933	3802.99	0.99356	3802.99	0.99068	3802.99	0.98556	3802.99	0.98385	3802.99	0.9837	3802.99	0.98327	3802.99	0.98253	3802.99	0.98183	3802.99	0.98214	3802.99	0.98299	3802.99	0.98315	3802.99	0.98281	3802.99	0.98333	3802.99	0.98355	3802.99	0.98379
3801.56	0.99957	3801.56	0.99315	3801.56	0.9912	3801.56	0.98611	3801.56	0.98429	3801.56	0.98433	3801.56	0.98399	3801.56	0.98302	3801.56	0.98221	3801.56	0.98319	3801.56	0.98364	3801.56	0.98347	3801.56	0.98321	3801.56	0.98386	3801.56	0.98413	3801.56	0.98349
3800.13	0.99991	3800.13	0.99453	3800.13	0.99222	3800.13	0.98693	3800.13	0.98495	3800.13	0.98533	3800.13	0.98451	3800.13	0.98344	3800.13	0.98309	3800.13	0.98417	3800.13	0.98415	3800.13	0.98437	3800.13	0.98364	3800.13	0.985	3800.13	0.98502	3800.13	0.98364
3798.7	1.00034	3798.7	0.99655	3798.7	0.99284	3798.7	0.9872	3798.7	0.98505	3798.7	0.98581	3798.7	0.98419	3798.7	0.98301	3798.7	0.98369	3798.7	0.98431	3798.7	0.98387	3798.7	0.98491	3798.7	0.9835	3798.7	0.98577	3798.7	0.98537	3798.7	0.98367
3797.27	1.00066	3797.27	0.99746	3797.27	0.99194	3797.27	0.98596	3797.27	0.9836	3797.27	0.98468	3797.27	0.98236	3797.27	0.98099	3797.27	0.98289	3797.27	0.98274	3797.27	0.98213	3797.27	0.98391	3797.27	0.98206	3797.27	0.98489	3797.27	0.98415	3797.27	0.98256
3795.84	1.00072	3795.84	0.99765	3795.84	0.99025	3795.84	0.98402	3795.84	0.98141	3795.84	0.98282	3795.84	0.97996	3795.84	0.97847	3795.84	0.98141	3795.84	0.98036	3795.84	0.97991	3795.84	0.98224	3795.84	0.98025	3795.84	0.98312	3795.84	0.9823	3795.84	0.98089
3794.41	1.0006	3794.41	0.99814	3794.41	0.98893	3794.41	0.9825	3794.41	0.97968	3794.41	0.98145	3794.41	0.97806	3794.41	0.97674	3794.41	0.98035	3794.41	0.97841	3794.41	0.9783	3794.41	0.98118	3794.41	0.97907	3794.41	0.98174	3794.41	0.98111	3794.41	0.97963
3792.99	1.00046	3792.99	0.99882	3792.99	0.98806	3792.99	0.9815	3792.99	0.97856	3792.99	0.98068	3792.99	0.97676	3792.99	0.97589	3792.99	0.97972	3792.99	0.97711	3792.99	0.97729	3792.99	0.98077	3792.99	0.97842	3792.99	0.98094	3792.99	0.98066	3792.99	0.97889
3791.56	1.00036	3791.56	0.99924	3791.56	0.98744	3791.56	0.98083	3791.56	0.97789	3791.56	0.98028	3791.56	0.97598	3791.56	0.97566	3791.56	0.97929	3791.56	0.97642	3791.56	0.97669	3791.56	0.98065	3791.56	0.97802	3791.56	0.98049	3791.56	0.9806	3791.56	0.97857
3790.13	1.00024	3790.13	0.99938	3790.13	0.98717	3790.13	0.98053	3790.13	0.97772	3790.13	0.98026	3790.13	0.97587	3790.13	0.97599	3790.13	0.97921	3790.13	0.97637	3790.13	0.97663	3790.13	0.98075	3790.13	0.97795	3790.13	0.98041	3790.13	0.9808	3790.13	0.97871
3788.7	1.0001	3788.7	0.99929	3788.7	0.98731	3788.7	0.98063	3788.7	0.97806	3788.7	0.98058	3788.7	0.97635	3788.7	0.97664	3788.7	0.97956	3788.7	0.97687	3788.7	0.97713	3788.7	0.98111	3788.7	0.97827	3788.7	0.98065	3788.7	0.98121	3788.7	0.97913
3787.27	1.00003	3787.27	0.9991	3787.27	0.9879	3787.27	0.98117	3787.27	0.97887	3787.27	0.98116	3787.27	0.97729	3787.27	0.97741	3787.27	0.98028	3787.27	0.97775	3787.27	0.97807	3787.27	0.98178	3787.27	0.97895	3787.27	0.98122	3787.27	0.98187	3787.27	0.97965
3785.84	1.00001	3785.84	0.99903	3785.84	0.98877	3785.84	0.98206	3785.84	0.97988	3785.84	0.98187	3785.84	0.97845	3785.84	0.97815	3785.84	0.9811	3785.84	0.97875	3785.84	0.97915	3785.84	0.98267	3785.84	0.97977	3785.84	0.98201	3785.84	0.9827	3785.84	0.98012
3784.41	1	3784.41	0.99932	3784.41	0.9897	3784.41	0.98306	3784.41	0.98079	3784.41	0.98264	3784.41	0.9796	3784.41	0.9789	3784.41	0.98179	3784.41	0.9797	3784.41	0.98015	3784.41	0.98358	3784.41	0.98057	3784.41	0.98288	3784.41	0.98357	3784.41	0.9805
3782.99	1	3782.99	0.99986	3782.99	0.99063	3782.99	0.98405	3782.99	0.98154	3782.99	0.98341	3782.99	0.98065	3782.99	0.97977	3782.99	0.98239	3782.99	0.9806	3782.99	0.98113	3782.99	0.98442	3782.99	0.98141	3782.99	0.98373	3782.99	0.98438	3782.99	0.98091
3781.56	1.00003	3781.56	1.00016	3781.56	0.99136	3781.56	0.98479	3781.56	0.98205	3781.56	0.98398	3781.56	0.98139	3781.56	0.98052	3781.56	0.98281	3781.56	0.9813	3781.56	0.98195	3781.56	0.98497	3781.56	0.98215	3781.56	0.98428	3781.56	0.98488	3781.56	0.98126
3780.13	1	3780.13	1	3780.13	0.99146	3780.13	0.98487	3780.13	0.98198	3780.13	0.9839	3780.13	0.98131	3780.13	0.98053	3780.13	0.98263	3780.13	0.98124	3780.13	0.98209	3780.13	0.98479	3780.13	0.98224	3780.13	0.9841	3780.13	0.98465	3780.13	0.98119
3778.7	0.99986	3778.7	0.99972	3778.7	0.99055	3778.7	0.98388	3778.7	0.98092	3778.7	0.98285	3778.7	0.97994	3778.7	0.97933	3778.7	0.98144	3778.7	0.97991	3778.7	0.98094	3778.7	0.9835	3778.7	0.9811	3778.7	0.98292	3778.7	0.98339	3778.7	0.98037
3777.27	0.99968	3777.27	0.99943	3777.27	0.98878	3777.27	0.98193	3777.27	0.97893	3777.27	0.98096	3777.27	0.97747	3777.27	0.9772	3777.27	0.97942	3777.27	0.97753	3777.27	0.97858	3777.27	0.98132	3777.27	0.97886	3777.27	0.98099	3777.27	0.98135	3777.27	0.97888
3775.84	0.99956	3775.84	0.99922	3775.84	0.98705	3775.84	0.97998	3775.84	0.97693	3775.84	0.97911	3775.84	0.97509	3775.84	0.97527	3775.84	0.97755	3775.84	0.97531	3775.84	0.97617	3775.84	0.97926	3775.84	0.97664	3775.84	0.97917	3775.84	0.97947	3775.84	0.97739
3774.41	0.99964	3774.41	0.99922	3774.41	0.98641	3774.41	0.97913	3774.41	0.97605	3774.41	0.97832	3774.41	0.97415	3774.41	0.97467	3774.41	0.97679	3774.41	0.97445	3774.41	0.97506	3774.41	0.97838	3774.41	0.97569	3774.41	0.9784	3774.41	0.97865	3774.41	0.97673
3772.99	0.99974	3772.99	0.999	3772.99	0.98684	3772.99	0.97939	3772.99	0.97628	3772.99	0.97852	3772.99	0.97466	3772.99	0.97528	3772.99	0.9769	3772.99	0.97478	3772.99	0.97532	3772.99	0.97853	3772.99	0.97594	3772.99	0.97853	3772.99	0.97872	3772.99	0.97679
3771.56	0.99986	3771.56	0.9983	3771.56	0.98737	3771.56	0.97983	3771.56	0.97666	3771.56	0.97873	3771.56	0.97545	3771.56	0.9759	3771.56	0.97685	3771.56	0.97509	3771.56	0.97588	3771.56	0.97869	3771.56	0.9763	3771.56	0.9786	3771.56	0.97877	3771.56	0.97674
3770.13	1.00004	3770.13	0.99753	3770.13	0.98742	3770.13	0.97984	3770.13	0.97654	3770.13	0.97833	3770.13	0.9756	3770.13	0.97575	3770.13	0.9762	3770.13	0.97466	3770.13	0.97588	3770.13	0.97834	3770.13	0.97606	3770.13	0.97816	3770.13	0.97838	3770.13	0.97626
3768.7	1.00021	3768.7	0.99699	3768.7	0.98679	3768.7	0.97907	3768.7	0.97563	3768.7	0.97713	3768.7	0.97466	3768.7	0.97456	3768.7	0.97494	3768.7	0.97339	3768.7	0.97481	3768.7	0.97728	3768.7	0.97494	3768.7	0.97705	3768.7	0.97739	3768.7	0.97533
3767.27	1.00021	3767.27	0.9962	3767.27	0.98507	3767.27	0.97707	3767.27	0.97351	3767.27	0.97487	3767.27	0.97224	3767.27	0.97211	3767.27	0.9727	3767.27	0.97105	3767.27	0.97225	3767.27	0.97506	3767.27	0.97254	3767.27	0.97487	3767.27	0.97529	3767.27	0.97362
3765.84	0.99989	3765.84	0.99491	3765.84	0.98237	3765.84	0.97402	3765.84	0.97042	3765.84	0.97181	3765.84	0.96873	3765.84	0.96877	3765.84	0.9696	3765.84	0.9679	3765.84	0.96863	3765.84	0.97186	3765.84	0.96913	3765.84	0.97176	3765.84	0.97218	3765.84	0.9712
3764.41	0.99932	3764.41	0.99367	3764.41	0.97964	3764.41	0.97103	3764.41	0.96748	3764.41	0.96896	3764.41	0.96541	3764.41	0.96572	3764.41	0.96664	3764.41	0.96502	3764.41	0.96536	3764.41	0.96874	3764.41	0.96592	3764.41	0.96885	3764.41	0.96912	3764.41	0.96886
3762.99	0.99874	3762.99	0.99263	3762.99	0.97752	3762.99	0.96881	3762.99	0.96538	3762.99	0.96683	3762.99	0.96304	3762.99	0.96363	3762.99	0.96444	3762.99	0.9631	3762.99	0.96328	3762.99	0.96637	3762.99	0.96366	3762.99	0.96681	3762.99	0.96686	3762.99	0.96712
3761.56	0.99824	3761.56	0.99126	3761.56	0.97578	3761.56	0.96708	3761.56	0.96382	3761.56	0.9651	3761.56	0.96127	3761.56	0.96211	3761.56	0.96273	3761.56	0.96181	3761.56	0.96194	3761.56	0.9644	3761.56	0.96203	3761.56	0.96522	3761.56	0.96509	3761.56	0.96572
3760.13	0.99766	3760.13	0.98955	3760.13	0.97397	3760.13	0.96531	3760.13	0.96217	3760.13	0.96331	3760.13	0.95938	3760.13	0.96046	3760.13	0.96103	3760.13	0.96035	3760.13	0.9605	3760.13	0.96234	3760.13	0.96038	3760.13	0.9634	3760.13	0.96322	3760.13	0.96425
3758.7	0.99694	3758.7	0.98813	3758.7	0.97205	3758.7	0.96333	3758.7	0.96021	3758.7	0.96143	3758.7	0.9572	3758.7	0.95837	3758.7	0.95924	3758.7	0.95832	3758.7	0.95858	3758.7	0.96015	3758.7	0.95844	3758.7	0.96117	3758.7	0.96108	3758.7	0.96266
3757.27	0.99632	3757.27	0.98751	3757.27	0.97077	3757.27	0.96188	3757.27	0.9587	3757.27	0.96015	3757.27	0.95567	3757.27	0.95665	3757.27	0.958	3757.27	0.95652	3757.27	0.95699	3757.27	0.9586	3757.27	0.95694	3757.27	0.95931	3757.27	0.95939	3757.27	0.96151
3755.84	0.99607	3755.84	0.98725	3755.84	0.97088	3755.84	0.96187	3755.84	0.95854	3755.84	0.96005	3755.84	0.95591	3755.84	0.95633	3755.84	0.95789	3755.84	0.95606	3755.84	0.95682	3755.84	0.95838	3755.84	0.95676	3755.84	0.95859	3755.84	0.9589	3755.84	0.96137
3754.41	0.99612	3754.41	0.98624	3754.41	0.97201	3754.41	0.96314	3754.41	0.95956	3754.41	0.96065	3754.41	0.9577	3754.41	0.95724	3754.41	0.95845	3754.41	0.95692	3754.41	0.95796	3754.41	0.95903	3754.41	0.9577	3754.41	0.95867	3754.41	0.95916	3754.41	0.96199
3752.99	0.99619	3752.99	0.98411	3752.99	0.97295	3752.99	0.96454	3752.99	0.9606	3752.99	0.96079	3752.99	0.9596	3752.99	0.9582	3752.99	0.95853	3752.99	0.9579	3752.99	0.95924	3752.99	0.95938	3752.99	0.95858	3752.99	0.9585	3752.99	0.95906	3752.99	0.96261
3751.56	0.99602	3751.56	0.98202	3751.56	0.97289	3751.56	0.96493	3751.56	0.96067	3751.56	0.95982	3751.56	0.96016	3751.56	0.95821	3751.56	0.95743	3751.56	0.95789	3751.56	0.95947	3751.56	0.95864	3751.56	0.95843	3751.56	0.95754	3751.56	0.958	3751.56	0.96266
3750.13	0.99561	3750.13	0.98159	3750.13	0.97251	3750.13	0.96456	3750.13	0.96024	3750.13	0.95857	3750.13	0.95962	3750.13	0.95776	3750.13	0.956	3750.13	0.95728	3750.13	0.95888	3750.13	0.95751	3750.13	0.95775	3750.13	0.95667	3750.13	0.95695	3750.13	0.96248
3748.7	0.99523	3748.7	0.98265	3748.7	0.97287	3748.7	0.96445	3748.7	0.9603	3748.7	0.9581	3748.7	0.95927	3748.7	0.9578	3748.7	0.9555	3748.7	0.95716	3748.7	0.95847	3748.7	0.957	3748.7	0.95759	3748.7	0.95683	3748.7	0.95691	3748.7	0.96254
3747.27	0.99508	3747.27	0.98256	3747.27	0.97284	3747.27	0.96384	3747.27	0.95981	3747.27	0.95714	3747.27	0.95849	3747.27	0.95714	3747.27	0.95479	3747.27	0.95658	3747.27	0.95748	3747.27	0.95587	3747.27	0.95685	3747.27	0.95644	3747.27	0.95634	3747.27	0.96169
3745.84	0.99515	3745.84	0.98021	3745.84	0.971	3745.84	0.96164	3745.84	0.95764	3745.84	0.95444	3745.84	0.95602	3745.84	0.95442	3745.84	0.95245	3745.84	0.95428	3745.84	0.95488	3745.84	0.95298	3745.84	0.95422	3745.84	0.95405	3745.84	0.9538	3745.84	0.95911
3744.41	0.9953	3744.41	0.9787	3744.41	0.96874	3744.41	0.95933	3744.41	0.95539	3744.41	0.95209	3744.41	0.95324	3744.41	0.95146	3744.41	0.95033	3744.41	0.95182	3744.41	0.95238	3744.41	0.95057	3744.41	0.95148	3744.41	0.95178	3744.41	0.95149	3744.41	0.95675
3742.98	0.99537	3742.98	0.98053	3742.98	0.96778	3742.98	0.95846	3742.98	0.9547	3742.98	0.9521	3742.98	0.95182	3742.98	0.95034	3742.98	0.9504	3742.98	0.95093	3742.98	0.95162	3742.98	0.95072	3742.98	0.95065	3742.98	0.95178	3742.98	0.95163	3742.98	0.95638
3741.56	0.99545	3741.56	0.9838	3741.56	0.96768	3741.56	0.95841	3741.56	0.95483	3741.56	0.95339	3741.56	0.95132	3741.56	0.95065	3741.56	0.95166	3741.56	0.95099	3741.56	0.95179	3741.56	0.95217	3741.56	0.95106	3741.56	0.95306	3741.56	0.95315	3741.56	0.95702
3740.13	0.99577	3740.13	0.98587	3740.13	0.96828	3740.13	0.95911	3740.13	0.95558	3740.13	0.955	3740.13	0.9518	3740.13	0.95214	3740.13	0.95314	3740.13	0.9518	3740.13	0.95263	3740.13	0.95377	3740.13	0.95224	3740.13	0.9547	3740.13	0.95497	3740.13	0.95791
3738.7	0.99647	3738.7	0.98684	3738.7	0.97078	3738.7	0.96207	3738.7	0.95852	3738.7	0.95812	3738.7	0.95481	3738.7	0.956	3738.7	0.95588	3738.7	0.95485	3738.7	0.95566	3738.7	0.95668	3738.7	0.95549	3738.7	0.95784	3738.7	0.95815	3738.7	0.96001
3737.27	0.99739	3737.27	0.9879	3737.27	0.97517	3737.27	0.9673	3737.27	0.96385	3737.27	0.96308	3737.27	0.96036	3737.27	0.9619	3737.27	0.96025	3737.27	0.96026	3737.27	0.96102	3737.27	0.96144	3737.27	0.96094	3737.27	0.96279	3737.27	0.96306	3737.27	0.96353
3735.84	0.99824	3735.84	0.9895	3735.84	0.9795	3735.84	0.97247	3735.84	0.96922	3735.84	0.96796	3735.84	0.9659	3735.84	0.96708	3735.84	0.96455	3735.84	0.96559	3735.84	0.96633	3735.84	0.96636	3735.84	0.9663	3735.84	0.96762	3735.84	0.96791	3735.84	0.96688
3734.41	0.99889	3734.41	0.99129	3734.41	0.98162	3734.41	0.97492	3734.41	0.97176	3734.41	0.97024	3734.41	0.96847	3734.41	0.9688	3734.41	0.96653	3734.41	0.96798	3734.41	0.96875	3734.41	0.96896	3734.41	0.96881	3734.41	0.96989	3734.41	0.97031	3734.41	0.96818
3732.98	0.99942	3732.98	0.99267	3732.98	0.98088	3732.98	0.97392	3732.98	0.97052	3732.98	0.96926	3732.98	0.96714	3732.98	0.9667	3732.98	0.96546	3732.98	0.96648	3732.98	0.96745	3732.98	0.96832	3732.98	0.96763	3732.98	0.96889	3732.98	0.96946	3732.98	0.96689
3731.56	0.99992	3731.56	0.99388	3731.56	0.9791	3731.56	0.97158	3731.56	0.96775	3731.56	0.96721	3731.56	0.96419	3731.56	0.96342	3731.56	0.96338	3731.56	0.96341	3731.56	0.96472	3731.56	0.96644	3731.56	0.96503	3731.56	0.9668	3731.56	0.9674	3731.56	0.96455
3730.13	1.00019	3730.13	0.99479	3730.13	0.97782	3730.13	0.96979	3730.13	0.96565	3730.13	0.96595	3730.13	0.96186	3730.13	0.96116	3730.13	0.96203	3730.13	0.96105	3730.13	0.96275	3730.13	0.96514	3730.13	0.96306	3730.13	0.96543	3730.13	0.96597	3730.13	0.9626
3728.7	1.00014	3728.7	0.99459	3728.7	0.97697	3728.7	0.96863	3728.7	0.96443	3728.7	0.96525	3728.7	0.96037	3728.7	0.95999	3728.7	0.96123	3728.7	0.95966	3728.7	0.9616	3728.7	0.96433	3728.7	0.96183	3728.7	0.96461	3728.7	0.96505	3728.7	0.96102
3727.27	0.99991	3727.27	0.9935	3727.27	0.97632	3727.27	0.96792	3727.27	0.96381	3727.27	0.96468	3727.27	0.95947	3727.27	0.95959	3727.27	0.96065	3727.27	0.95902	3727.27	0.96093	3727.27	0.9637	3727.27	0.96114	3727.27	0.96404	3727.27	0.9643	3727.27	0.95972
3725.84	0.99985	3725.84	0.9931	3725.84	0.97668	3725.84	0.96835	3725.84	0.96435	3725.84	0.96503	3725.84	0.95985	3725.84	0.96049	3725.84	0.96121	3725.84	0.95973	3725.84	0.96143	3725.84	0.96409	3725.84	0.96176	3725.84	0.96454	3725.84	0.96451	3725.84	0.95954
3724.41	0.99999	3724.41	0.9938	3724.41	0.97766	3724.41	0.96931	3724.41	0.96543	3724.41	0.96592	3724.41	0.96097	3724.41	0.96192	3724.41	0.96264	3724.41	0.96104	3724.41	0.96259	3724.41	0.96511	3724.41	0.96308	3724.41	0.96565	3724.41	0.96535	3724.41	0.96019
3722.98	1.00009	3722.98	0.99443	3722.98	0.9777	3722.98	0.96915	3722.98	0.96536	3722.98	0.96582	3722.98	0.96115	3722.98	0.962	3722.98	0.96329	3722.98	0.96108	3722.98	0.96263	3722.98	0.96516	3722.98	0.96329	3722.98	0.96564	3722.98	0.96532	3722.98	0.96037
3721.56	1	3721.56	0.99422	3721.56	0.97605	3721.56	0.96718	3721.56	0.96345	3721.56	0.96403	3721.56	0.95954	3721.56	0.95995	3721.56	0.96213	3721.56	0.95906	3721.56	0.96067	3721.56	0.96349	3721.56	0.96154	3721.56	0.96378	3721.56	0.96369	3721.56	0.95942
3720.13	0.99957	3720.13	0.993	3720.13	0.97256	3720.13	0.96332	3720.13	0.9596	3720.13	0.96048	3720.13	0.95593	3720.13	0.9558	3720.13	0.95884	3720.13	0.95501	3720.13	0.95661	3720.13	0.95995	3720.13	0.9577	3720.13	0.95996	3720.13	0.96021	3720.13	0.95726
3718.7	0.99874	3718.7	0.99118	3718.7	0.96805	3718.7	0.95844	3718.7	0.95471	3718.7	0.95596	3718.7	0.95115	3718.7	0.95064	3718.7	0.95419	3718.7	0.95005	3718.7	0.9515	3718.7	0.95532	3718.7	0.95267	3718.7	0.95505	3718.7	0.95557	3718.7	0.95433
3717.27	0.99773	3717.27	0.98958	3717.27	0.9645	3717.27	0.9547	3717.27	0.95094	3717.27	0.95246	3717.27	0.94744	3717.27	0.94681	3717.27	0.95034	3717.27	0.94648	3717.27	0.94767	3717.27	0.95162	3717.27	0.94873	3717.27	0.95115	3717.27	0.95184	3717.27	0.95199
3715.84	0.99689	3715.84	0.98859	3715.84	0.96365	3715.84	0.95405	3715.84	0.95012	3715.84	0.95163	3715.84	0.94686	3715.84	0.94631	3715.84	0.94919	3715.84	0.94612	3715.84	0.94706	3715.84	0.95059	3715.84	0.94784	3715.84	0.9501	3715.84	0.95086	3715.84	0.95157
3714.41	0.99659	3714.41	0.98807	3714.41	0.96582	3714.41	0.95682	3714.41	0.95253	3714.41	0.95377	3714.41	0.94986	3714.41	0.94951	3714.41	0.95115	3714.41	0.94922	3714.41	0.94993	3714.41	0.95261	3714.41	0.95039	3714.41	0.9523	3714.41	0.95298	3714.41	0.95348
3712.98	0.99703	3712.98	0.98853	3712.98	0.97058	3712.98	0.96232	3712.98	0.9577	3712.98	0.95863	3712.98	0.95585	3712.98	0.95571	3712.98	0.95588	3712.98	0.95514	3712.98	0.9556	3712.98	0.95746	3712.98	0.95591	3712.98	0.95748	3712.98	0.95789	3712.98	0.95748
3711.56	0.99813	3711.56	0.99095	3711.56	0.97684	3711.56	0.9691	3711.56	0.96447	3711.56	0.96524	3711.56	0.96315	3711.56	0.96328	3711.56	0.96231	3711.56	0.96245	3711.56	0.96253	3711.56	0.96427	3711.56	0.96311	3711.56	0.96463	3711.56	0.96465	3711.56	0.96263
3710.13	0.99911	3710.13	0.9944	3710.13	0.98149	3710.13	0.97378	3710.13	0.96962	3710.13	0.9705	3710.13	0.96808	3710.13	0.96852	3710.13	0.96732	3710.13	0.96766	3710.13	0.96739	3710.13	0.96981	3710.13	0.96847	3710.13	0.97031	3710.13	0.97007	3710.13	0.96649
3708.7	0.99933	3708.7	0.99704	3708.7	0.98249	3708.7	0.97449	3708.7	0.97107	3708.7	0.97228	3708.7	0.96873	3708.7	0.96937	3708.7	0.9689	3708.7	0.9687	3708.7	0.96833	3708.7	0.97177	3708.7	0.96982	3708.7	0.97218	3708.7	0.97195	3708.7	0.96757
3707.27	0.99899	3707.27	0.99835	3707.27	0.98136	3707.27	0.97315	3707.27	0.97047	3707.27	0.97199	3707.27	0.96736	3707.27	0.96796	3707.27	0.96855	3707.27	0.96754	3707.27	0.9673	3707.27	0.97158	3707.27	0.96899	3707.27	0.97178	3707.27	0.9718	3707.27	0.96725
3705.84	0.99864	3705.84	0.99897	3705.84	0.98094	3705.84	0.97287	3705.84	0.97077	3705.84	0.97242	3705.84	0.96744	3705.84	0.96777	3705.84	0.96904	3705.84	0.96747	3705.84	0.96748	3705.84	0.97213	3705.84	0.96916	3705.84	0.97217	3705.84	0.97248	3705.84	0.96783
3704.41	0.99862	3704.41	0.99947	3704.41	0.98267	3704.41	0.97514	3704.41	0.9734	3704.41	0.97498	3704.41	0.97039	3704.41	0.9705	3704.41	0.97177	3704.41	0.97012	3704.41	0.9703	3704.41	0.97491	3704.41	0.97191	3704.41	0.97494	3704.41	0.97542	3704.41	0.97037
3702.98	0.99866	3702.98	0.99986	3702.98	0.98576	3702.98	0.97903	3702.98	0.97737	3702.98	0.97887	3702.98	0.97492	3702.98	0.97511	3702.98	0.97601	3702.98	0.97446	3702.98	0.9747	3702.98	0.97912	3702.98	0.97634	3702.98	0.9793	3702.98	0.97974	3702.98	0.97411
3701.55	0.99828	3701.55	1	3701.55	0.98859	3701.55	0.98258	3701.55	0.98082	3701.55	0.98243	3701.55	0.97883	3701.55	0.97931	3701.55	0.98013	3701.55	0.97839	3701.55	0.97861	3701.55	0.98301	3701.55	0.98046	3701.55	0.98339	3701.55	0.98364	3701.55	0.97765
3700.13	0.99722	3700.13	0.99979	3700.13	0.98998	3700.13	0.98439	3700.13	0.98254	3700.13	0.98442	3700.13	0.98077	3700.13	0.98145	3700.13	0.98276	3700.13	0.98044	3700.13	0.98054	3700.13	0.98526	3700.13	0.98276	3700.13	0.98575	3700.13	0.98584	3700.13	0.97991
3698.7	0.99567	3698.7	0.99897	3698.7	0.98994	3698.7	0.98457	3698.7	0.98272	3698.7	0.98499	3698.7	0.98106	3698.7	0.98169	3698.7	0.98373	3698.7	0.98078	3698.7	0.98075	3698.7	0.9859	3698.7	0.98328	3698.7	0.98636	3698.7	0.98648	3698.7	0.98083
3697.27	0.99405	3697.27	0.99788	3697.27	0.98971	3697.27	0.9847	3697.27	0.98294	3697.27	0.98557	3697.27	0.9814	3697.27	0.98181	3697.27	0.98437	3697.27	0.98114	3697.27	0.98104	3697.27	0.98633	3697.27	0.98356	3697.27	0.98673	3697.27	0.98702	3697.27	0.98154
3695.84	0.99273	3695.84	0.99726	3695.84	0.99086	3695.84	0.98655	3695.84	0.98498	3695.84	0.98774	3695.84	0.98358	3695.84	0.9838	3695.84	0.9864	3695.84	0.98335	3695.84	0.98332	3695.84	0.98831	3695.84	0.98546	3695.84	0.98865	3695.84	0.98915	3695.84	0.98358
3694.41	0.99187	3694.41	0.9972	3694.41	0.99383	3694.41	0.99039	3694.41	0.98923	3694.41	0.9917	3694.41	0.98802	3694.41	0.98819	3694.41	0.9903	3694.41	0.98778	3694.41	0.9879	3694.41	0.99226	3694.41	0.98939	3694.41	0.99248	3694.41	0.99313	3694.41	0.98743
3692.98	0.99149	3692.98	0.99723	3692.98	0.99804	3692.98	0.99536	3692.98	0.99483	3692.98	0.99654	3692.98	0.99396	3692.98	0.99403	3692.98	0.99533	3692.98	0.99351	3692.98	0.99377	3692.98	0.99738	3692.98	0.99459	3692.98	0.99732	3692.98	0.9981	3692.98	0.99247
3691.55	0.99114	3691.55	0.99639	3691.55	1.00137	3691.55	0.99916	3691.55	0.99922	3691.55	1.00002	3691.55	0.99883	3691.55	0.99864	3691.55	0.99911	3691.55	0.99798	3691.55	0.99842	3691.55	1.00119	3691.55	0.99874	3691.55	1.00073	3691.55	1.00171	3691.55	0.99659
3690.13	0.99022	3690.13	0.99404	3690.13	1.00105	3690.13	0.99905	3690.13	0.99926	3690.13	0.99953	3690.13	0.9992	3690.13	0.99877	3690.13	0.99876	3690.13	0.99814	3690.13	0.99881	3690.13	1.0007	3690.13	0.99889	3690.13	0.9999	3690.13	1.00112	3690.13	0.99727
3688.7	0.98875	3688.7	0.99131	3688.7	0.99711	3688.7	0.99522	3688.7	0.99502	3688.7	0.99538	3688.7	0.99484	3688.7	0.99451	3688.7	0.99466	3688.7	0.99403	3688.7	0.99488	3688.7	0.99628	3688.7	0.99501	3688.7	0.99532	3688.7	0.99672	3688.7	0.99456
3687.27	0.98727	3687.27	0.98976	3687.27	0.99182	3687.27	0.99008	3687.27	0.98929	3687.27	0.99018	3687.27	0.98866	3687.27	0.98872	3687.27	0.98965	3687.27	0.98832	3687.27	0.98922	3687.27	0.99083	3687.27	0.98954	3687.27	0.99002	3687.27	0.9914	3687.27	0.99055
3685.84	0.98612	3685.84	0.98906	3685.84	0.98655	3685.84	0.98495	3685.84	0.98384	3685.84	0.98534	3685.84	0.98278	3685.84	0.98308	3685.84	0.98515	3685.84	0.98265	3685.84	0.9836	3685.84	0.98586	3685.84	0.98394	3685.84	0.98549	3685.84	0.98663	3685.84	0.98634
3684.41	0.98537	3684.41	0.98787	3684.41	0.98136	3684.41	0.97973	3684.41	0.97864	3684.41	0.98052	3684.41	0.97725	3684.41	0.97749	3684.41	0.98061	3684.41	0.97704	3684.41	0.978	3684.41	0.98096	3684.41	0.97824	3684.41	0.98111	3684.41	0.98188	3684.41	0.98176
3682.98	0.98503	3682.98	0.98611	3682.98	0.97695	3682.98	0.97504	3682.98	0.97414	3682.98	0.97612	3682.98	0.97245	3682.98	0.9725	3682.98	0.97625	3682.98	0.97216	3682.98	0.97297	3682.98	0.97643	3682.98	0.97313	3682.98	0.97685	3682.98	0.97732	3682.98	0.97743
3681.55	0.98511	3681.55	0.98531	3681.55	0.97569	3681.55	0.97349	3681.55	0.97282	3681.55	0.97471	3681.55	0.97095	3681.55	0.97079	3681.55	0.97464	3681.55	0.97071	3681.55	0.97127	3681.55	0.97486	3681.55	0.97136	3681.55	0.97517	3681.55	0.97546	3681.55	0.9758
3680.13	0.98532	3680.13	0.98644	3680.13	0.97949	3680.13	0.97738	3680.13	0.97696	3680.13	0.97861	3680.13	0.97531	3680.13	0.97493	3680.13	0.97829	3680.13	0.97515	3680.13	0.97555	3680.13	0.97867	3680.13	0.97542	3680.13	0.97863	3680.13	0.97886	3680.13	0.97909
3678.7	0.98528	3678.7	0.98836	3678.7	0.98732	3678.7	0.98589	3678.7	0.98572	3678.7	0.9869	3678.7	0.98475	3678.7	0.98424	3678.7	0.98653	3678.7	0.98462	3678.7	0.98489	3678.7	0.98699	3678.7	0.98459	3678.7	0.98667	3678.7	0.98683	3678.7	0.98674
3677.27	0.98487	3677.27	0.98933	3677.27	0.99541	3677.27	0.99491	3677.27	0.99491	3677.27	0.99544	3677.27	0.99469	3677.27	0.9943	3677.27	0.99527	3677.27	0.99459	3677.27	0.99469	3677.27	0.99559	3677.27	0.9945	3677.27	0.99532	3677.27	0.99541	3677.27	0.99513
3675.84	0.98426	3675.84	0.98928	3675.84	1	3675.84	1	3675.84	1	3675.84	1	3675.84	1	3675.84	1	3675.84	1	3675.84	1	3675.84	1	3675.84	1	3675.84	1.00015	3675.84	1.00016	3675.84	1.00019	3675.84	1.00015
3674.41	0.98354	3674.41	0.98896	3674.41	0.99987	3674.41	0.99988	3674.41	0.99988	3674.41	0.99977	3674.41	0.99954	3674.41	0.99988	3674.41	0.99959	3674.41	0.9996	3674.41	0.99979	3674.41	0.99956	3674.41	1	3674.41	1	3674.41	1	3674.41	1
3672.98	0.98288	3672.98	0.98773	3672.98	0.99658	3672.98	0.99588	3672.98	0.99557	3672.98	0.99563	3672.98	0.99487	3672.98	0.99513	3672.98	0.99496	3672.98	0.99464	3672.98	0.99513	3672.98	0.99527	3672.98	0.9952	3672.98	0.99571	3672.98	0.99558	3672.98	0.99651
3671.55	0.98263	3671.55	0.98535	3671.55	0.99205	3671.55	0.991	3671.55	0.9903	3671.55	0.99068	3671.55	0.98978	3671.55	0.98943	3671.55	0.98949	3671.55	0.98889	3671.55	0.98968	3671.55	0.99036	3671.55	0.98924	3671.55	0.99051	3671.55	0.99009	3671.55	0.99162
3670.13	0.983	3670.13	0.98388	3670.13	0.98891	3670.13	0.98802	3670.13	0.98693	3670.13	0.98782	3670.13	0.98694	3670.13	0.98577	3670.13	0.98617	3670.13	0.98543	3670.13	0.98634	3670.13	0.98762	3670.13	0.98536	3670.13	0.98742	3670.13	0.98673	3670.13	0.98821
3668.7	0.98362	3668.7	0.98459	3668.7	0.9872	3668.7	0.9865	3668.7	0.98512	3668.7	0.98683	3668.7	0.98541	3668.7	0.98374	3668.7	0.98466	3668.7	0.98384	3668.7	0.98452	3668.7	0.98659	3668.7	0.98336	3668.7	0.98608	3668.7	0.98546	3668.7	0.98652
3667.27	0.98403	3667.27	0.98598	3667.27	0.98508	3667.27	0.98421	3667.27	0.98273	3667.27	0.98544	3667.27	0.98274	3667.27	0.9811	3667.27	0.9827	3667.27	0.98163	3667.27	0.98193	3667.27	0.98487	3667.27	0.98099	3667.27	0.98416	3667.27	0.98396	3667.27	0.98474
3665.84	0.98427	3665.84	0.98657	3665.84	0.98246	3665.84	0.98116	3665.84	0.97977	3665.84	0.98332	3665.84	0.97917	3665.84	0.9779	3665.84	0.98021	3665.84	0.97863	3665.84	0.97866	3665.84	0.9822	3665.84	0.97806	3665.84	0.98159	3665.84	0.98181	3665.84	0.98256
3664.41	0.98453	3664.41	0.98663	3664.41	0.98092	3664.41	0.97919	3664.41	0.97798	3664.41	0.98204	3664.41	0.97674	3664.41	0.97594	3664.41	0.97889	3664.41	0.97659	3664.41	0.97656	3664.41	0.98031	3664.41	0.9762	3664.41	0.98012	3664.41	0.98046	3664.41	0.98127
3662.98	0.98469	3662.98	0.98673	3662.98	0.98102	3662.98	0.97899	3662.98	0.97791	3662.98	0.98216	3662.98	0.97611	3662.98	0.97579	3662.98	0.97919	3662.98	0.97617	3662.98	0.97623	3662.98	0.97995	3662.98	0.97596	3662.98	0.98027	3662.98	0.98043	3662.98	0.98132
3661.55	0.98451	3661.55	0.98689	3661.55	0.98205	3661.55	0.97975	3661.55	0.97877	3661.55	0.98279	3661.55	0.97653	3661.55	0.97653	3661.55	0.98005	3661.55	0.97666	3661.55	0.97682	3661.55	0.98046	3661.55	0.97662	3661.55	0.98105	3661.55	0.98092	3661.55	0.98194
3660.12	0.98404	3660.12	0.98686	3660.12	0.98306	3660.12	0.98046	3660.12	0.97963	3660.12	0.98291	3660.12	0.97712	3660.12	0.97709	3660.12	0.98036	3660.12	0.97714	3660.12	0.97732	3660.12	0.98086	3660.12	0.97724	3660.12	0.98129	3660.12	0.98097	3660.12	0.98224
3658.7	0.98366	3658.7	0.98632	3658.7	0.98309	3658.7	0.98004	3658.7	0.97937	3658.7	0.98155	3658.7	0.97686	3658.7	0.97633	3658.7	0.9791	3658.7	0.97644	3658.7	0.97665	3658.7	0.97994	3658.7	0.97666	3658.7	0.97996	3658.7	0.97957	3658.7	0.98133
3657.27	0.98374	3657.27	0.98564	3657.27	0.982	3657.27	0.97826	3657.27	0.97755	3657.27	0.97877	3657.27	0.97528	3657.27	0.97399	3657.27	0.97622	3657.27	0.97415	3657.27	0.97444	3657.27	0.9774	3657.27	0.97444	3657.27	0.9771	3657.27	0.97667	3657.27	0.97914
3655.84	0.98437	3655.84	0.98596	3655.84	0.98118	3655.84	0.97664	3655.84	0.97557	3655.84	0.97637	3655.84	0.97359	3655.84	0.9717	3655.84	0.97344	3655.84	0.97177	3655.84	0.97214	3655.84	0.97478	3655.84	0.97212	3655.84	0.97454	3655.84	0.97403	3655.84	0.97709
3654.41	0.98542	3654.41	0.98745	3654.41	0.98211	3654.41	0.97696	3654.41	0.97543	3654.41	0.97614	3654.41	0.97358	3654.41	0.97153	3654.41	0.97264	3654.41	0.97134	3654.41	0.97166	3654.41	0.97393	3654.41	0.97179	3654.41	0.97411	3654.41	0.9735	3654.41	0.97674
3652.98	0.98671	3652.98	0.98842	3652.98	0.98442	3652.98	0.97904	3652.98	0.9772	3652.98	0.97762	3652.98	0.97531	3652.98	0.97343	3652.98	0.97356	3652.98	0.97292	3652.98	0.97298	3652.98	0.97455	3652.98	0.97335	3652.98	0.97524	3652.98	0.97464	3652.98	0.97773
3651.55	0.988	3651.55	0.98758	3651.55	0.98651	3651.55	0.98109	3651.55	0.97912	3651.55	0.97881	3651.55	0.97712	3651.55	0.97554	3651.55	0.97445	3651.55	0.97466	3651.55	0.97435	3651.55	0.97491	3651.55	0.97479	3651.55	0.97586	3651.55	0.97546	3651.55	0.97847
3650.12	0.98896	3650.12	0.98594	3650.12	0.98716	3650.12	0.98169	3650.12	0.9795	3650.12	0.97842	3650.12	0.97745	3650.12	0.97617	3650.12	0.9741	3650.12	0.97483	3650.12	0.97429	3650.12	0.97396	3650.12	0.97443	3650.12	0.97488	3650.12	0.9748	3650.12	0.97787
3648.7	0.98933	3648.7	0.98548	3648.7	0.98585	3648.7	0.98022	3648.7	0.97758	3648.7	0.97623	3648.7	0.97548	3648.7	0.97441	3648.7	0.9722	3648.7	0.97261	3648.7	0.97217	3648.7	0.97167	3648.7	0.97186	3648.7	0.97241	3648.7	0.97256	3648.7	0.97567
3647.27	0.98917	3647.27	0.9863	3647.27	0.98209	3647.27	0.97603	3647.27	0.97301	3647.27	0.97193	3647.27	0.97059	3647.27	0.96953	3647.27	0.96826	3647.27	0.9675	3647.27	0.96736	3647.27	0.96778	3647.27	0.96685	3647.27	0.96818	3647.27	0.96835	3647.27	0.97156
3645.84	0.98884	3645.84	0.98674	3645.84	0.9759	3645.84	0.96892	3645.84	0.96591	3645.84	0.96522	3645.84	0.96271	3645.84	0.96145	3645.84	0.96184	3645.84	0.95963	3645.84	0.95966	3645.84	0.96179	3645.84	0.95929	3645.84	0.96161	3645.84	0.96162	3645.84	0.96539
3644.41	0.98881	3644.41	0.98599	3644.41	0.96904	3644.41	0.96077	3644.41	0.95801	3644.41	0.95759	3644.41	0.95383	3644.41	0.95232	3644.41	0.95432	3644.41	0.95098	3644.41	0.951	3644.41	0.95481	3644.41	0.95089	3644.41	0.95395	3644.41	0.95379	3644.41	0.95848
3642.98	0.9893	3642.98	0.9849	3642.98	0.96397	3642.98	0.95443	3642.98	0.95175	3642.98	0.9515	3642.98	0.94677	3642.98	0.94515	3642.98	0.94816	3642.98	0.94422	3642.98	0.94426	3642.98	0.949	3642.98	0.94433	3642.98	0.94766	3642.98	0.94742	3642.98	0.95289
3641.55	0.99009	3641.55	0.9845	3641.55	0.96163	3641.55	0.95116	3641.55	0.94815	3641.55	0.94811	3641.55	0.94269	3641.55	0.94119	3641.55	0.94453	3641.55	0.94039	3641.55	0.94059	3641.55	0.94544	3641.55	0.94081	3641.55	0.94391	3641.55	0.9437	3641.55	0.94957
3640.12	0.99081	3640.12	0.98492	3640.12	0.96113	3640.12	0.95014	3640.12	0.94657	3640.12	0.9468	3640.12	0.94079	3640.12	0.93959	3640.12	0.9428	3640.12	0.93868	3640.12	0.93907	3640.12	0.94362	3640.12	0.93948	3640.12	0.94207	3640.12	0.94195	3640.12	0.94788
3638.7	0.99146	3638.7	0.98571	3638.7	0.96116	3638.7	0.95001	3638.7	0.94601	3638.7	0.9464	3638.7	0.93988	3638.7	0.93892	3638.7	0.94176	3638.7	0.9379	3638.7	0.93828	3638.7	0.94257	3638.7	0.93891	3638.7	0.94107	3638.7	0.94105	3638.7	0.94685
3637.27	0.99226	3637.27	0.98656	3637.27	0.96132	3637.27	0.95022	3637.27	0.94611	3637.27	0.94638	3637.27	0.93959	3637.27	0.93857	3637.27	0.94096	3637.27	0.93765	3637.27	0.9378	3637.27	0.94191	3637.27	0.93849	3637.27	0.94058	3637.27	0.94063	3637.27	0.94621
3635.84	0.99338	3635.84	0.9876	3635.84	0.96215	3635.84	0.95122	3635.84	0.94716	3635.84	0.94705	3635.84	0.94042	3635.84	0.93904	3635.84	0.9409	3635.84	0.93835	3635.84	0.93824	3635.84	0.94202	3635.84	0.93874	3635.84	0.94108	3635.84	0.9411	3635.84	0.94647
3634.41	0.99474	3634.41	0.98934	3634.41	0.96477	3634.41	0.95404	3634.41	0.95001	3634.41	0.94936	3634.41	0.94337	3634.41	0.94147	3634.41	0.94274	3634.41	0.94094	3634.41	0.94084	3634.41	0.94395	3634.41	0.94093	3634.41	0.94352	3634.41	0.94333	3634.41	0.94846
3632.98	0.9962	3632.98	0.99181	3632.98	0.96967	3632.98	0.95919	3632.98	0.95507	3632.98	0.95376	3632.98	0.94884	3632.98	0.94643	3632.98	0.94699	3632.98	0.94584	3632.98	0.94611	3632.98	0.94821	3632.98	0.94572	3632.98	0.94819	3632.98	0.94769	3632.98	0.95235
3631.55	0.99766	3631.55	0.99399	3631.55	0.97535	3631.55	0.96519	3631.55	0.96088	3631.55	0.95885	3631.55	0.95516	3631.55	0.9523	3631.55	0.95213	3631.55	0.95143	3631.55	0.95233	3631.55	0.95321	3631.55	0.95156	3631.55	0.9534	3631.55	0.9527	3631.55	0.95662
3630.12	0.99907	3630.12	0.99535	3630.12	0.97971	3630.12	0.96992	3630.12	0.96525	3630.12	0.9628	3630.12	0.95994	3630.12	0.95668	3630.12	0.95615	3630.12	0.95553	3630.12	0.95683	3630.12	0.95676	3630.12	0.9561	3630.12	0.95714	3630.12	0.95653	3630.12	0.95938
3628.7	1	3628.7	0.99637	3628.7	0.9811	3628.7	0.97152	3628.7	0.96632	3628.7	0.96417	3628.7	0.96114	3628.7	0.95761	3628.7	0.95749	3628.7	0.95643	3628.7	0.95757	3628.7	0.95743	3628.7	0.95735	3628.7	0.95803	3628.7	0.95779	3628.7	0.95949
3627.27	0.99985	3627.27	0.9968	3627.27	0.97844	3627.27	0.9687	3627.27	0.96287	3627.27	0.96165	3627.27	0.95741	3627.27	0.95395	3627.27	0.95473	3627.27	0.95297	3627.27	0.95351	3627.27	0.95441	3627.27	0.95398	3627.27	0.95503	3627.27	0.9552	3627.27	0.95644
3625.84	0.99879	3625.84	0.99579	3625.84	0.97257	3625.84	0.96233	3625.84	0.95604	3625.84	0.95569	3625.84	0.94993	3625.84	0.94698	3625.84	0.9484	3625.84	0.94607	3625.84	0.94614	3625.84	0.9485	3625.84	0.94705	3625.84	0.94884	3625.84	0.94924	3625.84	0.95103
3624.41	0.9978	3624.41	0.99397	3624.41	0.96724	3624.41	0.95631	3624.41	0.94989	3624.41	0.94973	3624.41	0.94305	3624.41	0.94092	3624.41	0.94217	3624.41	0.93965	3624.41	0.93958	3624.41	0.94306	3624.41	0.94064	3624.41	0.94296	3624.41	0.94337	3624.41	0.9462
3622.98	0.99753	3622.98	0.99254	3622.98	0.9652	3622.98	0.95353	3622.98	0.94727	3622.98	0.94663	3622.98	0.93999	3622.98	0.9387	3622.98	0.939	3622.98	0.93664	3622.98	0.93678	3622.98	0.94054	3622.98	0.93763	3622.98	0.94001	3622.98	0.94029	3622.98	0.94417
3621.55	0.99786	3621.55	0.99166	3621.55	0.96591	3621.55	0.95349	3621.55	0.94756	3621.55	0.94613	3621.55	0.94016	3621.55	0.93952	3621.55	0.93854	3621.55	0.93659	3621.55	0.93711	3621.55	0.94036	3621.55	0.93747	3621.55	0.93947	3621.55	0.93965	3621.55	0.94452
3620.12	0.99811	3620.12	0.99081	3620.12	0.96675	3620.12	0.95376	3620.12	0.94815	3620.12	0.9461	3620.12	0.9407	3620.12	0.94036	3620.12	0.93839	3620.12	0.93691	3620.12	0.93786	3620.12	0.94022	3620.12	0.9376	3620.12	0.93907	3620.12	0.93922	3620.12	0.94508
3618.69	0.99792	3618.69	0.99002	3618.69	0.96621	3618.69	0.95305	3618.69	0.94752	3618.69	0.94528	3618.69	0.93975	3618.69	0.93944	3618.69	0.93721	3618.69	0.93597	3618.69	0.93734	3618.69	0.93895	3618.69	0.93661	3618.69	0.93775	3618.69	0.93782	3618.69	0.94455
3617.27	0.99732	3617.27	0.98917	3617.27	0.96402	3617.27	0.95108	3617.27	0.94526	3617.27	0.94325	3617.27	0.93694	3617.27	0.93646	3617.27	0.93468	3617.27	0.9333	3617.27	0.93509	3617.27	0.93635	3617.27	0.93416	3617.27	0.93535	3617.27	0.93519	3617.27	0.94261
3615.84	0.99678	3615.84	0.98805	3615.84	0.96125	3615.84	0.9486	3615.84	0.94217	3615.84	0.94055	3615.84	0.93347	3615.84	0.93267	3615.84	0.93168	3615.84	0.92991	3615.84	0.93196	3615.84	0.93327	3615.84	0.93107	3615.84	0.93261	3615.84	0.93211	3615.84	0.94006
3614.41	0.9966	3614.41	0.98683	3614.41	0.95938	3614.41	0.94668	3614.41	0.9396	3614.41	0.93819	3614.41	0.93093	3614.41	0.92973	3614.41	0.92944	3614.41	0.92736	3614.41	0.9293	3614.41	0.93091	3614.41	0.92862	3614.41	0.93057	3614.41	0.92969	3614.41	0.93805
3612.98	0.99668	3612.98	0.98591	3612.98	0.95881	3612.98	0.94557	3612.98	0.93807	3612.98	0.93655	3612.98	0.92983	3612.98	0.92818	3612.98	0.92826	3612.98	0.92617	3612.98	0.92766	3612.98	0.92957	3612.98	0.9272	3612.98	0.92937	3612.98	0.92822	3612.98	0.93702
3611.55	0.99677	3611.55	0.9853	3611.55	0.95877	3611.55	0.94476	3611.55	0.93722	3611.55	0.93533	3611.55	0.92956	3611.55	0.92745	3611.55	0.92747	3611.55	0.92571	3611.55	0.92679	3611.55	0.92874	3611.55	0.92628	3611.55	0.92838	3611.55	0.92723	3611.55	0.93654
3610.12	0.997	3610.12	0.9854	3610.12	0.95928	3610.12	0.94473	3610.12	0.9374	3610.12	0.93513	3610.12	0.93025	3610.12	0.92769	3610.12	0.92742	3610.12	0.92616	3610.12	0.92706	3610.12	0.92888	3610.12	0.92626	3610.12	0.92815	3610.12	0.92725	3610.12	0.93672
3608.69	0.99748	3608.69	0.98687	3608.69	0.96085	3608.69	0.94615	3608.69	0.93906	3608.69	0.93679	3608.69	0.93226	3608.69	0.92931	3608.69	0.92893	3608.69	0.92801	3608.69	0.92885	3608.69	0.93076	3608.69	0.92782	3608.69	0.92966	3608.69	0.92913	3608.69	0.93802
3607.27	0.998	3607.27	0.98951	3607.27	0.96303	3607.27	0.94832	3607.27	0.94128	3607.27	0.93956	3607.27	0.93464	3607.27	0.93153	3607.27	0.93144	3607.27	0.93046	3607.27	0.9311	3607.27	0.93361	3607.27	0.93026	3607.27	0.93226	3607.27	0.93213	3607.27	0.94002
3605.84	0.9984	3605.84	0.99204	3605.84	0.96462	3605.84	0.9498	3605.84	0.94261	3605.84	0.94175	3605.84	0.93601	3605.84	0.93305	3605.84	0.9334	3605.84	0.93197	3605.84	0.93227	3605.84	0.93575	3605.84	0.93215	3605.84	0.93429	3605.84	0.93446	3605.84	0.94153
3604.41	0.99887	3604.41	0.99368	3604.41	0.96574	3604.41	0.95077	3604.41	0.94341	3604.41	0.94327	3604.41	0.93675	3604.41	0.93427	3604.41	0.93469	3604.41	0.93265	3604.41	0.9327	3604.41	0.93715	3604.41	0.93359	3604.41	0.93569	3604.41	0.93598	3604.41	0.94237
3602.98	0.99956	3602.98	0.99451	3602.98	0.96696	3602.98	0.95201	3602.98	0.94462	3602.98	0.94478	3602.98	0.93786	3602.98	0.93599	3602.98	0.93609	3602.98	0.9334	3602.98	0.93359	3602.98	0.9386	3602.98	0.93517	3602.98	0.93721	3602.98	0.9374	3602.98	0.9431
3601.55	1.00032	3601.55	0.9951	3601.55	0.96838	3601.55	0.95375	3601.55	0.94647	3601.55	0.94642	3601.55	0.93949	3601.55	0.93816	3601.55	0.93797	3601.55	0.93464	3601.55	0.93534	3601.55	0.94038	3601.55	0.93696	3601.55	0.93917	3601.55	0.93902	3601.55	0.94409
3600.12	1.00089	3600.12	0.99578	3600.12	0.96963	3600.12	0.95557	3600.12	0.94842	3600.12	0.9478	3600.12	0.94103	3600.12	0.94001	3600.12	0.93985	3600.12	0.93608	3600.12	0.93744	3600.12	0.94206	3600.12	0.9385	3600.12	0.94117	3600.12	0.94052	3600.12	0.94519
3598.69	1.00113	3598.69	0.99639	3598.69	0.97046	3598.69	0.95698	3598.69	0.9499	3598.69	0.94866	3598.69	0.94205	3598.69	0.94106	3598.69	0.9411	3598.69	0.93736	3598.69	0.93921	3598.69	0.9432	3598.69	0.93956	3598.69	0.94271	3598.69	0.9416	3598.69	0.94607
3597.27	1.00118	3597.27	0.9966	3597.27	0.97091	3597.27	0.95783	3597.27	0.95076	3597.27	0.94918	3597.27	0.94263	3597.27	0.94139	3597.27	0.94154	3597.27	0.93831	3597.27	0.9403	3597.27	0.94379	3597.27	0.94029	3597.27	0.94347	3597.27	0.94226	3597.27	0.94651
3595.84	1.00123	3595.84	0.99661	3595.84	0.97141	3595.84	0.95851	3595.84	0.95147	3595.84	0.94982	3595.84	0.94322	3595.84	0.94168	3595.84	0.94179	3595.84	0.93917	3595.84	0.94083	3595.84	0.94434	3595.84	0.94114	3595.84	0.94369	3595.84	0.94295	3595.84	0.94682
3594.41	1.00111	3594.41	0.9966	3594.41	0.9716	3594.41	0.95867	3594.41	0.95174	3594.41	0.95005	3594.41	0.94331	3594.41	0.94151	3594.41	0.94173	3594.41	0.9394	3594.41	0.94052	3594.41	0.94442	3594.41	0.94143	3594.41	0.94311	3594.41	0.9431	3594.41	0.94703
3592.98	1.00067	3592.98	0.9967	3592.98	0.9716	3592.98	0.9585	3592.98	0.95171	3592.98	0.94976	3592.98	0.94293	3592.98	0.94093	3592.98	0.94149	3592.98	0.93914	3592.98	0.9397	3592.98	0.94402	3592.98	0.94102	3592.98	0.94226	3592.98	0.94265	3592.98	0.94741
3591.55	0.99993	3591.55	0.99648	3591.55	0.97151	3591.55	0.95831	3591.55	0.9516	3591.55	0.94923	3591.55	0.9425	3591.55	0.94029	3591.55	0.9411	3591.55	0.93884	3591.55	0.93905	3591.55	0.94329	3591.55	0.94019	3591.55	0.94166	3591.55	0.94188	3591.55	0.94788
3590.12	0.99915	3590.12	0.99543	3590.12	0.97108	3590.12	0.9581	3590.12	0.95127	3590.12	0.94871	3590.12	0.94218	3590.12	0.93976	3590.12	0.94038	3590.12	0.93862	3590.12	0.93881	3590.12	0.94214	3590.12	0.93909	3590.12	0.94114	3590.12	0.94102	3590.12	0.948
3588.69	0.99881	3588.69	0.99447	3588.69	0.97117	3588.69	0.95871	3588.69	0.95159	3588.69	0.94922	3588.69	0.94277	3588.69	0.94031	3588.69	0.94031	3588.69	0.93932	3588.69	0.93949	3588.69	0.94167	3588.69	0.93886	3588.69	0.94138	3588.69	0.94123	3588.69	0.94832
3587.27	0.99886	3587.27	0.99449	3587.27	0.97174	3587.27	0.95972	3587.27	0.95226	3587.27	0.95037	3587.27	0.94365	3587.27	0.94134	3587.27	0.94079	3587.27	0.94039	3587.27	0.94031	3587.27	0.94192	3587.27	0.93928	3587.27	0.94194	3587.27	0.94217	3587.27	0.94875
3585.84	0.99883	3585.84	0.99499	3585.84	0.97138	3585.84	0.95938	3585.84	0.95164	3585.84	0.95018	3585.84	0.94293	3585.84	0.94084	3585.84	0.94016	3585.84	0.93982	3585.84	0.93949	3585.84	0.94146	3585.84	0.93869	3585.84	0.94126	3585.84	0.9418	3585.84	0.9481
3584.41	0.99859	3584.41	0.99488	3584.41	0.96936	3584.41	0.957	3584.41	0.94907	3584.41	0.94778	3584.41	0.94007	3584.41	0.93814	3584.41	0.93769	3584.41	0.93689	3584.41	0.93673	3584.41	0.93947	3584.41	0.9364	3584.41	0.93885	3584.41	0.93918	3584.41	0.94579
3582.98	0.99845	3582.98	0.99409	3582.98	0.96685	3582.98	0.95407	3582.98	0.946	3582.98	0.94459	3582.98	0.93682	3582.98	0.93495	3582.98	0.93482	3582.98	0.93322	3582.98	0.93376	3582.98	0.93696	3582.98	0.93377	3582.98	0.93613	3582.98	0.93582	3582.98	0.94302
3581.55	0.99859	3581.55	0.99327	3581.55	0.96525	3581.55	0.95228	3581.55	0.94408	3581.55	0.94235	3581.55	0.9349	3581.55	0.93303	3581.55	0.93329	3581.55	0.93068	3581.55	0.9321	3581.55	0.93528	3581.55	0.93225	3581.55	0.93455	3581.55	0.93361	3581.55	0.94131
3580.12	0.99877	3580.12	0.99279	3580.12	0.96472	3580.12	0.95182	3580.12	0.94357	3580.12	0.9415	3580.12	0.93441	3580.12	0.93249	3580.12	0.93329	3580.12	0.92963	3580.12	0.93178	3580.12	0.93463	3580.12	0.93193	3580.12	0.93415	3580.12	0.93294	3580.12	0.94096
3578.69	0.99875	3578.69	0.9926	3578.69	0.96469	3578.69	0.95192	3578.69	0.94381	3578.69	0.94161	3578.69	0.93456	3578.69	0.93255	3578.69	0.934	3578.69	0.92952	3578.69	0.93207	3578.69	0.93453	3578.69	0.9322	3578.69	0.93427	3578.69	0.9332	3578.69	0.94138
3577.26	0.99858	3577.26	0.99263	3577.26	0.96496	3577.26	0.95209	3577.26	0.9443	3577.26	0.9422	3577.26	0.93493	3577.26	0.93277	3577.26	0.93475	3577.26	0.92995	3577.26	0.93244	3577.26	0.93472	3577.26	0.93271	3577.26	0.93452	3577.26	0.9339	3577.26	0.94202
3575.84	0.99834	3575.84	0.99275	3575.84	0.96536	3575.84	0.95213	3575.84	0.94468	3575.84	0.94278	3575.84	0.93531	3575.84	0.93295	3575.84	0.93518	3575.84	0.93051	3575.84	0.93259	3575.84	0.93495	3575.84	0.9331	3575.84	0.93469	3575.84	0.93465	3575.84	0.94242
3574.41	0.99796	3574.41	0.99277	3574.41	0.96563	3574.41	0.95204	3574.41	0.94484	3574.41	0.94308	3574.41	0.93559	3574.41	0.93294	3574.41	0.93518	3574.41	0.93082	3574.41	0.93249	3574.41	0.93504	3574.41	0.93305	3574.41	0.93477	3574.41	0.93508	3574.41	0.94236
3572.98	0.99743	3572.98	0.99263	3572.98	0.96593	3572.98	0.95223	3572.98	0.94514	3572.98	0.94337	3572.98	0.93601	3572.98	0.93309	3572.98	0.93509	3572.98	0.93108	3572.98	0.93254	3572.98	0.93531	3572.98	0.93289	3572.98	0.93506	3572.98	0.9353	3572.98	0.94217
3571.55	0.99691	3571.55	0.99206	3571.55	0.96652	3571.55	0.95292	3571.55	0.9459	3571.55	0.94394	3571.55	0.93678	3571.55	0.93379	3571.55	0.93512	3571.55	0.93163	3571.55	0.93315	3571.55	0.93593	3571.55	0.93305	3571.55	0.93567	3571.55	0.9356	3571.55	0.94228
3570.12	0.99661	3570.12	0.99082	3570.12	0.96736	3570.12	0.95389	3570.12	0.94701	3570.12	0.94468	3570.12	0.93779	3570.12	0.93501	3570.12	0.9351	3570.12	0.93248	3570.12	0.93428	3570.12	0.93664	3570.12	0.93354	3570.12	0.93624	3570.12	0.93608	3570.12	0.94277
3568.69	0.99679	3568.69	0.98975	3568.69	0.9687	3568.69	0.95534	3568.69	0.94869	3568.69	0.94593	3568.69	0.93934	3568.69	0.93691	3568.69	0.93551	3568.69	0.93395	3568.69	0.93615	3568.69	0.93766	3568.69	0.93467	3568.69	0.93711	3568.69	0.93725	3568.69	0.94396
3567.26	0.99751	3567.26	0.99054	3567.26	0.97122	3567.26	0.958	3567.26	0.9515	3567.26	0.94847	3567.26	0.94211	3567.26	0.93988	3567.26	0.93761	3567.26	0.93669	3567.26	0.93911	3567.26	0.93996	3567.26	0.93721	3567.26	0.93939	3567.26	0.9399	3567.26	0.94643
3565.84	0.99836	3565.84	0.99325	3565.84	0.97412	3565.84	0.96111	3565.84	0.95442	3565.84	0.95146	3565.84	0.94511	3565.84	0.94276	3565.84	0.94097	3565.84	0.93973	3565.84	0.94202	3565.84	0.94294	3565.84	0.9403	3565.84	0.94248	3565.84	0.94303	3565.84	0.94922
3564.41	0.99876	3564.41	0.99559	3564.41	0.97519	3564.41	0.96235	3564.41	0.95516	3564.41	0.95254	3564.41	0.9459	3564.41	0.94332	3564.41	0.94293	3564.41	0.94067	3564.41	0.94262	3564.41	0.94423	3564.41	0.94144	3564.41	0.94387	3564.41	0.94409	3564.41	0.95006
3562.98	0.99857	3562.98	0.99595	3562.98	0.97395	3562.98	0.96112	3562.98	0.95342	3562.98	0.95108	3562.98	0.94402	3562.98	0.94139	3562.98	0.94221	3562.98	0.93903	3562.98	0.94076	3562.98	0.94292	3562.98	0.93993	3562.98	0.9426	3562.98	0.94245	3562.98	0.94847
3561.55	0.99822	3561.55	0.99511	3561.55	0.97222	3561.55	0.95918	3561.55	0.95127	3561.55	0.94884	3561.55	0.94147	3561.55	0.93906	3561.55	0.9402	3561.55	0.93669	3561.55	0.93853	3561.55	0.9406	3561.55	0.93766	3561.55	0.9404	3561.55	0.94004	3561.55	0.94623
3560.12	0.99803	3560.12	0.99443	3560.12	0.97138	3560.12	0.95796	3560.12	0.95013	3560.12	0.94723	3560.12	0.93979	3560.12	0.93774	3560.12	0.93851	3560.12	0.93504	3560.12	0.93734	3560.12	0.93886	3560.12	0.93625	3560.12	0.93892	3560.12	0.93838	3560.12	0.94492
3558.69	0.99796	3558.69	0.99427	3558.69	0.97115	3558.69	0.95735	3558.69	0.94968	3558.69	0.94628	3558.69	0.93898	3558.69	0.93714	3558.69	0.93746	3558.69	0.93403	3558.69	0.93681	3558.69	0.93801	3558.69	0.93566	3558.69	0.93824	3558.69	0.93745	3558.69	0.94452
3557.26	0.99772	3557.26	0.99409	3557.26	0.97083	3557.26	0.95686	3557.26	0.94922	3557.26	0.94571	3557.26	0.93861	3557.26	0.93656	3557.26	0.93678	3557.26	0.93324	3557.26	0.93621	3557.26	0.93774	3557.26	0.93515	3557.26	0.93775	3557.26	0.93675	3557.26	0.94427
3555.84	0.99716	3555.84	0.99348	3555.84	0.97034	3555.84	0.95648	3555.84	0.94874	3555.84	0.94546	3555.84	0.93854	3555.84	0.93593	3555.84	0.93635	3555.84	0.93274	3555.84	0.93545	3555.84	0.93776	3555.84	0.93443	3555.84	0.93713	3555.84	0.93625	3555.84	0.94378
3554.41	0.99647	3554.41	0.99275	3554.41	0.9701	3554.41	0.95649	3554.41	0.94868	3554.41	0.94556	3554.41	0.93879	3554.41	0.93565	3554.41	0.93641	3554.41	0.93288	3554.41	0.935	3554.41	0.93798	3554.41	0.93396	3554.41	0.93664	3554.41	0.93614	3554.41	0.94326
3552.98	0.99606	3552.98	0.99265	3552.98	0.97048	3552.98	0.95701	3552.98	0.94923	3552.98	0.94595	3552.98	0.93926	3552.98	0.93595	3552.98	0.93709	3552.98	0.93376	3552.98	0.93513	3552.98	0.93841	3552.98	0.93436	3552.98	0.93666	3552.98	0.93651	3552.98	0.94316
3551.55	0.99615	3551.55	0.99329	3551.55	0.97127	3551.55	0.95766	3551.55	0.94992	3551.55	0.94636	3551.55	0.93955	3551.55	0.93639	3551.55	0.93794	3551.55	0.9348	3551.55	0.93543	3551.55	0.93884	3551.55	0.93546	3551.55	0.93703	3551.55	0.93706	3551.55	0.94362
3550.12	0.99657	3550.12	0.99375	3550.12	0.97178	3550.12	0.95768	3550.12	0.94993	3550.12	0.9463	3550.12	0.93907	3550.12	0.93622	3550.12	0.93806	3550.12	0.93499	3550.12	0.93502	3550.12	0.93875	3550.12	0.93619	3550.12	0.93696	3550.12	0.93712	3550.12	0.94416
3548.69	0.99694	3548.69	0.99331	3548.69	0.97177	3548.69	0.95695	3548.69	0.94917	3548.69	0.94566	3548.69	0.93794	3548.69	0.93538	3548.69	0.93723	3548.69	0.93411	3548.69	0.9338	3548.69	0.93807	3548.69	0.93593	3548.69	0.93619	3548.69	0.93656	3548.69	0.94432
3547.26	0.99712	3547.26	0.99261	3547.26	0.97201	3547.26	0.9566	3547.26	0.94884	3547.26	0.94534	3547.26	0.93745	3547.26	0.93516	3547.26	0.93663	3547.26	0.93351	3547.26	0.93307	3547.26	0.93783	3547.26	0.93573	3547.26	0.93592	3547.26	0.9364	3547.26	0.94454
3545.84	0.99727	3545.84	0.99289	3545.84	0.97336	3545.84	0.95781	3545.84	0.95003	3545.84	0.94634	3545.84	0.93866	3545.84	0.93658	3545.84	0.93756	3545.84	0.93457	3545.84	0.93415	3545.84	0.93905	3545.84	0.93681	3545.84	0.93733	3545.84	0.93765	3545.84	0.94547
3544.41	0.99759	3544.41	0.99416	3544.41	0.97521	3544.41	0.96004	3544.41	0.95203	3544.41	0.94823	3544.41	0.94068	3544.41	0.93873	3544.41	0.93955	3544.41	0.93665	3544.41	0.93641	3544.41	0.94109	3544.41	0.93856	3544.41	0.93964	3544.41	0.93962	3544.41	0.94678
3542.98	0.99794	3542.98	0.99535	3542.98	0.97619	3542.98	0.96166	3542.98	0.95324	3542.98	0.94958	3542.98	0.94161	3542.98	0.93976	3542.98	0.94093	3542.98	0.93785	3542.98	0.93802	3542.98	0.94226	3542.98	0.93936	3542.98	0.94097	3542.98	0.94071	3542.98	0.94752
3541.55	0.99807	3541.55	0.99583	3541.55	0.97595	3541.55	0.96201	3541.55	0.9532	3541.55	0.94978	3541.55	0.94104	3541.55	0.93926	3541.55	0.94108	3541.55	0.93757	3541.55	0.93826	3541.55	0.94205	3541.55	0.93888	3541.55	0.94085	3541.55	0.9405	3541.55	0.94749
3540.12	0.99791	3540.12	0.9959	3540.12	0.97536	3540.12	0.96183	3540.12	0.95277	3540.12	0.94949	3540.12	0.94026	3540.12	0.93842	3540.12	0.94082	3540.12	0.93699	3540.12	0.93793	3540.12	0.94146	3540.12	0.93825	3540.12	0.94042	3540.12	0.93996	3540.12	0.94738
3538.69	0.99767	3538.69	0.99608	3538.69	0.97533	3538.69	0.96205	3538.69	0.95277	3538.69	0.94959	3538.69	0.94054	3538.69	0.93837	3538.69	0.94095	3538.69	0.93729	3538.69	0.93804	3538.69	0.94158	3538.69	0.93837	3538.69	0.94071	3538.69	0.94005	3538.69	0.94776
3537.26	0.99768	3537.26	0.99654	3537.26	0.97603	3537.26	0.96295	3537.26	0.95344	3537.26	0.95046	3537.26	0.94201	3537.26	0.93932	3537.26	0.94158	3537.26	0.93856	3537.26	0.93892	3537.26	0.94264	3537.26	0.9392	3537.26	0.94178	3537.26	0.94096	3537.26	0.94867
3535.83	0.99808	3535.83	0.99722	3535.83	0.97715	3535.83	0.96421	3535.83	0.95461	3535.83	0.95185	3535.83	0.94399	3535.83	0.9409	3535.83	0.94243	3535.83	0.94012	3535.83	0.94031	3535.83	0.94418	3535.83	0.94031	3535.83	0.94317	3535.83	0.94242	3535.83	0.94982
3534.41	0.99867	3534.41	0.99793	3534.41	0.97828	3534.41	0.96546	3534.41	0.95585	3534.41	0.95322	3534.41	0.94565	3534.41	0.94253	3534.41	0.94326	3534.41	0.94133	3534.41	0.94175	3534.41	0.94555	3534.41	0.9414	3534.41	0.94443	3534.41	0.94403	3534.41	0.95087
3532.98	0.99899	3532.98	0.9983	3532.98	0.97922	3532.98	0.96649	3532.98	0.95676	3532.98	0.95412	3532.98	0.94657	3532.98	0.94368	3532.98	0.9439	3532.98	0.94191	3532.98	0.94271	3532.98	0.94635	3532.98	0.94232	3532.98	0.9453	3532.98	0.94543	3532.98	0.95159
3531.55	0.99875	3531.55	0.9981	3531.55	0.97994	3531.55	0.96728	3531.55	0.95733	3531.55	0.95454	3531.55	0.94681	3531.55	0.94416	3531.55	0.94435	3531.55	0.94201	3531.55	0.94305	3531.55	0.94671	3531.55	0.94309	3531.55	0.94581	3531.55	0.94644	3531.55	0.95195
3530.12	0.99815	3530.12	0.99745	3530.12	0.98052	3530.12	0.96782	3530.12	0.95778	3530.12	0.95478	3530.12	0.94682	3530.12	0.94408	3530.12	0.9447	3530.12	0.94208	3530.12	0.94307	3530.12	0.947	3530.12	0.94375	3530.12	0.94617	3530.12	0.94698	3530.12	0.95206
3528.69	0.99768	3528.69	0.99671	3528.69	0.98092	3528.69	0.96792	3528.69	0.9581	3528.69	0.95497	3528.69	0.94686	3528.69	0.94369	3528.69	0.94485	3528.69	0.94235	3528.69	0.94316	3528.69	0.94731	3528.69	0.94417	3528.69	0.94654	3528.69	0.94695	3528.69	0.95199
3527.26	0.99767	3527.26	0.9962	3527.26	0.9811	3527.26	0.96755	3527.26	0.95816	3527.26	0.95502	3527.26	0.9469	3527.26	0.9432	3527.26	0.9446	3527.26	0.94269	3527.26	0.94337	3527.26	0.94742	3527.26	0.94412	3527.26	0.94685	3527.26	0.94637	3527.26	0.95181
3525.83	0.9981	3525.83	0.996	3525.83	0.98117	3525.83	0.96715	3525.83	0.95821	3525.83	0.955	3525.83	0.94688	3525.83	0.94295	3525.83	0.94417	3525.83	0.94288	3525.83	0.94364	3525.83	0.94735	3525.83	0.94378	3525.83	0.947	3525.83	0.94574	3525.83	0.95172
3524.41	0.99861	3524.41	0.99599	3524.41	0.98125	3524.41	0.96719	3524.41	0.95864	3524.41	0.95517	3524.41	0.94698	3524.41	0.9433	3524.41	0.94412	3524.41	0.9429	3524.41	0.94397	3524.41	0.94738	3524.41	0.94368	3524.41	0.9471	3524.41	0.94567	3524.41	0.95187
3522.98	0.99891	3522.98	0.99607	3522.98	0.98131	3522.98	0.96759	3522.98	0.95937	3522.98	0.95558	3522.98	0.94729	3522.98	0.94415	3522.98	0.94467	3522.98	0.94289	3522.98	0.94431	3522.98	0.94762	3522.98	0.94401	3522.98	0.94728	3522.98	0.94628	3522.98	0.95224
3521.55	0.9991	3521.55	0.99634	3521.55	0.98138	3521.55	0.96807	3521.55	0.95999	3521.55	0.95609	3521.55	0.94777	3521.55	0.94509	3521.55	0.94564	3521.55	0.94307	3521.55	0.94474	3521.55	0.94807	3521.55	0.94461	3521.55	0.94763	3521.55	0.94721	3521.55	0.95281
3520.12	0.9995	3520.12	0.9969	3520.12	0.98167	3520.12	0.96864	3520.12	0.96034	3520.12	0.95664	3520.12	0.94839	3520.12	0.94584	3520.12	0.94679	3520.12	0.94358	3520.12	0.94541	3520.12	0.94876	3520.12	0.94533	3520.12	0.94819	3520.12	0.94825	3520.12	0.9536
3518.69	1.00008	3518.69	0.99746	3518.69	0.98211	3518.69	0.96932	3518.69	0.96039	3518.69	0.9571	3518.69	0.94898	3518.69	0.94621	3518.69	0.94774	3518.69	0.94409	3518.69	0.94604	3518.69	0.94945	3518.69	0.94605	3518.69	0.94864	3518.69	0.94909	3518.69	0.9544
3517.26	1.00042	3517.26	0.99756	3517.26	0.98236	3517.26	0.9698	3517.26	0.95999	3517.26	0.95717	3517.26	0.94918	3517.26	0.94608	3517.26	0.94796	3517.26	0.94409	3517.26	0.94602	3517.26	0.94962	3517.26	0.94644	3517.26	0.94855	3517.26	0.94922	3517.26	0.95479
3515.83	1.00025	3515.83	0.99726	3515.83	0.9823	3515.83	0.96989	3515.83	0.95927	3515.83	0.95677	3515.83	0.949	3515.83	0.94561	3515.83	0.9474	3515.83	0.94367	3515.83	0.94536	3515.83	0.94918	3515.83	0.94638	3515.83	0.94796	3515.83	0.9486	3515.83	0.95471
3514.41	0.99981	3514.41	0.99719	3514.41	0.98231	3514.41	0.96997	3514.41	0.95888	3514.41	0.95631	3514.41	0.94903	3514.41	0.94543	3514.41	0.94688	3514.41	0.94366	3514.41	0.94497	3514.41	0.94882	3514.41	0.94636	3514.41	0.94754	3514.41	0.94804	3514.41	0.95471
3512.98	0.99958	3512.98	0.99788	3512.98	0.98288	3512.98	0.97067	3512.98	0.9595	3512.98	0.9565	3512.98	0.94991	3512.98	0.94617	3512.98	0.94734	3512.98	0.94475	3512.98	0.94576	3512.98	0.94942	3512.98	0.94709	3512.98	0.94795	3512.98	0.94853	3512.98	0.95536
3511.55	0.99976	3511.55	0.99899	3511.55	0.98403	3511.55	0.97194	3511.55	0.96102	3511.55	0.95752	3511.55	0.95144	3511.55	0.94767	3511.55	0.94874	3511.55	0.94654	3511.55	0.94751	3511.55	0.95095	3511.55	0.94853	3511.55	0.94907	3511.55	0.95003	3511.55	0.95651
3510.12	1.00014	3510.12	0.99983	3510.12	0.98536	3510.12	0.97313	3510.12	0.9626	3510.12	0.95887	3510.12	0.95276	3510.12	0.9491	3510.12	0.95018	3510.12	0.94801	3510.12	0.94918	3510.12	0.95258	3510.12	0.94981	3510.12	0.95029	3510.12	0.95158	3510.12	0.95752
3508.69	1.00033	3508.69	1	3508.69	0.98636	3508.69	0.97362	3508.69	0.96346	3508.69	0.95981	3508.69	0.95321	3508.69	0.94983	3508.69	0.95087	3508.69	0.94851	3508.69	0.94999	3508.69	0.95347	3508.69	0.95011	3508.69	0.95102	3508.69	0.95233	3508.69	0.95796
3507.26	1.0001	3507.26	0.99942	3507.26	0.98667	3507.26	0.97334	3507.26	0.96348	3507.26	0.95992	3507.26	0.95279	3507.26	0.94992	3507.26	0.9507	3507.26	0.94813	3507.26	0.94994	3507.26	0.95337	3507.26	0.94945	3507.26	0.95107	3507.26	0.95217	3507.26	0.95786
3505.83	0.99953	3505.83	0.99816	3505.83	0.98624	3505.83	0.97271	3505.83	0.96308	3505.83	0.95938	3505.83	0.9519	3505.83	0.94985	3505.83	0.95001	3505.83	0.94732	3505.83	0.94939	3505.83	0.95255	3505.83	0.94839	3505.83	0.95064	3505.83	0.95148	3505.83	0.95733
3504.41	0.99878	3504.41	0.99674	3504.41	0.9853	3504.41	0.97212	3504.41	0.96261	3504.41	0.95858	3504.41	0.95079	3504.41	0.94973	3504.41	0.94905	3504.41	0.94646	3504.41	0.94845	3504.41	0.9514	3504.41	0.9474	3504.41	0.94997	3504.41	0.95057	3504.41	0.95642
3502.98	0.99803	3502.98	0.99584	3502.98	0.98425	3502.98	0.97166	3502.98	0.96213	3502.98	0.95779	3502.98	0.94955	3502.98	0.94923	3502.98	0.94797	3502.98	0.9457	3502.98	0.94718	3502.98	0.95025	3502.98	0.94665	3502.98	0.94924	3502.98	0.94965	3502.98	0.95539
3501.55	0.99759	3501.55	0.99579	3501.55	0.98357	3501.55	0.97141	3501.55	0.96175	3501.55	0.95726	3501.55	0.94858	3501.55	0.94831	3501.55	0.94712	3501.55	0.94528	3501.55	0.94606	3501.55	0.94944	3501.55	0.94628	3501.55	0.94872	3501.55	0.94904	3501.55	0.95484
3500.12	0.99782	3500.12	0.99639	3500.12	0.98378	3500.12	0.97172	3500.12	0.96192	3500.12	0.95745	3500.12	0.94859	3500.12	0.94774	3500.12	0.94701	3500.12	0.94558	3500.12	0.94589	3500.12	0.9493	3500.12	0.94657	3500.12	0.94882	3500.12	0.94914	3500.12	0.95517
3498.69	0.99866	3498.69	0.99731	3498.69	0.98503	3498.69	0.97279	3498.69	0.96285	3498.69	0.95856	3498.69	0.94988	3498.69	0.94814	3498.69	0.94775	3498.69	0.94675	3498.69	0.9469	3498.69	0.94992	3498.69	0.94755	3498.69	0.94966	3498.69	0.95003	3498.69	0.95625
3497.26	0.99961	3497.26	0.99831	3497.26	0.98675	3497.26	0.97416	3497.26	0.96407	3497.26	0.9601	3497.26	0.95178	3497.26	0.94917	3497.26	0.94884	3497.26	0.94827	3497.26	0.94837	3497.26	0.95098	3497.26	0.94878	3497.26	0.9508	3497.26	0.95122	3497.26	0.95744
3495.83	1.00019	3495.83	0.99909	3495.83	0.98808	3495.83	0.975	3495.83	0.96475	3495.83	0.96118	3495.83	0.95315	3495.83	0.94986	3495.83	0.94962	3495.83	0.94919	3495.83	0.9493	3495.83	0.95202	3495.83	0.94956	3495.83	0.95156	3495.83	0.95197	3495.83	0.95816
3494.4	1.00037	3494.4	0.99944	3494.4	0.98854	3494.4	0.9749	3494.4	0.96459	3494.4	0.96144	3494.4	0.95343	3494.4	0.94967	3494.4	0.94985	3494.4	0.94909	3494.4	0.94938	3494.4	0.95277	3494.4	0.94962	3494.4	0.95155	3494.4	0.95195	3494.4	0.95823
3492.98	1.00036	3492.98	0.9994	3492.98	0.98847	3492.98	0.97436	3492.98	0.96411	3492.98	0.96127	3492.98	0.95305	3492.98	0.949	3492.98	0.94976	3492.98	0.94842	3492.98	0.94913	3492.98	0.95327	3492.98	0.94931	3492.98	0.95107	3492.98	0.95159	3492.98	0.95797
3491.55	1.00024	3491.55	0.99929	3491.55	0.98851	3491.55	0.97426	3491.55	0.9641	3491.55	0.96141	3491.55	0.95286	3491.55	0.94862	3491.55	0.94974	3491.55	0.94803	3491.55	0.9493	3491.55	0.9537	3491.55	0.94926	3491.55	0.9508	3491.55	0.95154	3491.55	0.95793
3490.12	1.00004	3490.12	0.99942	3490.12	0.98894	3490.12	0.97499	3490.12	0.96493	3490.12	0.96214	3490.12	0.9533	3490.12	0.94898	3490.12	0.95005	3490.12	0.9483	3490.12	0.95013	3490.12	0.95421	3490.12	0.94975	3490.12	0.95126	3490.12	0.95209	3490.12	0.9584
3488.69	0.9999	3488.69	0.99981	3488.69	0.98955	3488.69	0.97609	3488.69	0.96622	3488.69	0.96309	3488.69	0.95407	3488.69	0.9499	3488.69	0.95064	3488.69	0.949	3488.69	0.95119	3488.69	0.95473	3488.69	0.95057	3488.69	0.9524	3488.69	0.95295	3488.69	0.95914
3487.26	0.99989	3487.26	1.00021	3487.26	0.98989	3487.26	0.97692	3487.26	0.96723	3487.26	0.96365	3487.26	0.95465	3487.26	0.95092	3487.26	0.9512	3487.26	0.94972	3487.26	0.95185	3487.26	0.95519	3487.26	0.95134	3487.26	0.95368	3487.26	0.95364	3487.26	0.95975
3485.83	0.99993	3485.83	1.00037	3485.83	0.98985	3485.83	0.97744	3485.83	0.96762	3485.83	0.96378	3485.83	0.95494	3485.83	0.95175	3485.83	0.95166	3485.83	0.95033	3485.83	0.95201	3485.83	0.95567	3485.83	0.95208	3485.83	0.95467	3485.83	0.95412	3485.83	0.96017
3484.4	1.00007	3484.4	1.00035	3484.4	0.98985	3484.4	0.978	3484.4	0.96773	3484.4	0.96398	3484.4	0.95542	3484.4	0.95244	3484.4	0.95225	3484.4	0.95093	3484.4	0.95205	3484.4	0.95628	3484.4	0.953	3484.4	0.95528	3484.4	0.95465	3484.4	0.9607
3482.98	1.00039	3482.98	1.00037	3482.98	0.99026	3482.98	0.97868	3482.98	0.96802	3482.98	0.96441	3482.98	0.95628	3482.98	0.95305	3482.98	0.95301	3482.98	0.9514	3482.98	0.95217	3482.98	0.95682	3482.98	0.95394	3482.98	0.95561	3482.98	0.95526	3482.98	0.96141
3481.55	1.00089	3481.55	1.00061	3481.55	0.991	3481.55	0.97909	3481.55	0.96844	3481.55	0.96465	3481.55	0.95711	3481.55	0.95337	3481.55	0.95365	3481.55	0.95147	3481.55	0.95225	3481.55	0.95698	3481.55	0.95439	3481.55	0.9557	3481.55	0.95564	3481.55	0.96206
3480.12	1.00137	3480.12	1.00102	3480.12	0.99171	3480.12	0.97913	3480.12	0.96882	3480.12	0.96454	3480.12	0.95744	3480.12	0.95344	3480.12	0.95399	3480.12	0.95134	3480.12	0.95228	3480.12	0.95688	3480.12	0.95432	3480.12	0.95579	3480.12	0.95582	3480.12	0.96254
3478.69	1.00163	3478.69	1.0014	3478.69	0.99217	3478.69	0.97909	3478.69	0.96918	3478.69	0.9645	3478.69	0.95738	3478.69	0.95359	3478.69	0.95415	3478.69	0.9516	3478.69	0.95252	3478.69	0.95693	3478.69	0.95416	3478.69	0.95617	3478.69	0.95619	3478.69	0.96293
3477.26	1.00153	3477.26	1.00155	3477.26	0.99229	3477.26	0.97909	3477.26	0.96946	3477.26	0.96471	3477.26	0.95727	3477.26	0.95401	3477.26	0.95424	3477.26	0.95234	3477.26	0.95305	3477.26	0.95716	3477.26	0.95412	3477.26	0.95667	3477.26	0.95682	3477.26	0.96314
3475.83	1.00114	3475.83	1.00141	3475.83	0.99219	3475.83	0.97898	3475.83	0.96942	3475.83	0.96486	3475.83	0.95728	3475.83	0.95439	3475.83	0.95421	3475.83	0.953	3475.83	0.9536	3475.83	0.95731	3475.83	0.954	3475.83	0.95678	3475.83	0.95727	3475.83	0.963
3474.4	1.00071	3474.4	1.00109	3474.4	0.99215	3474.4	0.97869	3474.4	0.96896	3474.4	0.96466	3474.4	0.95722	3474.4	0.95435	3474.4	0.95402	3474.4	0.95307	3474.4	0.95386	3474.4	0.95727	3474.4	0.95365	3474.4	0.95629	3474.4	0.95711	3474.4	0.96258
3472.98	1.00036	3472.98	1.00058	3472.98	0.99212	3472.98	0.97812	3472.98	0.96804	3472.98	0.96396	3472.98	0.95657	3472.98	0.95358	3472.98	0.95356	3472.98	0.95227	3472.98	0.9535	3472.98	0.95683	3472.98	0.95298	3472.98	0.95531	3472.98	0.95619	3472.98	0.96198
3471.55	0.99983	3471.55	0.99968	3471.55	0.99164	3471.55	0.97708	3471.55	0.96659	3471.55	0.96272	3471.55	0.95498	3471.55	0.95201	3471.55	0.95255	3471.55	0.95062	3471.55	0.9523	3471.55	0.95556	3471.55	0.9519	3471.55	0.95391	3471.55	0.95467	3471.55	0.96111
3470.12	0.99894	3470.12	0.99844	3470.12	0.99063	3470.12	0.97584	3470.12	0.96495	3470.12	0.96126	3470.12	0.95291	3470.12	0.95018	3470.12	0.95116	3470.12	0.94876	3470.12	0.95069	3470.12	0.95359	3470.12	0.95062	3470.12	0.95227	3470.12	0.95304	3470.12	0.96008
3468.69	0.99801	3468.69	0.99733	3468.69	0.98976	3468.69	0.97512	3468.69	0.96398	3468.69	0.96039	3468.69	0.95148	3468.69	0.9491	3468.69	0.95017	3468.69	0.9478	3468.69	0.94971	3468.69	0.95204	3468.69	0.94979	3468.69	0.95106	3468.69	0.95208	3468.69	0.95942
3467.26	0.99768	3467.26	0.99689	3467.26	0.98979	3467.26	0.9754	3467.26	0.96438	3467.26	0.96076	3467.26	0.9515	3467.26	0.94948	3467.26	0.95032	3467.26	0.94846	3467.26	0.95013	3467.26	0.9521	3467.26	0.95003	3467.26	0.95114	3467.26	0.95238	3467.26	0.95967
3465.83	0.99814	3465.83	0.99724	3465.83	0.9907	3465.83	0.9764	3465.83	0.96586	3465.83	0.96212	3465.83	0.95272	3465.83	0.95106	3465.83	0.95151	3465.83	0.95027	3465.83	0.95164	3465.83	0.95383	3465.83	0.9513	3465.83	0.95271	3465.83	0.95375	3465.83	0.96081
3464.4	0.99906	3464.4	0.99813	3464.4	0.99187	3464.4	0.97761	3464.4	0.96741	3464.4	0.96366	3464.4	0.95435	3464.4	0.95285	3464.4	0.95298	3464.4	0.95216	3464.4	0.95332	3464.4	0.95622	3464.4	0.95298	3464.4	0.95507	3464.4	0.95542	3464.4	0.96229
3462.98	0.99987	3462.98	0.99907	3462.98	0.9927	3462.98	0.97866	3462.98	0.96819	3462.98	0.96472	3462.98	0.95568	3462.98	0.95392	3462.98	0.95404	3462.98	0.95333	3462.98	0.95438	3462.98	0.95815	3462.98	0.95437	3462.98	0.95711	3462.98	0.9566	3462.98	0.96346
3461.55	1.00025	3461.55	0.99959	3461.55	0.99297	3461.55	0.97931	3461.55	0.96807	3461.55	0.96501	3461.55	0.95629	3461.55	0.95396	3461.55	0.95442	3461.55	0.95353	3461.55	0.95458	3461.55	0.95902	3461.55	0.95499	3461.55	0.95803	3461.55	0.95694	3461.55	0.96401
3460.12	1.00025	3460.12	0.99957	3460.12	0.99294	3460.12	0.97944	3460.12	0.96756	3460.12	0.96465	3460.12	0.95624	3460.12	0.95336	3460.12	0.9543	3460.12	0.95315	3460.12	0.95428	3460.12	0.95896	3460.12	0.95492	3460.12	0.95794	3460.12	0.95678	3460.12	0.96409
3458.69	1.00012	3458.69	0.99938	3458.69	0.99301	3458.69	0.97926	3458.69	0.96727	3458.69	0.96408	3458.69	0.95603	3458.69	0.95289	3458.69	0.95414	3458.69	0.95289	3458.69	0.9542	3458.69	0.95867	3458.69	0.95468	3458.69	0.95755	3458.69	0.95673	3458.69	0.96414
3457.26	1.00009	3457.26	0.99942	3457.26	0.99327	3457.26	0.97905	3457.26	0.96738	3457.26	0.9638	3457.26	0.95612	3457.26	0.95298	3457.26	0.95426	3457.26	0.95315	3457.26	0.95469	3457.26	0.95865	3457.26	0.95471	3457.26	0.95742	3457.26	0.95707	3457.26	0.96444
3455.83	1.00013	3455.83	0.99966	3455.83	0.99343	3455.83	0.97892	3455.83	0.96764	3455.83	0.96397	3455.83	0.95647	3455.83	0.95342	3455.83	0.95459	3455.83	0.95358	3455.83	0.95542	3455.83	0.95882	3455.83	0.9549	3455.83	0.95751	3455.83	0.95757	3455.83	0.96485
3454.4	1	3454.4	0.99972	3454.4	0.99329	3454.4	0.97886	3454.4	0.96781	3454.4	0.96433	3454.4	0.95668	3454.4	0.95366	3454.4	0.95486	3454.4	0.95364	3454.4	0.95576	3454.4	0.95887	3454.4	0.95492	3454.4	0.95746	3454.4	0.9579	3454.4	0.96509
3452.97	0.99961	3452.97	0.99941	3452.97	0.99304	3452.97	0.97896	3452.97	0.96785	3452.97	0.96457	3452.97	0.95657	3452.97	0.95349	3452.97	0.95498	3452.97	0.95328	3452.97	0.95557	3452.97	0.95875	3452.97	0.95482	3452.97	0.95718	3452.97	0.95806	3452.97	0.96505
3451.55	0.99891	3451.55	0.99887	3451.55	0.99309	3451.55	0.97929	3451.55	0.96789	3451.55	0.96477	3451.55	0.95641	3451.55	0.95334	3451.55	0.95513	3451.55	0.953	3451.55	0.95533	3451.55	0.95879	3451.55	0.95506	3451.55	0.95701	3451.55	0.95829	3451.55	0.96503
3450.12	0.99818	3450.12	0.99835	3450.12	0.99359	3450.12	0.9797	3450.12	0.96812	3450.12	0.96532	3450.12	0.95662	3450.12	0.95376	3450.12	0.95551	3450.12	0.9533	3450.12	0.95561	3450.12	0.95927	3450.12	0.95597	3450.12	0.95743	3450.12	0.95877	3450.12	0.96537
3448.69	0.99765	3448.69	0.99809	3448.69	0.99444	3448.69	0.98008	3448.69	0.96859	3448.69	0.96637	3448.69	0.95726	3448.69	0.95474	3448.69	0.95604	3448.69	0.95421	3448.69	0.95651	3448.69	0.96022	3448.69	0.95731	3448.69	0.95855	3448.69	0.95948	3448.69	0.9661
3447.26	0.9974	3447.26	0.99826	3447.26	0.99544	3447.26	0.98065	3447.26	0.96925	3447.26	0.96763	3447.26	0.9581	3447.26	0.9558	3447.26	0.95672	3447.26	0.9554	3447.26	0.95771	3447.26	0.96149	3447.26	0.95859	3447.26	0.96012	3447.26	0.96029	3447.26	0.96704
3445.83	0.99753	3445.83	0.99887	3445.83	0.9964	3445.83	0.98165	3445.83	0.97008	3445.83	0.96861	3445.83	0.95898	3445.83	0.95664	3445.83	0.95759	3445.83	0.95649	3445.83	0.95878	3445.83	0.96281	3445.83	0.95949	3445.83	0.96178	3445.83	0.96107	3445.83	0.9681
3444.4	0.9981	3444.4	0.99959	3444.4	0.99695	3444.4	0.98283	3444.4	0.97099	3444.4	0.96893	3444.4	0.95979	3444.4	0.95725	3444.4	0.95846	3444.4	0.95717	3444.4	0.9594	3444.4	0.96361	3444.4	0.96002	3444.4	0.96315	3444.4	0.96172	3444.4	0.96905
3442.97	0.99876	3442.97	1	3442.97	0.99675	3442.97	0.98345	3442.97	0.97153	3442.97	0.96843	3442.97	0.96029	3442.97	0.95747	3442.97	0.95878	3442.97	0.95724	3442.97	0.95944	3442.97	0.96335	3442.97	0.96021	3442.97	0.96368	3442.97	0.96199	3442.97	0.96953
3441.55	0.99894	3441.55	0.99987	3441.55	0.99575	3441.55	0.98286	3441.55	0.9711	3441.55	0.96716	3441.55	0.96001	3441.55	0.95688	3441.55	0.95809	3441.55	0.95649	3441.55	0.95889	3441.55	0.96194	3441.55	0.95994	3441.55	0.9629	3441.55	0.96153	3441.55	0.96926
3440.12	0.99848	3440.12	0.99901	3440.12	0.99423	3440.12	0.98105	3440.12	0.96965	3440.12	0.96542	3440.12	0.95865	3440.12	0.95531	3440.12	0.95648	3440.12	0.95494	3440.12	0.95788	3440.12	0.95998	3440.12	0.95903	3440.12	0.96103	3440.12	0.96026	3440.12	0.96836
3438.69	0.99764	3438.69	0.99765	3438.69	0.9927	3438.69	0.97884	3438.69	0.96802	3438.69	0.96385	3438.69	0.9567	3438.69	0.95336	3438.69	0.95467	3438.69	0.95315	3438.69	0.95678	3438.69	0.95841	3438.69	0.9577	3438.69	0.95908	3438.69	0.95876	3438.69	0.96725
3437.26	0.99698	3437.26	0.99648	3437.26	0.99169	3437.26	0.97734	3437.26	0.96706	3437.26	0.963	3437.26	0.95515	3437.26	0.95193	3437.26	0.95349	3437.26	0.95201	3437.26	0.95604	3437.26	0.95786	3437.26	0.95648	3437.26	0.95801	3437.26	0.95794	3437.26	0.96632
3435.83	0.99679	3435.83	0.99594	3435.83	0.99133	3435.83	0.97697	3435.83	0.96682	3435.83	0.96273	3435.83	0.95453	3435.83	0.95138	3435.83	0.95323	3435.83	0.95187	3435.83	0.95578	3435.83	0.95817	3435.83	0.95571	3435.83	0.95786	3435.83	0.95806	3435.83	0.96566
3434.4	0.99701	3434.4	0.99595	3434.4	0.9914	3434.4	0.97741	3434.4	0.96693	3434.4	0.96259	3434.4	0.95471	3434.4	0.95148	3434.4	0.95358	3434.4	0.95233	3434.4	0.95589	3434.4	0.9588	3434.4	0.95539	3434.4	0.95811	3434.4	0.95865	3434.4	0.96527
3432.97	0.99738	3432.97	0.99619	3432.97	0.99153	3432.97	0.97795	3432.97	0.96715	3432.97	0.96238	3432.97	0.95512	3432.97	0.95176	3432.97	0.95394	3432.97	0.95266	3432.97	0.95609	3432.97	0.95918	3432.97	0.9553	3432.97	0.95835	3432.97	0.95898	3432.97	0.96511
3431.55	0.99771	3431.55	0.99648	3431.55	0.99153	3431.55	0.97824	3431.55	0.96738	3431.55	0.96234	3431.55	0.95532	3431.55	0.95188	3431.55	0.95406	3431.55	0.95253	3431.55	0.95622	3431.55	0.95918	3431.55	0.95533	3431.55	0.95851	3431.55	0.95882	3431.55	0.96509
3430.12	0.99791	3430.12	0.9968	3430.12	0.9914	3430.12	0.97829	3430.12	0.9674	3430.12	0.96257	3430.12	0.95514	3430.12	0.9518	3430.12	0.95412	3430.12	0.95214	3430.12	0.95624	3430.12	0.95909	3430.12	0.95548	3430.12	0.95864	3430.12	0.95849	3430.12	0.96519
3428.69	0.998	3428.69	0.99713	3428.69	0.99123	3428.69	0.97819	3428.69	0.96708	3428.69	0.96279	3428.69	0.95472	3428.69	0.95171	3428.69	0.95431	3428.69	0.95187	3428.69	0.95612	3428.69	0.95917	3428.69	0.95572	3428.69	0.95886	3428.69	0.95828	3428.69	0.96545
3427.26	0.99806	3427.26	0.99739	3427.26	0.99112	3427.26	0.97798	3427.26	0.96654	3427.26	0.96273	3427.26	0.95438	3427.26	0.9519	3427.26	0.95451	3427.26	0.95197	3427.26	0.95596	3427.26	0.95942	3427.26	0.95604	3427.26	0.95917	3427.26	0.95821	3427.26	0.9659
3425.83	0.99814	3425.83	0.99749	3425.83	0.9912	3425.83	0.97777	3425.83	0.96606	3425.83	0.96249	3425.83	0.95431	3425.83	0.95247	3425.83	0.95448	3425.83	0.95235	3425.83	0.95599	3425.83	0.95972	3425.83	0.95636	3425.83	0.95936	3425.83	0.95824	3425.83	0.96644
3424.4	0.99821	3424.4	0.99742	3424.4	0.99149	3424.4	0.97774	3424.4	0.96578	3424.4	0.96245	3424.4	0.95457	3424.4	0.95333	3424.4	0.95428	3424.4	0.95278	3424.4	0.95637	3424.4	0.96007	3424.4	0.95664	3424.4	0.95921	3424.4	0.95847	3424.4	0.96692
3422.97	0.99823	3422.97	0.99724	3422.97	0.9919	3422.97	0.97799	3422.97	0.96572	3422.97	0.96284	3422.97	0.95508	3422.97	0.95411	3422.97	0.95416	3422.97	0.95312	3422.97	0.95695	3422.97	0.96045	3422.97	0.95682	3422.97	0.95891	3422.97	0.959	3422.97	0.96722
3421.55	0.9982	3421.55	0.99702	3421.55	0.99213	3421.55	0.97828	3421.55	0.96574	3421.55	0.9634	3421.55	0.95552	3421.55	0.95434	3421.55	0.95412	3421.55	0.95325	3421.55	0.95731	3421.55	0.96053	3421.55	0.95687	3421.55	0.9588	3421.55	0.95954	3421.55	0.96725
3420.12	0.99811	3420.12	0.9968	3420.12	0.99201	3420.12	0.97826	3420.12	0.96574	3420.12	0.96366	3420.12	0.95552	3420.12	0.95378	3420.12	0.95386	3420.12	0.95301	3420.12	0.9572	3420.12	0.96008	3420.12	0.95676	3420.12	0.95896	3420.12	0.95971	3420.12	0.96702
3418.69	0.99799	3418.69	0.99667	3418.69	0.99183	3418.69	0.97805	3418.69	0.96588	3418.69	0.96354	3418.69	0.95519	3418.69	0.95289	3418.69	0.95348	3418.69	0.95258	3418.69	0.95696	3418.69	0.95947	3418.69	0.9567	3418.69	0.95924	3418.69	0.95952	3418.69	0.96686
3417.26	0.99802	3417.26	0.99693	3417.26	0.99217	3417.26	0.97827	3417.26	0.96648	3417.26	0.96355	3417.26	0.95511	3417.26	0.9525	3417.26	0.95353	3417.26	0.95255	3417.26	0.95719	3417.26	0.95937	3417.26	0.95706	3417.26	0.9596	3417.26	0.95944	3417.26	0.96723
3415.83	0.99833	3415.83	0.99772	3415.83	0.99314	3415.83	0.97917	3415.83	0.96751	3415.83	0.96403	3415.83	0.9556	3415.83	0.95296	3415.83	0.95427	3415.83	0.95319	3415.83	0.958	3415.83	0.95994	3415.83	0.95794	3415.83	0.96001	3415.83	0.9598	3415.83	0.96811
3414.4	0.99881	3414.4	0.99863	3414.4	0.99425	3414.4	0.98008	3414.4	0.96841	3414.4	0.96464	3414.4	0.95626	3414.4	0.95378	3414.4	0.95516	3414.4	0.95397	3414.4	0.95871	3414.4	0.96064	3414.4	0.95886	3414.4	0.9603	3414.4	0.96036	3414.4	0.96889
3412.97	0.99923	3412.97	0.99911	3412.97	0.99504	3412.97	0.98041	3412.97	0.96887	3412.97	0.9649	3412.97	0.95675	3412.97	0.95441	3412.97	0.95568	3412.97	0.9543	3412.97	0.95891	3412.97	0.96105	3412.97	0.95942	3412.97	0.96053	3412.97	0.96091	3412.97	0.96923
3411.54	0.99952	3411.54	0.99904	3411.54	0.99537	3411.54	0.98024	3411.54	0.96901	3411.54	0.96478	3411.54	0.95704	3411.54	0.95464	3411.54	0.95571	3411.54	0.95414	3411.54	0.95874	3411.54	0.96121	3411.54	0.95956	3411.54	0.9608	3411.54	0.96135	3411.54	0.96932
3410.12	0.99981	3410.12	0.99878	3410.12	0.9954	3410.12	0.98015	3410.12	0.96911	3410.12	0.96472	3410.12	0.95735	3410.12	0.95468	3410.12	0.95555	3410.12	0.95404	3410.12	0.95866	3410.12	0.96158	3410.12	0.95962	3410.12	0.96122	3410.12	0.96179	3410.12	0.96952
3408.69	1.00019	3408.69	0.9987	3408.69	0.99539	3408.69	0.98056	3408.69	0.96937	3408.69	0.96506	3408.69	0.95785	3408.69	0.95484	3408.69	0.95552	3408.69	0.95452	3408.69	0.95892	3408.69	0.96245	3408.69	0.95989	3408.69	0.96191	3408.69	0.96238	3408.69	0.96991
3407.26	1.0005	3407.26	0.99876	3407.26	0.9954	3407.26	0.98133	3407.26	0.96967	3407.26	0.96551	3407.26	0.95828	3407.26	0.95509	3407.26	0.95562	3407.26	0.95544	3407.26	0.95932	3407.26	0.96348	3407.26	0.96022	3407.26	0.96265	3407.26	0.96283	3407.26	0.97025
3405.83	1.00043	3405.83	0.99864	3405.83	0.99507	3405.83	0.98176	3405.83	0.96952	3405.83	0.96533	3405.83	0.95801	3405.83	0.95481	3405.83	0.95542	3405.83	0.95599	3405.83	0.95923	3405.83	0.96361	3405.83	0.96007	3405.83	0.96273	3405.83	0.96249	3405.83	0.97009
3404.4	0.99982	3404.4	0.99805	3404.4	0.994	3404.4	0.98107	3404.4	0.96838	3404.4	0.96402	3404.4	0.95652	3404.4	0.95344	3404.4	0.95439	3404.4	0.95539	3404.4	0.95809	3404.4	0.96207	3404.4	0.95894	3404.4	0.96149	3404.4	0.96096	3404.4	0.96911
3402.97	0.99901	3402.97	0.99727	3402.97	0.99256	3402.97	0.97937	3402.97	0.96655	3402.97	0.96204	3402.97	0.95433	3402.97	0.95154	3402.97	0.95279	3402.97	0.95388	3402.97	0.95628	3402.97	0.95958	3402.97	0.95724	3402.97	0.95944	3402.97	0.95901	3402.97	0.96763
3401.54	0.99859	3401.54	0.99702	3401.54	0.99193	3401.54	0.97798	3401.54	0.96543	3401.54	0.96074	3401.54	0.95295	3401.54	0.95066	3401.54	0.95184	3401.54	0.95273	3401.54	0.95525	3401.54	0.95803	3401.54	0.95627	3401.54	0.95821	3401.54	0.95819	3401.54	0.96672
3400.12	0.99863	3400.12	0.99709	3400.12	0.99181	3400.12	0.97718	3400.12	0.96512	3400.12	0.9601	3400.12	0.95235	3400.12	0.95058	3400.12	0.95144	3400.12	0.95189	3400.12	0.95502	3400.12	0.95753	3400.12	0.95591	3400.12	0.95789	3400.12	0.95816	3400.12	0.96637
3398.69	0.99853	3398.69	0.99608	3398.69	0.99014	3398.69	0.97536	3398.69	0.96368	3398.69	0.95828	3398.69	0.95042	3398.69	0.94896	3398.69	0.94966	3398.69	0.94956	3398.69	0.95355	3398.69	0.95594	3398.69	0.95418	3398.69	0.95633	3398.69	0.95653	3398.69	0.96502
3397.26	0.99882	3397.26	0.99618	3397.26	0.99035	3397.26	0.97594	3397.26	0.9644	3397.26	0.9588	3397.26	0.95078	3397.26	0.94933	3397.26	0.95019	3397.26	0.94972	3397.26	0.95433	3397.26	0.95675	3397.26	0.95477	3397.26	0.95689	3397.26	0.95687	3397.26	0.96544
3395.83	0.99906	3395.83	0.99635	3395.83	0.99096	3395.83	0.97682	3395.83	0.9652	3395.83	0.95956	3395.83	0.95154	3395.83	0.94991	3395.83	0.95112	3395.83	0.95055	3395.83	0.95525	3395.83	0.95792	3395.83	0.95575	3395.83	0.95745	3395.83	0.95746	3395.83	0.96605
3394.4	0.99911	3394.4	0.99594	3394.4	0.99091	3394.4	0.97661	3394.4	0.96482	3394.4	0.95918	3394.4	0.9514	3394.4	0.94952	3394.4	0.95111	3394.4	0.95057	3394.4	0.95494	3394.4	0.95793	3394.4	0.95579	3394.4	0.95682	3394.4	0.95717	3394.4	0.96592
3392.97	0.99918	3392.97	0.99555	3392.97	0.9908	3392.97	0.97624	3392.97	0.96431	3392.97	0.95871	3392.97	0.95127	3392.97	0.94905	3392.97	0.95098	3392.97	0.9504	3392.97	0.95441	3392.97	0.95753	3392.97	0.95579	3392.97	0.95625	3392.97	0.95701	3392.97	0.96592
3391.54	0.99936	3391.54	0.99593	3391.54	0.99161	3391.54	0.97697	3391.54	0.965	3391.54	0.95956	3391.54	0.95243	3391.54	0.94967	3391.54	0.95198	3391.54	0.95113	3391.54	0.95512	3391.54	0.95819	3391.54	0.95696	3391.54	0.95725	3391.54	0.95818	3391.54	0.96701
3390.12	0.99954	3390.12	0.99714	3390.12	0.99343	3390.12	0.97885	3390.12	0.96689	3390.12	0.96175	3390.12	0.95489	3390.12	0.95146	3390.12	0.95413	3390.12	0.95282	3390.12	0.95726	3390.12	0.96026	3390.12	0.95928	3390.12	0.95967	3390.12	0.96051	3390.12	0.96895
3388.69	0.99961	3388.69	0.99841	3388.69	0.99522	3388.69	0.98072	3388.69	0.9687	3388.69	0.96385	3388.69	0.95726	3388.69	0.95332	3388.69	0.95613	3388.69	0.95445	3388.69	0.95953	3388.69	0.96251	3388.69	0.96146	3388.69	0.96193	3388.69	0.96246	3388.69	0.97053
3387.26	0.99955	3387.26	0.99899	3387.26	0.99592	3387.26	0.9815	3387.26	0.96932	3387.26	0.96464	3387.26	0.95816	3387.26	0.95421	3387.26	0.95689	3387.26	0.9551	3387.26	0.96053	3387.26	0.96362	3387.26	0.96225	3387.26	0.96275	3387.26	0.96279	3387.26	0.97087
3385.83	0.99947	3385.83	0.99902	3385.83	0.99579	3385.83	0.98137	3385.83	0.96915	3385.83	0.96446	3385.83	0.95787	3385.83	0.95445	3385.83	0.95685	3385.83	0.95509	3385.83	0.96039	3385.83	0.96374	3385.83	0.96197	3385.83	0.96263	3385.83	0.9621	3385.83	0.97048
3384.4	0.99946	3384.4	0.99901	3384.4	0.99573	3384.4	0.98113	3384.4	0.96897	3384.4	0.9642	3384.4	0.95745	3384.4	0.95474	3384.4	0.95696	3384.4	0.95504	3384.4	0.96	3384.4	0.96369	3384.4	0.96154	3384.4	0.96265	3384.4	0.96164	3384.4	0.97025
3382.97	0.99954	3382.97	0.99919	3382.97	0.99611	3382.97	0.98124	3382.97	0.96906	3382.97	0.96426	3382.97	0.95747	3382.97	0.95526	3382.97	0.95746	3382.97	0.95519	3382.97	0.95998	3382.97	0.96387	3382.97	0.96149	3382.97	0.96321	3382.97	0.96197	3382.97	0.97042
3381.54	0.99975	3381.54	0.99949	3381.54	0.99655	3381.54	0.98167	3381.54	0.96924	3381.54	0.96458	3381.54	0.95773	3381.54	0.95571	3381.54	0.95791	3381.54	0.95547	3381.54	0.96041	3381.54	0.96423	3381.54	0.96173	3381.54	0.964	3381.54	0.96276	3381.54	0.97072
3380.12	1.00007	3380.12	0.99982	3380.12	0.99674	3380.12	0.9823	3380.12	0.96947	3380.12	0.96512	3380.12	0.95793	3380.12	0.95602	3380.12	0.95806	3380.12	0.95593	3380.12	0.9611	3380.12	0.96479	3380.12	0.96211	3380.12	0.96471	3380.12	0.96357	3380.12	0.97101
3378.69	1.00046	3378.69	1.00015	3378.69	0.99685	3378.69	0.98314	3378.69	0.96996	3378.69	0.96595	3378.69	0.95816	3378.69	0.95644	3378.69	0.95813	3378.69	0.95673	3378.69	0.96188	3378.69	0.9657	3378.69	0.96266	3378.69	0.96538	3378.69	0.96434	3378.69	0.97154
3377.26	1.00074	3377.26	1.00043	3377.26	0.9972	3377.26	0.9841	3377.26	0.97082	3377.26	0.96691	3377.26	0.95858	3377.26	0.95707	3377.26	0.95836	3377.26	0.95775	3377.26	0.96268	3377.26	0.96684	3377.26	0.96336	3377.26	0.966	3377.26	0.96517	3377.26	0.9724
3375.83	1.00077	3375.83	1.0006	3375.83	0.99777	3375.83	0.98483	3375.83	0.97182	3375.83	0.96768	3375.83	0.95914	3375.83	0.95769	3375.83	0.95865	3375.83	0.95865	3375.83	0.96346	3375.83	0.96774	3375.83	0.964	3375.83	0.96638	3375.83	0.96594	3375.83	0.97322
3374.4	1.00054	3374.4	1.00055	3374.4	0.99817	3374.4	0.98488	3374.4	0.97242	3374.4	0.96796	3374.4	0.95949	3374.4	0.95795	3374.4	0.95867	3374.4	0.95897	3374.4	0.96396	3374.4	0.96785	3374.4	0.96437	3374.4	0.9663	3374.4	0.96635	3374.4	0.97337
3372.97	1.00015	3372.97	1.0001	3372.97	0.99789	3372.97	0.98406	3372.97	0.97209	3372.97	0.96746	3372.97	0.95924	3372.97	0.95756	3372.97	0.95807	3372.97	0.95837	3372.97	0.96378	3372.97	0.96682	3372.97	0.96426	3372.97	0.96562	3372.97	0.96605	3372.97	0.9725
3371.54	0.99985	3371.54	0.99918	3371.54	0.99679	3371.54	0.98265	3371.54	0.97078	3371.54	0.96619	3371.54	0.95834	3371.54	0.95638	3371.54	0.95684	3371.54	0.95696	3371.54	0.96279	3371.54	0.96489	3371.54	0.96363	3371.54	0.96438	3371.54	0.96495	3371.54	0.97104
3370.11	0.99987	3370.11	0.99817	3370.11	0.99544	3370.11	0.98139	3370.11	0.96921	3370.11	0.96473	3370.11	0.95729	3370.11	0.95488	3370.11	0.95554	3370.11	0.95537	3370.11	0.96148	3370.11	0.96299	3370.11	0.96278	3370.11	0.96309	3370.11	0.9635	3370.11	0.96991
3368.69	1.00028	3368.69	0.99776	3368.69	0.99486	3368.69	0.98111	3368.69	0.96848	3368.69	0.96402	3368.69	0.95699	3368.69	0.95409	3368.69	0.95511	3368.69	0.95464	3368.69	0.96081	3368.69	0.96231	3368.69	0.9624	3368.69	0.96265	3368.69	0.96274	3368.69	0.9699
3367.26	1.00071	3367.26	0.99801	3367.26	0.99524	3367.26	0.98168	3367.26	0.96877	3367.26	0.9642	3367.26	0.95751	3367.26	0.9544	3367.26	0.95577	3367.26	0.95503	3367.26	0.96103	3367.26	0.96295	3367.26	0.96267	3367.26	0.96316	3367.26	0.96307	3367.26	0.97069
3365.83	1.00081	3365.83	0.99852	3365.83	0.99607	3365.83	0.98255	3365.83	0.96958	3365.83	0.96479	3365.83	0.95836	3365.83	0.95538	3365.83	0.95703	3365.83	0.95611	3365.83	0.96181	3365.83	0.96421	3365.83	0.96337	3365.83	0.96406	3365.83	0.96408	3365.83	0.97155
3364.4	1.00067	3364.4	0.99892	3364.4	0.99668	3364.4	0.98317	3364.4	0.97033	3364.4	0.96521	3364.4	0.95903	3364.4	0.95631	3364.4	0.95811	3364.4	0.95714	3364.4	0.96261	3364.4	0.96531	3364.4	0.96409	3364.4	0.96476	3364.4	0.96503	3364.4	0.9721
3362.97	1.00054	3362.97	0.99905	3362.97	0.99669	3362.97	0.98329	3362.97	0.97072	3362.97	0.96515	3362.97	0.95927	3362.97	0.95668	3362.97	0.95847	3362.97	0.95762	3362.97	0.96311	3362.97	0.96587	3362.97	0.96448	3362.97	0.96508	3362.97	0.96551	3362.97	0.97234
3361.54	1.00046	3361.54	0.9989	3361.54	0.99619	3361.54	0.98295	3361.54	0.97078	3361.54	0.96467	3361.54	0.95917	3361.54	0.95648	3361.54	0.9582	3361.54	0.95763	3361.54	0.96323	3361.54	0.96595	3361.54	0.96446	3361.54	0.96524	3361.54	0.96559	3361.54	0.97239
3360.11	1.00029	3360.11	0.99856	3360.11	0.99552	3360.11	0.98245	3360.11	0.97065	3360.11	0.96411	3360.11	0.95896	3360.11	0.95599	3360.11	0.95779	3360.11	0.9575	3360.11	0.96312	3360.11	0.96587	3360.11	0.96426	3360.11	0.96544	3360.11	0.96556	3360.11	0.97239
3358.69	1.00007	3358.69	0.99818	3358.69	0.99512	3358.69	0.9821	3358.69	0.97039	3358.69	0.9638	3358.69	0.9588	3358.69	0.95564	3358.69	0.95764	3358.69	0.95745	3358.69	0.96293	3358.69	0.96595	3358.69	0.96407	3358.69	0.96573	3358.69	0.96564	3358.69	0.97247
3357.26	1.00011	3357.26	0.99809	3357.26	0.99534	3357.26	0.98216	3357.26	0.97024	3357.26	0.96397	3357.26	0.95877	3357.26	0.95583	3357.26	0.95784	3357.26	0.95765	3357.26	0.96291	3357.26	0.96638	3357.26	0.96402	3357.26	0.96608	3357.26	0.96599	3357.26	0.97269
3355.83	1.00055	3355.83	0.99852	3355.83	0.99619	3355.83	0.98271	3355.83	0.97041	3355.83	0.96469	3355.83	0.95893	3355.83	0.95656	3355.83	0.95836	3355.83	0.95815	3355.83	0.96325	3355.83	0.96713	3355.83	0.96413	3355.83	0.96646	3355.83	0.96657	3355.83	0.97295
3354.4	1.00107	3354.4	0.99924	3354.4	0.99706	3354.4	0.98342	3354.4	0.97072	3354.4	0.96559	3354.4	0.95909	3354.4	0.95723	3354.4	0.95885	3354.4	0.95864	3354.4	0.96366	3354.4	0.96778	3354.4	0.96415	3354.4	0.96668	3354.4	0.96698	3354.4	0.97296
3352.97	1.00118	3352.97	0.99968	3352.97	0.99726	3352.97	0.9837	3352.97	0.97063	3352.97	0.96606	3352.97	0.95898	3352.97	0.95718	3352.97	0.95891	3352.97	0.9586	3352.97	0.9636	3352.97	0.96785	3352.97	0.9638	3352.97	0.96646	3352.97	0.9669	3352.97	0.97247
3351.54	1.00085	3351.54	0.99968	3351.54	0.99691	3351.54	0.98355	3351.54	0.97018	3351.54	0.96602	3351.54	0.95883	3351.54	0.95661	3351.54	0.95869	3351.54	0.95815	3351.54	0.96326	3351.54	0.96754	3351.54	0.96332	3351.54	0.96604	3351.54	0.96662	3351.54	0.9718
3350.11	1.00054	3350.11	0.99967	3350.11	0.99686	3350.11	0.98364	3350.11	0.97003	3350.11	0.96602	3350.11	0.95925	3350.11	0.95646	3350.11	0.95888	3350.11	0.9581	3350.11	0.96347	3350.11	0.96757	3350.11	0.96345	3350.11	0.96612	3350.11	0.96681	3350.11	0.97168
3348.69	1.00054	3348.69	0.99992	3348.69	0.99751	3348.69	0.98431	3348.69	0.97055	3348.69	0.96646	3348.69	0.96027	3348.69	0.95714	3348.69	0.9597	3348.69	0.95884	3348.69	0.96457	3348.69	0.96822	3348.69	0.9644	3348.69	0.96699	3348.69	0.96758	3348.69	0.97236
3347.26	1.00059	3347.26	1.0002	3347.26	0.99844	3347.26	0.98507	3347.26	0.97128	3347.26	0.96701	3347.26	0.96111	3347.26	0.95812	3347.26	0.9605	3347.26	0.9598	3347.26	0.96579	3347.26	0.96895	3347.26	0.96544	3347.26	0.9681	3347.26	0.96825	3347.26	0.97323
3345.83	1.0004	3345.83	1.00029	3345.83	0.99911	3345.83	0.98541	3345.83	0.97176	3345.83	0.96726	3345.83	0.96132	3345.83	0.9588	3345.83	0.96069	3345.83	0.96032	3345.83	0.96638	3345.83	0.96934	3345.83	0.96602	3345.83	0.9688	3345.83	0.96842	3345.83	0.97362
3344.4	1.00002	3344.4	1.00026	3344.4	0.99931	3344.4	0.98537	3344.4	0.97199	3344.4	0.96719	3344.4	0.96111	3344.4	0.95901	3344.4	0.9604	3344.4	0.96023	3344.4	0.96632	3344.4	0.96938	3344.4	0.96622	3344.4	0.96891	3344.4	0.96836	3344.4	0.9735
3342.97	0.99971	3342.97	1.00023	3342.97	0.99904	3342.97	0.98516	3342.97	0.97202	3342.97	0.96699	3342.97	0.96074	3342.97	0.95876	3342.97	0.96009	3342.97	0.95973	3342.97	0.96596	3342.97	0.96918	3342.97	0.96629	3342.97	0.96851	3342.97	0.96838	3342.97	0.97322
3341.54	0.99943	3341.54	1.00003	3341.54	0.99821	3341.54	0.98471	3341.54	0.97163	3341.54	0.96658	3341.54	0.95997	3341.54	0.95802	3341.54	0.95978	3341.54	0.95895	3341.54	0.96535	3341.54	0.96861	3341.54	0.96606	3341.54	0.96768	3341.54	0.96825	3341.54	0.97284
3340.11	0.99909	3340.11	0.99946	3340.11	0.99694	3340.11	0.98395	3340.11	0.97067	3340.11	0.96575	3340.11	0.95861	3340.11	0.95693	3340.11	0.95915	3340.11	0.95804	3340.11	0.96438	3340.11	0.96771	3340.11	0.96535	3340.11	0.96654	3340.11	0.96764	3340.11	0.97225
3338.69	0.9988	3338.69	0.99868	3338.69	0.99584	3338.69	0.9831	3338.69	0.96955	3338.69	0.9647	3338.69	0.95722	3338.69	0.95597	3338.69	0.9582	3338.69	0.95731	3338.69	0.96333	3338.69	0.967	3338.69	0.96455	3338.69	0.96562	3338.69	0.96676	3338.69	0.97164
3337.26	0.99882	3337.26	0.99817	3337.26	0.99557	3337.26	0.98263	3337.26	0.96905	3337.26	0.96408	3337.26	0.95673	3337.26	0.95575	3337.26	0.95751	3337.26	0.95714	3337.26	0.96278	3337.26	0.96704	3337.26	0.96437	3337.26	0.96556	3337.26	0.96629	3337.26	0.97154
3335.83	0.99915	3335.83	0.99828	3335.83	0.99629	3335.83	0.98279	3335.83	0.96967	3335.83	0.9645	3335.83	0.95756	3335.83	0.95646	3335.83	0.95776	3335.83	0.95766	3335.83	0.96322	3335.83	0.96794	3335.83	0.96513	3335.83	0.96659	3335.83	0.9667	3335.83	0.97221
3334.4	0.99955	3334.4	0.9989	3334.4	0.99757	3334.4	0.98359	3334.4	0.97117	3334.4	0.9659	3334.4	0.95928	3334.4	0.95777	3334.4	0.9591	3334.4	0.95879	3334.4	0.96463	3334.4	0.96932	3334.4	0.96655	3334.4	0.96837	3334.4	0.9679	3334.4	0.97341
3332.97	0.99987	3332.97	0.99961	3332.97	0.99887	3332.97	0.98474	3332.97	0.97276	3332.97	0.96752	3332.97	0.96112	3332.97	0.959	3332.97	0.961	3332.97	0.96018	3332.97	0.96644	3332.97	0.97058	3332.97	0.96805	3332.97	0.97014	3332.97	0.96936	3332.97	0.97456
3331.54	1.00004	3331.54	1	3331.54	0.99977	3331.54	0.9857	3331.54	0.9736	3331.54	0.9685	3331.54	0.96244	3331.54	0.95952	3331.54	0.96247	3331.54	0.96131	3331.54	0.96781	3331.54	0.97121	3331.54	0.96908	3331.54	0.97108	3331.54	0.97042	3331.54	0.97519
3330.11	1	3330.11	0.99985	3330.11	1	3330.11	0.98597	3330.11	0.97336	3330.11	0.9684	3330.11	0.96286	3330.11	0.95918	3330.11	0.96266	3330.11	0.96162	3330.11	0.9681	3330.11	0.97099	3330.11	0.96929	3330.11	0.97075	3330.11	0.9706	3330.11	0.97511
3328.68	0.99979	3328.68	0.99924	3328.68	0.99957	3328.68	0.98547	3328.68	0.9723	3328.68	0.96747	3328.68	0.96236	3328.68	0.95838	3328.68	0.9616	3328.68	0.96099	3328.68	0.96733	3328.68	0.97009	3328.68	0.96866	3328.68	0.96942	3328.68	0.96986	3328.68	0.97444
3327.26	0.99933	3327.26	0.99835	3327.26	0.99877	3327.26	0.98454	3327.26	0.97101	3327.26	0.96636	3327.26	0.96127	3327.26	0.95773	3327.26	0.96008	3327.26	0.95981	3327.26	0.9661	3327.26	0.96904	3327.26	0.96752	3327.26	0.96797	3327.26	0.96864	3327.26	0.97354
3325.83	0.99876	3325.83	0.9976	3325.83	0.99809	3325.83	0.98373	3325.83	0.97012	3325.83	0.96568	3325.83	0.96015	3325.83	0.95758	3325.83	0.959	3325.83	0.95879	3325.83	0.9651	3325.83	0.96838	3325.83	0.96647	3325.83	0.96719	3325.83	0.96766	3325.83	0.97284
3324.4	0.99837	3324.4	0.99736	3324.4	0.99788	3324.4	0.98344	3324.4	0.96998	3324.4	0.96565	3324.4	0.95945	3324.4	0.95785	3324.4	0.95876	3324.4	0.95844	3324.4	0.96484	3324.4	0.96836	3324.4	0.96604	3324.4	0.96726	3324.4	0.96745	3324.4	0.97266
3322.97	0.9984	3322.97	0.99784	3322.97	0.99825	3322.97	0.98382	3322.97	0.97062	3322.97	0.9662	3322.97	0.95944	3322.97	0.95833	3322.97	0.95929	3322.97	0.95889	3322.97	0.96547	3322.97	0.96895	3322.97	0.96644	3322.97	0.96786	3322.97	0.96817	3322.97	0.97306
3321.54	0.99897	3321.54	0.99896	3321.54	0.9991	3321.54	0.98482	3321.54	0.97179	3321.54	0.96715	3321.54	0.96014	3321.54	0.95897	3321.54	0.96037	3321.54	0.95995	3321.54	0.96677	3321.54	0.96997	3321.54	0.96757	3321.54	0.96869	3321.54	0.96951	3321.54	0.97387
3320.11	0.99996	3320.11	1.00031	3320.11	1.00017	3320.11	0.98619	3320.11	0.97308	3320.11	0.96825	3320.11	0.96133	3320.11	0.95982	3320.11	0.9617	3320.11	0.96125	3320.11	0.96823	3320.11	0.97125	3320.11	0.96907	3320.11	0.96968	3320.11	0.97094	3320.11	0.97486
3318.68	1.00109	3318.68	1.00141	3318.68	1.00108	3318.68	0.98754	3318.68	0.97418	3318.68	0.96918	3318.68	0.96255	3318.68	0.96082	3318.68	0.96291	3318.68	0.96236	3318.68	0.96934	3318.68	0.97258	3318.68	0.9703	3318.68	0.97073	3318.68	0.97195	3318.68	0.97583
3317.26	1.00193	3317.26	1.00198	3317.26	1.00149	3317.26	0.98847	3317.26	0.97483	3317.26	0.96972	3317.26	0.96328	3317.26	0.96161	3317.26	0.9636	3317.26	0.96287	3317.26	0.96987	3317.26	0.97368	3317.26	0.97077	3317.26	0.97158	3317.26	0.97237	3317.26	0.97651
3315.83	1.00207	3315.83	1.00198	3315.83	1.00123	3315.83	0.98862	3315.83	0.97477	3315.83	0.96979	3315.83	0.96326	3315.83	0.9618	3315.83	0.96359	3315.83	0.96263	3315.83	0.96974	3315.83	0.97423	3315.83	0.97042	3315.83	0.97192	3315.83	0.97229	3315.83	0.97659
3314.4	1.00137	3314.4	1.00147	3314.4	1.00033	3314.4	0.98779	3314.4	0.97389	3314.4	0.96926	3314.4	0.96251	3314.4	0.96114	3314.4	0.96297	3314.4	0.96178	3314.4	0.96889	3314.4	0.97393	3314.4	0.96953	3314.4	0.97157	3314.4	0.97175	3314.4	0.97581
3312.97	1.00016	3312.97	1.00055	3312.97	0.99888	3312.97	0.98607	3312.97	0.97236	3312.97	0.96795	3312.97	0.96114	3312.97	0.95966	3312.97	0.96189	3312.97	0.96056	3312.97	0.96744	3312.97	0.9727	3312.97	0.9683	3312.97	0.97049	3312.97	0.97058	3312.97	0.97431
3311.54	0.99907	3311.54	0.99942	3311.54	0.99719	3311.54	0.98393	3311.54	0.97073	3311.54	0.966	3311.54	0.95938	3311.54	0.95772	3311.54	0.9605	3311.54	0.95924	3311.54	0.96586	3311.54	0.97085	3311.54	0.9668	3311.54	0.96888	3311.54	0.96882	3311.54	0.9726
3310.11	0.99858	3310.11	0.99842	3310.11	0.99583	3310.11	0.98211	3310.11	0.96953	3310.11	0.96408	3310.11	0.95772	3310.11	0.95599	3310.11	0.95908	3310.11	0.95807	3310.11	0.96467	3310.11	0.96903	3310.11	0.96534	3310.11	0.96721	3310.11	0.967	3310.11	0.97126
3308.68	0.99874	3308.68	0.99787	3308.68	0.99519	3308.68	0.98114	3308.68	0.96899	3308.68	0.96302	3308.68	0.95669	3308.68	0.95507	3308.68	0.95802	3308.68	0.95734	3308.68	0.96407	3308.68	0.96783	3308.68	0.96447	3308.68	0.96605	3308.68	0.96589	3308.68	0.9706
3307.26	0.99917	3307.26	0.99789	3307.26	0.9953	3307.26	0.9812	3307.26	0.96904	3307.26	0.96321	3307.26	0.9566	3307.26	0.95518	3307.26	0.9577	3307.26	0.95737	3307.26	0.96406	3307.26	0.96757	3307.26	0.96459	3307.26	0.96582	3307.26	0.96594	3307.26	0.97059
3305.83	0.99963	3305.83	0.99845	3305.83	0.99607	3305.83	0.98232	3305.83	0.96962	3305.83	0.96454	3305.83	0.95755	3305.83	0.95625	3305.83	0.95835	3305.83	0.95835	3305.83	0.96476	3305.83	0.96831	3305.83	0.9657	3305.83	0.96667	3305.83	0.96717	3305.83	0.97123
3304.4	1.0001	3304.4	0.99939	3304.4	0.99741	3304.4	0.98426	3304.4	0.97079	3304.4	0.9665	3304.4	0.95927	3304.4	0.958	3304.4	0.95983	3304.4	0.96013	3304.4	0.96623	3304.4	0.96984	3304.4	0.96739	3304.4	0.96838	3304.4	0.96917	3304.4	0.97248
3302.97	1.00054	3302.97	1.00032	3302.97	0.99895	3302.97	0.98625	3302.97	0.97218	3302.97	0.96824	3302.97	0.96104	3302.97	0.95981	3302.97	0.96143	3302.97	0.96194	3302.97	0.96786	3302.97	0.97139	3302.97	0.96889	3302.97	0.97024	3302.97	0.97106	3302.97	0.97394
3301.54	1.0009	3301.54	1.00095	3301.54	1.00025	3301.54	0.98752	3301.54	0.97338	3301.54	0.96915	3301.54	0.96228	3301.54	0.96115	3301.54	0.96257	3301.54	0.96313	3301.54	0.96901	3301.54	0.97236	3301.54	0.96974	3301.54	0.97164	3301.54	0.97221	3301.54	0.97506
3300.11	1.00111	3300.11	1.00112	3300.11	1.00091	3300.11	0.98771	3300.11	0.97396	3300.11	0.96902	3300.11	0.96263	3300.11	0.96164	3300.11	0.96295	3300.11	0.96334	3300.11	0.96931	3300.11	0.97247	3300.11	0.96983	3300.11	0.97222	3300.11	0.97238	3300.11	0.9754
3298.68	1.00123	3298.68	1.00103	3298.68	1.00094	3298.68	0.98728	3298.68	0.97392	3298.68	0.96838	3298.68	0.96225	3298.68	0.96144	3298.68	0.96279	3298.68	0.96282	3298.68	0.96902	3298.68	0.97208	3298.68	0.96952	3298.68	0.9722	3298.68	0.97203	3298.68	0.97507
3297.26	1.00134	3297.26	1.00093	3297.26	1.00071	3297.26	0.98686	3297.26	0.97342	3297.26	0.96785	3297.26	0.96153	3297.26	0.96096	3297.26	0.9625	3297.26	0.96208	3297.26	0.96854	3297.26	0.97166	3297.26	0.96925	3297.26	0.97203	3297.26	0.9717	3297.26	0.97452
3295.83	1.00128	3295.83	1.00081	3295.83	1.00016	3295.83	0.98643	3295.83	0.97251	3295.83	0.96742	3295.83	0.96063	3295.83	0.96031	3295.83	0.96209	3295.83	0.96129	3295.83	0.96784	3295.83	0.97119	3295.83	0.96902	3295.83	0.97164	3295.83	0.97136	3295.83	0.97385
3294.4	1.0009	3294.4	1.00036	3294.4	0.99917	3294.4	0.9856	3294.4	0.97123	3294.4	0.96668	3294.4	0.95953	3294.4	0.95929	3294.4	0.96128	3294.4	0.96029	3294.4	0.96676	3294.4	0.97034	3294.4	0.96843	3294.4	0.97064	3294.4	0.97059	3294.4	0.97288
3292.97	1.0002	3292.97	0.9997	3292.97	0.99785	3292.97	0.98436	3292.97	0.96989	3292.97	0.96556	3292.97	0.95834	3292.97	0.95794	3292.97	0.96006	3292.97	0.95902	3292.97	0.96548	3292.97	0.96912	3292.97	0.96736	3292.97	0.96905	3292.97	0.96933	3292.97	0.97162
3291.54	0.99946	3291.54	0.99925	3291.54	0.99671	3291.54	0.98326	3291.54	0.96898	3291.54	0.96453	3291.54	0.9575	3291.54	0.95679	3291.54	0.95897	3291.54	0.9579	3291.54	0.96461	3291.54	0.96802	3291.54	0.96631	3291.54	0.96758	3291.54	0.96818	3291.54	0.97055
3290.11	0.99897	3290.11	0.99922	3290.11	0.99628	3290.11	0.98281	3290.11	0.96871	3290.11	0.96401	3290.11	0.95734	3290.11	0.95632	3290.11	0.95852	3290.11	0.95736	3290.11	0.96451	3290.11	0.96752	3290.11	0.96591	3290.11	0.96687	3290.11	0.96767	3290.11	0.97017
3288.68	0.99888	3288.68	0.9994	3288.68	0.99663	3288.68	0.98294	3288.68	0.96888	3288.68	0.96395	3288.68	0.95776	3288.68	0.95645	3288.68	0.95865	3288.68	0.95749	3288.68	0.96486	3288.68	0.96769	3288.68	0.9662	3288.68	0.9669	3288.68	0.96774	3288.68	0.97047
3287.25	0.99909	3287.25	0.9995	3287.25	0.99736	3287.25	0.98326	3287.25	0.96912	3287.25	0.96409	3287.25	0.95834	3287.25	0.95676	3287.25	0.95897	3287.25	0.95802	3287.25	0.96516	3287.25	0.96819	3287.25	0.96668	3287.25	0.96729	3287.25	0.96801	3287.25	0.97103
3285.83	0.99939	3285.83	0.99955	3285.83	0.99799	3285.83	0.98358	3285.83	0.96931	3285.83	0.96426	3285.83	0.95878	3285.83	0.95701	3285.83	0.95927	3285.83	0.95863	3285.83	0.96527	3285.83	0.96865	3285.83	0.96694	3285.83	0.96765	3285.83	0.9683	3285.83	0.97148
3284.4	0.99952	3284.4	0.99969	3284.4	0.99824	3284.4	0.98383	3284.4	0.96944	3284.4	0.96442	3284.4	0.95899	3284.4	0.95714	3284.4	0.95954	3284.4	0.95903	3284.4	0.96532	3284.4	0.96882	3284.4	0.96689	3284.4	0.9678	3284.4	0.96861	3284.4	0.97161
3282.97	0.99935	3282.97	0.99985	3282.97	0.99814	3282.97	0.98394	3282.97	0.96954	3282.97	0.96456	3282.97	0.95902	3282.97	0.95718	3282.97	0.95978	3282.97	0.95909	3282.97	0.96541	3282.97	0.96868	3282.97	0.9667	3282.97	0.96778	3282.97	0.96894	3282.97	0.97145
3281.54	0.99908	3281.54	0.99988	3281.54	0.99804	3281.54	0.98398	3281.54	0.96976	3281.54	0.96467	3281.54	0.95899	3281.54	0.9572	3281.54	0.95997	3281.54	0.95903	3281.54	0.96554	3281.54	0.9685	3281.54	0.9666	3281.54	0.96782	3281.54	0.96923	3281.54	0.97121
3280.11	0.99905	3280.11	0.99976	3280.11	0.99828	3280.11	0.98413	3280.11	0.97013	3280.11	0.96469	3280.11	0.95897	3280.11	0.95729	3280.11	0.96001	3280.11	0.95907	3280.11	0.96565	3280.11	0.96852	3280.11	0.96662	3280.11	0.96803	3280.11	0.9694	3280.11	0.97113
3278.68	0.99938	3278.68	0.99964	3278.68	0.99877	3278.68	0.98427	3278.68	0.97044	3278.68	0.96452	3278.68	0.95879	3278.68	0.95743	3278.68	0.95975	3278.68	0.95915	3278.68	0.96558	3278.68	0.96861	3278.68	0.96658	3278.68	0.96816	3278.68	0.96933	3278.68	0.97122
3277.25	0.9998	3277.25	0.99959	3277.25	0.99918	3277.25	0.98414	3277.25	0.97041	3277.25	0.96418	3277.25	0.9583	3277.25	0.95746	3277.25	0.95912	3277.25	0.95913	3277.25	0.96522	3277.25	0.96848	3277.25	0.96629	3277.25	0.96795	3277.25	0.96896	3277.25	0.97128
3275.83	1.00004	3275.83	0.99951	3275.83	0.99926	3275.83	0.98362	3275.83	0.9701	3275.83	0.96375	3275.83	0.9576	3275.83	0.95719	3275.83	0.95828	3275.83	0.95901	3275.83	0.96466	3275.83	0.96809	3275.83	0.9658	3275.83	0.96757	3275.83	0.96836	3275.83	0.97116
3274.4	1	3274.4	0.99917	3274.4	0.99893	3274.4	0.98283	3274.4	0.96965	3274.4	0.96326	3274.4	0.95685	3274.4	0.95653	3274.4	0.95739	3274.4	0.95878	3274.4	0.96401	3274.4	0.96756	3274.4	0.9652	3274.4	0.96726	3274.4	0.96762	3274.4	0.97086
3272.97	0.9998	3272.97	0.99852	3272.97	0.9983	3272.97	0.98199	3272.97	0.96907	3272.97	0.96272	3272.97	0.95627	3272.97	0.95567	3272.97	0.95654	3272.97	0.95831	3272.97	0.96341	3272.97	0.96705	3272.97	0.9646	3272.97	0.96707	3272.97	0.96681	3272.97	0.97043
3271.54	0.99945	3271.54	0.99802	3271.54	0.99779	3271.54	0.98148	3271.54	0.96853	3271.54	0.96243	3271.54	0.95626	3271.54	0.95516	3271.54	0.95611	3271.54	0.95781	3271.54	0.96327	3271.54	0.96681	3271.54	0.96436	3271.54	0.96705	3271.54	0.96636	3271.54	0.97004
3270.11	0.99916	3270.11	0.99823	3270.11	0.99787	3270.11	0.98167	3270.11	0.96849	3270.11	0.96281	3270.11	0.95712	3270.11	0.9554	3270.11	0.95655	3270.11	0.95778	3270.11	0.96396	3270.11	0.96716	3270.11	0.96502	3270.11	0.96745	3270.11	0.96677	3270.11	0.97
3268.68	0.99909	3268.68	0.99907	3268.68	0.99848	3268.68	0.98246	3268.68	0.9691	3268.68	0.96372	3268.68	0.95844	3268.68	0.95619	3268.68	0.9577	3268.68	0.95832	3268.68	0.96518	3268.68	0.96809	3268.68	0.96648	3268.68	0.96824	3268.68	0.96797	3268.68	0.97038
3267.25	0.99932	3267.25	0.99998	3267.25	0.9992	3267.25	0.98351	3267.25	0.97011	3267.25	0.96471	3267.25	0.95946	3267.25	0.95711	3267.25	0.95905	3267.25	0.95915	3267.25	0.96629	3267.25	0.96925	3267.25	0.96805	3267.25	0.96913	3267.25	0.96937	3267.25	0.971
3265.83	0.9997	3265.83	1.00038	3265.83	0.9995	3265.83	0.98417	3265.83	0.97082	3265.83	0.96518	3265.83	0.95956	3265.83	0.95762	3265.83	0.95987	3265.83	0.95966	3265.83	0.96664	3265.83	0.96999	3265.83	0.96879	3265.83	0.96956	3265.83	0.97013	3265.83	0.97138
3264.4	0.99999	3264.4	1.00027	3264.4	0.99936	3264.4	0.98417	3264.4	0.97089	3264.4	0.96496	3264.4	0.95894	3264.4	0.95759	3264.4	0.96001	3264.4	0.95967	3264.4	0.96631	3264.4	0.97013	3264.4	0.96852	3264.4	0.96947	3264.4	0.97005	3264.4	0.97134
3262.97	0.99997	3262.97	1.00016	3262.97	0.99925	3262.97	0.98384	3262.97	0.97065	3262.97	0.96441	3262.97	0.95836	3262.97	0.95735	3262.97	0.95982	3262.97	0.95955	3262.97	0.96588	3262.97	0.97005	3262.97	0.96786	3262.97	0.96931	3262.97	0.96963	3262.97	0.97114
3261.54	0.99964	3261.54	1.00037	3261.54	0.99945	3261.54	0.98364	3261.54	0.97049	3261.54	0.96403	3261.54	0.95822	3261.54	0.95724	3261.54	0.95963	3261.54	0.95965	3261.54	0.96577	3261.54	0.97009	3261.54	0.96746	3261.54	0.96941	3261.54	0.9694	3261.54	0.97106
3260.11	0.99922	3260.11	1.00073	3260.11	0.99966	3260.11	0.9836	3260.11	0.97039	3260.11	0.964	3260.11	0.9583	3260.11	0.95716	3260.11	0.95944	3260.11	0.95982	3260.11	0.96589	3260.11	0.97001	3260.11	0.96736	3260.11	0.96951	3260.11	0.96947	3260.11	0.97098
3258.68	0.99896	3258.68	1.00079	3258.68	0.99944	3258.68	0.98338	3258.68	0.97002	3258.68	0.96417	3258.68	0.95825	3258.68	0.95684	3258.68	0.95905	3258.68	0.95968	3258.68	0.96587	3258.68	0.96945	3258.68	0.96721	3258.68	0.96921	3258.68	0.96949	3258.68	0.97062
3257.25	0.99898	3257.25	1.00044	3257.25	0.99888	3257.25	0.98286	3257.25	0.96933	3257.25	0.96432	3257.25	0.95807	3257.25	0.95627	3257.25	0.95843	3257.25	0.95917	3257.25	0.96558	3257.25	0.96855	3257.25	0.96689	3257.25	0.96855	3257.25	0.9692	3257.25	0.96999
3255.83	0.99921	3255.83	0.99999	3255.83	0.9985	3255.83	0.98239	3255.83	0.96871	3255.83	0.96434	3255.83	0.9581	3255.83	0.95576	3255.83	0.95789	3255.83	0.95857	3255.83	0.96524	3255.83	0.96791	3255.83	0.96669	3255.83	0.96805	3255.83	0.96872	3255.83	0.96953
3254.4	0.99951	3254.4	0.99982	3254.4	0.99866	3254.4	0.98236	3254.4	0.9685	3254.4	0.96418	3254.4	0.95841	3254.4	0.95563	3254.4	0.95772	3254.4	0.95827	3254.4	0.96512	3254.4	0.96786	3254.4	0.9668	3254.4	0.96808	3254.4	0.96844	3254.4	0.96957
3252.97	0.99974	3252.97	0.99995	3252.97	0.9992	3252.97	0.98279	3252.97	0.96865	3252.97	0.96389	3252.97	0.95872	3252.97	0.95591	3252.97	0.95786	3252.97	0.95836	3252.97	0.96522	3252.97	0.96816	3252.97	0.967	3252.97	0.96853	3252.97	0.96849	3252.97	0.9699
3251.54	0.99974	3251.54	1.00017	3251.54	0.99963	3251.54	0.98338	3251.54	0.96879	3251.54	0.9636	3251.54	0.9587	3251.54	0.95632	3251.54	0.95805	3251.54	0.95865	3251.54	0.9653	3251.54	0.96833	3251.54	0.96694	3251.54	0.96895	3251.54	0.96857	3251.54	0.9701
3250.11	0.99951	3250.11	1.00026	3250.11	0.99956	3250.11	0.98376	3250.11	0.96859	3250.11	0.96334	3250.11	0.95832	3250.11	0.95646	3250.11	0.95803	3250.11	0.95877	3250.11	0.9651	3250.11	0.96816	3250.11	0.96653	3250.11	0.96883	3250.11	0.96826	3250.11	0.96998
3248.68	0.99924	3248.68	1.00011	3248.68	0.99895	3248.68	0.98366	3248.68	0.96804	3248.68	0.96286	3248.68	0.95776	3248.68	0.95609	3248.68	0.95762	3248.68	0.95845	3248.68	0.96448	3248.68	0.96772	3248.68	0.96591	3248.68	0.96799	3248.68	0.96746	3248.68	0.96964
3247.25	0.99924	3247.25	0.99982	3247.25	0.99823	3247.25	0.98316	3247.25	0.9675	3247.25	0.96212	3247.25	0.95731	3247.25	0.95547	3247.25	0.95698	3247.25	0.95782	3247.25	0.96374	3247.25	0.96726	3247.25	0.9654	3247.25	0.96687	3247.25	0.96663	3247.25	0.9693
3245.82	0.99966	3245.82	0.99967	3245.82	0.998	3245.82	0.98274	3245.82	0.96749	3245.82	0.96164	3245.82	0.95728	3245.82	0.95522	3245.82	0.95663	3245.82	0.95743	3245.82	0.96342	3245.82	0.96715	3245.82	0.96539	3245.82	0.96629	3245.82	0.96647	3245.82	0.96915
3244.4	1.00021	3244.4	0.9999	3244.4	0.99848	3244.4	0.9828	3244.4	0.9681	3244.4	0.96193	3244.4	0.95778	3244.4	0.95563	3244.4	0.957	3244.4	0.95763	3244.4	0.96381	3244.4	0.96756	3244.4	0.96599	3244.4	0.96664	3244.4	0.9672	3244.4	0.96921
3242.97	1.00043	3242.97	1.00039	3242.97	0.99929	3242.97	0.98311	3242.97	0.96886	3242.97	0.9627	3242.97	0.95852	3242.97	0.95629	3242.97	0.95784	3242.97	0.95813	3242.97	0.96454	3242.97	0.96818	3242.97	0.96673	3242.97	0.96736	3242.97	0.96828	3242.97	0.96928
3241.54	1.00012	3241.54	1.00082	3241.54	0.99986	3241.54	0.98312	3241.54	0.9692	3241.54	0.9632	3241.54	0.95899	3241.54	0.9566	3241.54	0.95845	3241.54	0.95836	3241.54	0.96505	3241.54	0.96847	3241.54	0.96707	3241.54	0.96768	3241.54	0.96898	3241.54	0.96914
3240.11	0.99961	3240.11	1.00099	3240.11	1	3240.11	0.98274	3240.11	0.96908	3240.11	0.96318	3240.11	0.95898	3240.11	0.95647	3240.11	0.95843	3240.11	0.95816	3240.11	0.9652	3240.11	0.96824	3240.11	0.96699	3240.11	0.96752	3240.11	0.96911	3240.11	0.96887
3238.68	0.99928	3238.68	1.00089	3238.68	0.99983	3238.68	0.98224	3238.68	0.96873	3238.68	0.96284	3238.68	0.95862	3238.68	0.95613	3238.68	0.95789	3238.68	0.9578	3238.68	0.96514	3238.68	0.96772	3238.68	0.96668	3238.68	0.96713	3238.68	0.96881	3238.68	0.96866
3237.25	0.99915	3237.25	1.00038	3237.25	0.99929	3237.25	0.98158	3237.25	0.96813	3237.25	0.96217	3237.25	0.95789	3237.25	0.95561	3237.25	0.95701	3237.25	0.95734	3237.25	0.96477	3237.25	0.96701	3237.25	0.96603	3237.25	0.96647	3237.25	0.96808	3237.25	0.96844
3235.82	0.99896	3235.82	0.99955	3235.82	0.99828	3235.82	0.98051	3235.82	0.96713	3235.82	0.96106	3235.82	0.95658	3235.82	0.95482	3235.82	0.95596	3235.82	0.95658	3235.82	0.96389	3235.82	0.96611	3235.82	0.9649	3235.82	0.96538	3235.82	0.96687	3235.82	0.96801
3234.4	0.99873	3234.4	0.99885	3234.4	0.99717	3234.4	0.97934	3234.4	0.96607	3234.4	0.95999	3234.4	0.95499	3234.4	0.95404	3234.4	0.9551	3234.4	0.95563	3234.4	0.96285	3234.4	0.96528	3234.4	0.9637	3234.4	0.9643	3234.4	0.9656	3234.4	0.96746
3232.97	0.99873	3232.97	0.99876	3232.97	0.9966	3232.97	0.97876	3232.97	0.96562	3232.97	0.95973	3232.97	0.95391	3232.97	0.95372	3232.97	0.95485	3232.97	0.95497	3232.97	0.9624	3232.97	0.96498	3232.97	0.96314	3232.97	0.96398	3232.97	0.96491	3232.97	0.96721
3231.54	0.99904	3231.54	0.99917	3231.54	0.9967	3231.54	0.97894	3231.54	0.96586	3231.54	0.96035	3231.54	0.95373	3231.54	0.95379	3231.54	0.95518	3231.54	0.95487	3231.54	0.96277	3231.54	0.9652	3231.54	0.96331	3231.54	0.96449	3231.54	0.96491	3231.54	0.9674
3230.11	0.99933	3230.11	0.9995	3230.11	0.99699	3230.11	0.97932	3230.11	0.96612	3230.11	0.96105	3230.11	0.95398	3230.11	0.9537	3230.11	0.95554	3230.11	0.95512	3230.11	0.96333	3230.11	0.96545	3230.11	0.96361	3230.11	0.96514	3230.11	0.96509	3230.11	0.9677
3228.68	0.99932	3228.68	0.99942	3228.68	0.99712	3228.68	0.97949	3228.68	0.96586	3228.68	0.96111	3228.68	0.954	3228.68	0.95322	3228.68	0.95545	3228.68	0.95541	3228.68	0.96338	3228.68	0.96539	3228.68	0.96354	3228.68	0.96527	3228.68	0.96508	3228.68	0.9677
3227.25	0.99912	3227.25	0.99921	3227.25	0.99727	3227.25	0.97961	3227.25	0.9653	3227.25	0.96067	3227.25	0.95382	3227.25	0.95282	3227.25	0.95502	3227.25	0.95567	3227.25	0.96293	3227.25	0.96515	3227.25	0.96325	3227.25	0.96505	3227.25	0.96508	3227.25	0.96747
3225.82	0.99902	3225.82	0.9992	3225.82	0.9976	3225.82	0.9798	3225.82	0.96486	3225.82	0.96016	3225.82	0.9538	3225.82	0.95292	3225.82	0.95465	3225.82	0.95581	3225.82	0.96247	3225.82	0.96495	3225.82	0.96311	3225.82	0.96496	3225.82	0.96526	3225.82	0.96725
3224.4	0.99908	3224.4	0.99931	3224.4	0.99793	3224.4	0.9798	3224.4	0.96453	3224.4	0.95967	3224.4	0.95396	3224.4	0.95317	3224.4	0.95439	3224.4	0.95562	3224.4	0.96218	3224.4	0.96474	3224.4	0.96313	3224.4	0.96503	3224.4	0.96527	3224.4	0.96704
3222.97	0.9993	3222.97	0.99937	3222.97	0.99797	3222.97	0.97944	3222.97	0.96409	3222.97	0.95909	3222.97	0.9541	3222.97	0.95302	3222.97	0.95408	3222.97	0.95501	3222.97	0.96188	3222.97	0.96444	3222.97	0.96309	3222.97	0.96494	3222.97	0.96481	3222.97	0.96671
3221.54	0.99966	3221.54	0.99947	3221.54	0.99771	3221.54	0.97901	3221.54	0.96365	3221.54	0.95846	3221.54	0.95413	3221.54	0.95255	3221.54	0.95373	3221.54	0.95428	3221.54	0.96152	3221.54	0.9642	3221.54	0.96294	3221.54	0.96466	3221.54	0.96422	3221.54	0.96629
3220.11	1.00001	3220.11	0.99973	3220.11	0.99735	3220.11	0.97883	3220.11	0.96345	3220.11	0.95799	3220.11	0.95404	3220.11	0.95224	3220.11	0.95349	3220.11	0.95383	3220.11	0.96123	3220.11	0.96415	3220.11	0.9628	3220.11	0.96444	3220.11	0.96403	3220.11	0.96593
3218.68	1	3218.68	0.99991	3218.68	0.99698	3218.68	0.97867	3218.68	0.96341	3218.68	0.95768	3218.68	0.95364	3218.68	0.95215	3218.68	0.95327	3218.68	0.95367	3218.68	0.96099	3218.68	0.96407	3218.68	0.96256	3218.68	0.96428	3218.68	0.96419	3218.68	0.96565
3217.25	0.99959	3217.25	0.99964	3217.25	0.9965	3217.25	0.97812	3217.25	0.96313	3217.25	0.95731	3217.25	0.95281	3217.25	0.95183	3217.25	0.95283	3217.25	0.95341	3217.25	0.96052	3217.25	0.96366	3217.25	0.962	3217.25	0.96388	3217.25	0.96407	3217.25	0.96526
3215.82	0.999	3215.82	0.99896	3215.82	0.99606	3215.82	0.97732	3215.82	0.96266	3215.82	0.95689	3215.82	0.95198	3215.82	0.95114	3215.82	0.9523	3215.82	0.95296	3215.82	0.95993	3215.82	0.96312	3215.82	0.96131	3215.82	0.96327	3215.82	0.96338	3215.82	0.9648
3214.4	0.99878	3214.4	0.99855	3214.4	0.99608	3214.4	0.97697	3214.4	0.96254	3214.4	0.95691	3214.4	0.95186	3214.4	0.95061	3214.4	0.95217	3214.4	0.95275	3214.4	0.95975	3214.4	0.96305	3214.4	0.96113	3214.4	0.963	3214.4	0.96272	3214.4	0.96461
3212.97	0.99908	3212.97	0.99879	3212.97	0.99666	3212.97	0.97731	3212.97	0.96293	3212.97	0.95749	3212.97	0.95251	3212.97	0.95061	3212.97	0.95259	3212.97	0.95308	3212.97	0.96013	3212.97	0.96357	3212.97	0.96171	3212.97	0.96325	3212.97	0.96271	3212.97	0.96482
3211.54	0.99954	3211.54	0.99931	3211.54	0.99728	3211.54	0.97781	3211.54	0.9633	3211.54	0.95808	3211.54	0.95319	3211.54	0.95086	3211.54	0.95305	3211.54	0.95364	3211.54	0.96057	3211.54	0.96409	3211.54	0.9624	3211.54	0.96352	3211.54	0.96326	3211.54	0.96518
3210.11	0.99983	3210.11	0.9998	3210.11	0.99759	3210.11	0.97805	3210.11	0.96337	3210.11	0.9582	3210.11	0.95345	3210.11	0.95104	3210.11	0.95321	3210.11	0.95405	3210.11	0.96076	3210.11	0.96423	3210.11	0.96263	3210.11	0.96348	3210.11	0.964	3210.11	0.96551
3208.68	0.99997	3208.68	1.00031	3208.68	0.99768	3208.68	0.97816	3208.68	0.96344	3208.68	0.95806	3208.68	0.95349	3208.68	0.95127	3208.68	0.95333	3208.68	0.95433	3208.68	0.96093	3208.68	0.9642	3208.68	0.96251	3208.68	0.96332	3208.68	0.96466	3208.68	0.96588
3207.25	1.00007	3207.25	1.00078	3207.25	0.99766	3207.25	0.97813	3207.25	0.96365	3207.25	0.95786	3207.25	0.95351	3207.25	0.9515	3207.25	0.9535	3207.25	0.95446	3207.25	0.96107	3207.25	0.96416	3207.25	0.96226	3207.25	0.9632	3207.25	0.9649	3207.25	0.96609
3205.82	1.00003	3205.82	1.00087	3205.82	0.99735	3205.82	0.97763	3205.82	0.96365	3205.82	0.95742	3205.82	0.95331	3205.82	0.95138	3205.82	0.95332	3205.82	0.9542	3205.82	0.96075	3205.82	0.96391	3205.82	0.96178	3205.82	0.96293	3205.82	0.96442	3205.82	0.96574
3204.39	0.99979	3204.39	1.00053	3204.39	0.99682	3204.39	0.9767	3204.39	0.9632	3204.39	0.95667	3204.39	0.95279	3204.39	0.95082	3204.39	0.95261	3204.39	0.95354	3204.39	0.95989	3204.39	0.96336	3204.39	0.96106	3204.39	0.9625	3204.39	0.9635	3204.39	0.96487
3202.97	0.99954	3202.97	1.00009	3202.97	0.99638	3202.97	0.97583	3202.97	0.9625	3202.97	0.95585	3202.97	0.95214	3202.97	0.95012	3202.97	0.95169	3202.97	0.95274	3202.97	0.95897	3202.97	0.96265	3202.97	0.9604	3202.97	0.96206	3202.97	0.96277	3202.97	0.96399
3201.54	0.99944	3201.54	0.99973	3201.54	0.9961	3201.54	0.97527	3201.54	0.96166	3201.54	0.9551	3201.54	0.95139	3201.54	0.94941	3201.54	0.95084	3201.54	0.9519	3201.54	0.95831	3201.54	0.96174	3201.54	0.95989	3201.54	0.96156	3201.54	0.96232	3201.54	0.96331
3200.11	0.99938	3200.11	0.99934	3200.11	0.99573	3200.11	0.97474	3200.11	0.96059	3200.11	0.95424	3200.11	0.9504	3200.11	0.94859	3200.11	0.95008	3200.11	0.9509	3200.11	0.95768	3200.11	0.96058	3200.11	0.95921	3200.11	0.96077	3200.11	0.96164	3200.11	0.96255
3198.68	0.99919	3198.68	0.99889	3198.68	0.99516	3198.68	0.97404	3198.68	0.95938	3198.68	0.95327	3198.68	0.94925	3198.68	0.94772	3198.68	0.94947	3198.68	0.94986	3198.68	0.9569	3198.68	0.95943	3198.68	0.95829	3198.68	0.95985	3198.68	0.96052	3198.68	0.96153
3197.25	0.99891	3197.25	0.99856	3197.25	0.99463	3197.25	0.97341	3197.25	0.95851	3197.25	0.95251	3197.25	0.94831	3197.25	0.94716	3197.25	0.94926	3197.25	0.94922	3197.25	0.95619	3197.25	0.9588	3197.25	0.95756	3197.25	0.95931	3197.25	0.95944	3197.25	0.96054
3195.82	0.99873	3195.82	0.99849	3195.82	0.99436	3195.82	0.97315	3195.82	0.95829	3195.82	0.95223	3195.82	0.94792	3195.82	0.94711	3195.82	0.94945	3195.82	0.94928	3195.82	0.95578	3195.82	0.95892	3195.82	0.95746	3195.82	0.95944	3195.82	0.95902	3195.82	0.95998
3194.39	0.99874	3194.39	0.99875	3194.39	0.9944	3194.39	0.97322	3194.39	0.95862	3194.39	0.9524	3194.39	0.9481	3194.39	0.94743	3194.39	0.94975	3194.39	0.94985	3194.39	0.95571	3194.39	0.95958	3194.39	0.95799	3194.39	0.95998	3194.39	0.95936	3194.39	0.95992
3192.97	0.99892	3192.97	0.99938	3192.97	0.99469	3192.97	0.9734	3192.97	0.9592	3192.97	0.95295	3192.97	0.94861	3192.97	0.94784	3192.97	0.94991	3192.97	0.95055	3192.97	0.95593	3192.97	0.96042	3192.97	0.9588	3192.97	0.96048	3192.97	0.96009	3192.97	0.96016
3191.54	0.99924	3191.54	1.00023	3191.54	0.9951	3191.54	0.97353	3191.54	0.95973	3191.54	0.95369	3191.54	0.94907	3191.54	0.94812	3191.54	0.94993	3191.54	0.95101	3191.54	0.95636	3191.54	0.96111	3191.54	0.95944	3191.54	0.96069	3191.54	0.96072	3191.54	0.9605
3190.11	0.99966	3190.11	1.00089	3190.11	0.99539	3190.11	0.97351	3190.11	0.95997	3190.11	0.95414	3190.11	0.94916	3190.11	0.94812	3190.11	0.94984	3190.11	0.95104	3190.11	0.9568	3190.11	0.9614	3190.11	0.9596	3190.11	0.96056	3190.11	0.96094	3190.11	0.96074
3188.68	1.00002	3188.68	1.00108	3188.68	0.99552	3188.68	0.97336	3188.68	0.95987	3188.68	0.9539	3188.68	0.94894	3188.68	0.94782	3188.68	0.94963	3188.68	0.95074	3188.68	0.95698	3188.68	0.96123	3188.68	0.9593	3188.68	0.96023	3188.68	0.96075	3188.68	0.96078
3187.25	1.00013	3187.25	1.00074	3187.25	0.99537	3187.25	0.97295	3187.25	0.95924	3187.25	0.95281	3187.25	0.94846	3187.25	0.94713	3187.25	0.94914	3187.25	0.95022	3187.25	0.95662	3187.25	0.96047	3187.25	0.95867	3187.25	0.95965	3187.25	0.96012	3187.25	0.96043
3185.82	0.99994	3185.82	1.00002	3185.82	0.99483	3185.82	0.97218	3185.82	0.95803	3185.82	0.95123	3185.82	0.94768	3185.82	0.94607	3185.82	0.94829	3185.82	0.94949	3185.82	0.95565	3185.82	0.95917	3185.82	0.95777	3185.82	0.95876	3185.82	0.95909	3185.82	0.95965
3184.39	0.99965	3184.39	0.99924	3184.39	0.99394	3184.39	0.97119	3184.39	0.95662	3184.39	0.94977	3184.39	0.94663	3184.39	0.94497	3184.39	0.94726	3184.39	0.94852	3184.39	0.95443	3184.39	0.95775	3184.39	0.9567	3184.39	0.95776	3184.39	0.95797	3184.39	0.95868
3182.97	0.99951	3182.97	0.99871	3182.97	0.99302	3182.97	0.97032	3182.97	0.95563	3182.97	0.94886	3182.97	0.94557	3182.97	0.94422	3182.97	0.94639	3182.97	0.94744	3182.97	0.9535	3182.97	0.95669	3182.97	0.95566	3182.97	0.95694	3182.97	0.95715	3182.97	0.95788
3181.54	0.99963	3181.54	0.99853	3181.54	0.99237	3181.54	0.96977	3181.54	0.95527	3181.54	0.94851	3181.54	0.94474	3181.54	0.94383	3181.54	0.94585	3181.54	0.94655	3181.54	0.95302	3181.54	0.9561	3181.54	0.95483	3181.54	0.95643	3181.54	0.95672	3181.54	0.95736
3180.11	0.99998	3180.11	0.99862	3180.11	0.99205	3180.11	0.9695	3180.11	0.9552	3180.11	0.94844	3180.11	0.94425	3180.11	0.94359	3180.11	0.94559	3180.11	0.94619	3180.11	0.9528	3180.11	0.95582	3180.11	0.95434	3180.11	0.95612	3180.11	0.95652	3180.11	0.95702
3178.68	1.00036	3178.68	0.99883	3178.68	0.99197	3178.68	0.9695	3178.68	0.95507	3178.68	0.9485	3178.68	0.94407	3178.68	0.94347	3178.68	0.94554	3178.68	0.94644	3178.68	0.95272	3178.68	0.95574	3178.68	0.95422	3178.68	0.95597	3178.68	0.95646	3178.68	0.95678
3177.25	1.0005	3177.25	0.99914	3177.25	0.99202	3177.25	0.96976	3177.25	0.9549	3177.25	0.94869	3177.25	0.94414	3177.25	0.9436	3177.25	0.94571	3177.25	0.94703	3177.25	0.95285	3177.25	0.95587	3177.25	0.95435	3177.25	0.95596	3177.25	0.9566	3177.25	0.95667
3175.82	1.0004	3175.82	0.99949	3175.82	0.99213	3175.82	0.9701	3175.82	0.95486	3175.82	0.94896	3175.82	0.94431	3175.82	0.94385	3175.82	0.94597	3175.82	0.9475	3175.82	0.95318	3175.82	0.95606	3175.82	0.95455	3175.82	0.95604	3175.82	0.95688	3175.82	0.95665
3174.39	1.00026	3174.39	0.99984	3174.39	0.99234	3174.39	0.97024	3174.39	0.95495	3174.39	0.94918	3174.39	0.94443	3174.39	0.94393	3174.39	0.94613	3174.39	0.94761	3174.39	0.95353	3174.39	0.95612	3174.39	0.95474	3174.39	0.95619	3174.39	0.95709	3174.39	0.95662
3172.97	1.00024	3172.97	1.00007	3172.97	0.99269	3172.97	0.97005	3172.97	0.95512	3172.97	0.94921	3172.97	0.94452	3172.97	0.94376	3172.97	0.94607	3172.97	0.94741	3172.97	0.95374	3172.97	0.956	3172.97	0.95495	3172.97	0.95641	3172.97	0.95702	3172.97	0.95654
3171.54	1.00023	3171.54	1.00009	3171.54	0.99301	3171.54	0.9697	3171.54	0.95526	3171.54	0.94898	3171.54	0.94459	3171.54	0.94351	3171.54	0.94584	3171.54	0.94702	3171.54	0.95367	3171.54	0.95577	3171.54	0.95499	3171.54	0.95662	3171.54	0.95667	3171.54	0.9564
3170.11	1.00008	3170.11	0.99993	3170.11	0.99307	3170.11	0.96942	3170.11	0.95524	3170.11	0.94851	3170.11	0.94459	3170.11	0.94324	3170.11	0.94557	3170.11	0.94659	3170.11	0.9533	3170.11	0.95553	3170.11	0.95464	3170.11	0.95663	3170.11	0.95622	3170.11	0.95618
3168.68	0.99983	3168.68	0.99971	3168.68	0.99287	3168.68	0.9694	3168.68	0.955	3168.68	0.94791	3168.68	0.9445	3168.68	0.9429	3168.68	0.94539	3168.68	0.94631	3168.68	0.9528	3168.68	0.95537	3168.68	0.95398	3168.68	0.95636	3168.68	0.95593	3168.68	0.95591
3167.25	0.99963	3167.25	0.99957	3167.25	0.9927	3167.25	0.96954	3167.25	0.95462	3167.25	0.94739	3167.25	0.94438	3167.25	0.94248	3167.25	0.94531	3167.25	0.94624	3167.25	0.95251	3167.25	0.95529	3167.25	0.9534	3167.25	0.95588	3167.25	0.95591	3167.25	0.95564
3165.82	0.99959	3165.82	0.99957	3165.82	0.99277	3165.82	0.96962	3165.82	0.95425	3165.82	0.94712	3165.82	0.94429	3165.82	0.94217	3165.82	0.94527	3165.82	0.94632	3165.82	0.9526	3165.82	0.95528	3165.82	0.95322	3165.82	0.95543	3165.82	0.95606	3165.82	0.95545
3164.39	0.99975	3164.39	0.99973	3164.39	0.99299	3164.39	0.96951	3164.39	0.95404	3164.39	0.94713	3164.39	0.94424	3164.39	0.94216	3164.39	0.94516	3164.39	0.94645	3164.39	0.95284	3164.39	0.95534	3164.39	0.95345	3164.39	0.95526	3164.39	0.95623	3164.39	0.95533
3162.96	1	3162.96	1	3162.96	0.99317	3162.96	0.96933	3162.96	0.95403	3162.96	0.94735	3162.96	0.94421	3162.96	0.94248	3162.96	0.945	3162.96	0.94658	3162.96	0.95302	3162.96	0.95551	3162.96	0.9539	3162.96	0.95551	3162.96	0.95629	3162.96	0.95532
3161.54	1.0002	3161.54	1.0003	3161.54	0.99322	3161.54	0.96918	3161.54	0.9541	3161.54	0.94765	3161.54	0.94422	3161.54	0.94296	3161.54	0.94491	3161.54	0.94669	3161.54	0.95314	3161.54	0.95572	3161.54	0.95433	3161.54	0.95607	3161.54	0.95633	3161.54	0.95545
3160.11	1.00019	3160.11	1.00053	3160.11	0.99317	3160.11	0.96901	3160.11	0.9541	3160.11	0.94789	3160.11	0.94422	3160.11	0.94334	3160.11	0.94498	3160.11	0.94673	3160.11	0.95326	3160.11	0.95577	3160.11	0.9545	3160.11	0.95662	3160.11	0.95649	3160.11	0.95569
3158.68	0.99997	3158.68	1.00057	3158.68	0.99303	3158.68	0.96869	3158.68	0.95394	3158.68	0.94798	3158.68	0.94405	3158.68	0.9434	3158.68	0.9451	3158.68	0.9467	3158.68	0.95327	3158.68	0.95549	3158.68	0.95428	3158.68	0.95685	3158.68	0.95675	3158.68	0.95589
3157.25	0.9997	3157.25	1.00041	3157.25	0.99275	3157.25	0.96822	3157.25	0.95359	3157.25	0.94783	3157.25	0.94363	3157.25	0.94306	3157.25	0.94505	3157.25	0.94656	3157.25	0.95299	3157.25	0.95497	3157.25	0.95377	3157.25	0.95667	3157.25	0.95683	3157.25	0.95579
3155.82	0.99961	3155.82	1.00018	3155.82	0.99237	3155.82	0.96772	3155.82	0.9531	3155.82	0.94748	3155.82	0.94313	3155.82	0.94247	3155.82	0.94469	3155.82	0.94627	3155.82	0.95251	3155.82	0.95445	3155.82	0.95325	3155.82	0.95624	3155.82	0.95658	3155.82	0.95537
3154.39	0.99983	3154.39	1.00017	3154.39	0.99209	3154.39	0.96735	3154.39	0.9526	3154.39	0.94716	3154.39	0.94278	3154.39	0.94188	3154.39	0.94419	3154.39	0.94589	3154.39	0.95212	3154.39	0.95422	3154.39	0.95302	3154.39	0.9558	3154.39	0.95612	3154.39	0.95484
3152.96	1.00009	3152.96	1.00041	3152.96	0.99193	3152.96	0.96709	3152.96	0.9522	3152.96	0.94691	3152.96	0.9426	3152.96	0.94138	3152.96	0.9438	3152.96	0.94543	3152.96	0.95199	3152.96	0.95433	3152.96	0.95303	3152.96	0.95546	3152.96	0.95567	3152.96	0.9544
3151.54	0.99993	3151.54	1.00049	3151.54	0.99161	3151.54	0.96668	3151.54	0.95172	3151.54	0.94638	3151.54	0.94222	3151.54	0.94077	3151.54	0.94346	3151.54	0.94475	3151.54	0.95184	3151.54	0.95439	3151.54	0.95291	3151.54	0.95506	3151.54	0.95512	3151.54	0.95395
3150.11	0.99922	3150.11	1.00013	3150.11	0.99108	3150.11	0.96609	3150.11	0.95116	3150.11	0.94548	3150.11	0.94159	3150.11	0.9401	3150.11	0.94315	3150.11	0.94402	3150.11	0.9515	3150.11	0.95419	3150.11	0.95255	3150.11	0.95466	3150.11	0.95452	3150.11	0.95349
3148.68	0.99832	3148.68	0.99937	3148.68	0.99035	3148.68	0.96533	3148.68	0.95044	3148.68	0.94432	3148.68	0.94074	3148.68	0.93941	3148.68	0.9427	3148.68	0.94334	3148.68	0.9509	3148.68	0.95362	3148.68	0.95191	3148.68	0.9542	3148.68	0.95391	3148.68	0.95299
3147.25	0.99768	3147.25	0.99849	3147.25	0.98954	3147.25	0.96451	3147.25	0.94965	3147.25	0.94323	3147.25	0.9399	3147.25	0.93878	3147.25	0.94214	3147.25	0.94278	3147.25	0.95027	3147.25	0.95299	3147.25	0.95125	3147.25	0.95376	3147.25	0.95348	3147.25	0.9526
3145.82	0.99741	3145.82	0.99774	3145.82	0.98883	3145.82	0.9638	3145.82	0.94894	3145.82	0.94257	3145.82	0.9393	3145.82	0.93832	3145.82	0.94167	3145.82	0.94242	3145.82	0.94993	3145.82	0.95271	3145.82	0.95095	3145.82	0.95348	3145.82	0.95349	3145.82	0.95255
3144.39	0.9973	3144.39	0.99709	3144.39	0.98819	3144.39	0.96317	3144.39	0.94834	3144.39	0.9423	3144.39	0.93886	3144.39	0.93805	3144.39	0.94134	3144.39	0.94221	3144.39	0.94988	3144.39	0.95283	3144.39	0.9511	3144.39	0.9534	3144.39	0.95387	3144.39	0.95278
3142.96	0.997	3142.96	0.99635	3142.96	0.98745	3142.96	0.96233	3142.96	0.94766	3142.96	0.94193	3142.96	0.93824	3142.96	0.93773	3142.96	0.94084	3142.96	0.94198	3142.96	0.94977	3142.96	0.95293	3142.96	0.9514	3142.96	0.95334	3142.96	0.9542	3142.96	0.95294
3141.54	0.99621	3141.54	0.99535	3141.54	0.98631	3141.54	0.96095	3141.54	0.94661	3141.54	0.94092	3141.54	0.93715	3141.54	0.93699	3141.54	0.93986	3141.54	0.94146	3141.54	0.94927	3141.54	0.95254	3141.54	0.9514	3141.54	0.953	3141.54	0.95401	3141.54	0.95265
3140.11	0.99479	3140.11	0.994	3140.11	0.98467	3140.11	0.95902	3140.11	0.94503	3140.11	0.93912	3140.11	0.93565	3140.11	0.93562	3140.11	0.93842	3140.11	0.94051	3140.11	0.94844	3140.11	0.95166	3140.11	0.95093	3140.11	0.95229	3140.11	0.95326	3140.11	0.95185
3138.68	0.99291	3138.68	0.99237	3138.68	0.98271	3138.68	0.9569	3138.68	0.94303	3138.68	0.93685	3138.68	0.93401	3138.68	0.93382	3138.68	0.93688	3138.68	0.93923	3138.68	0.94761	3138.68	0.95065	3138.68	0.9502	3138.68	0.9514	3138.68	0.9523	3138.68	0.95083
3137.25	0.99089	3137.25	0.99047	3137.25	0.98066	3137.25	0.95483	3137.25	0.94077	3137.25	0.93448	3137.25	0.93236	3137.25	0.93194	3137.25	0.93546	3137.25	0.93781	3137.25	0.94693	3137.25	0.94986	3137.25	0.94949	3137.25	0.95055	3137.25	0.95147	3137.25	0.94988
3135.82	0.98888	3135.82	0.98826	3135.82	0.97842	3135.82	0.95258	3135.82	0.93826	3135.82	0.93196	3135.82	0.93052	3135.82	0.93005	3135.82	0.93404	3135.82	0.93628	3135.82	0.94615	3135.82	0.9492	3135.82	0.94872	3135.82	0.94971	3135.82	0.95067	3135.82	0.949
3134.39	0.98687	3134.39	0.98592	3134.39	0.97601	3134.39	0.94999	3134.39	0.93561	3134.39	0.92937	3134.39	0.92842	3134.39	0.92826	3134.39	0.9326	3134.39	0.9348	3134.39	0.9452	3134.39	0.94858	3134.39	0.94788	3134.39	0.94891	3134.39	0.94983	3134.39	0.94822
3132.96	0.98495	3132.96	0.984	3132.96	0.97388	3132.96	0.94751	3132.96	0.9333	3132.96	0.92722	3132.96	0.92654	3132.96	0.92699	3132.96	0.93153	3132.96	0.93383	3132.96	0.94458	3132.96	0.94826	3132.96	0.94736	3132.96	0.94851	3132.96	0.9493	3132.96	0.94779
3131.54	0.98332	3131.54	0.98283	3131.54	0.97243	3131.54	0.94573	3131.54	0.93181	3131.54	0.92596	3131.54	0.92534	3131.54	0.92644	3131.54	0.93118	3131.54	0.93361	3131.54	0.94461	3131.54	0.94841	3131.54	0.94744	3131.54	0.94871	3131.54	0.9493	3131.54	0.94776
3130.11	0.98213	3130.11	0.98214	3130.11	0.97155	3130.11	0.94472	3130.11	0.93102	3130.11	0.92536	3130.11	0.92467	3130.11	0.92619	3130.11	0.93123	3130.11	0.93374	3130.11	0.94493	3130.11	0.94867	3130.11	0.9478	3130.11	0.94916	3130.11	0.94947	3130.11	0.94781
3128.68	0.9814	3128.68	0.98149	3128.68	0.971	3128.68	0.94421	3128.68	0.93059	3128.68	0.92499	3128.68	0.92416	3128.68	0.92576	3128.68	0.93119	3128.68	0.9337	3128.68	0.94498	3128.68	0.94861	3128.68	0.94794	3128.68	0.94932	3128.68	0.94936	3128.68	0.9476
3127.25	0.98111	3127.25	0.98092	3127.25	0.97081	3127.25	0.94412	3127.25	0.93043	3127.25	0.92481	3127.25	0.9238	3127.25	0.92528	3127.25	0.9309	3127.25	0.93348	3127.25	0.94468	3127.25	0.94816	3127.25	0.94774	3127.25	0.94903	3127.25	0.94897	3127.25	0.94721
3125.82	0.9813	3125.82	0.98085	3125.82	0.97105	3125.82	0.94444	3125.82	0.93057	3125.82	0.92499	3125.82	0.92376	3125.82	0.92509	3125.82	0.93053	3125.82	0.93325	3125.82	0.94421	3125.82	0.94744	3125.82	0.94726	3125.82	0.94841	3125.82	0.94841	3125.82	0.94681
3124.39	0.98209	3124.39	0.98157	3124.39	0.97147	3124.39	0.94492	3124.39	0.93081	3124.39	0.92539	3124.39	0.92386	3124.39	0.92509	3124.39	0.93008	3124.39	0.93287	3124.39	0.94351	3124.39	0.94638	3124.39	0.94627	3124.39	0.94744	3124.39	0.94757	3124.39	0.9463
3122.96	0.98351	3122.96	0.98286	3122.96	0.97177	3122.96	0.94527	3122.96	0.93087	3122.96	0.92562	3122.96	0.92372	3122.96	0.92493	3122.96	0.92932	3122.96	0.93204	3122.96	0.9424	3122.96	0.94481	3122.96	0.94451	3122.96	0.94595	3122.96	0.94621	3122.96	0.94537
3121.53	0.9854	3121.53	0.98422	3121.53	0.97198	3121.53	0.94554	3121.53	0.93082	3121.53	0.92555	3121.53	0.9233	3121.53	0.9245	3121.53	0.92826	3121.53	0.93077	3121.53	0.94095	3121.53	0.9429	3121.53	0.94224	3121.53	0.94402	3121.53	0.9444	3121.53	0.94392
3120.11	0.98746	3120.11	0.98542	3120.11	0.97248	3120.11	0.94605	3120.11	0.93099	3120.11	0.92543	3120.11	0.92292	3120.11	0.9241	3120.11	0.92729	3120.11	0.92957	3120.11	0.9395	3120.11	0.94114	3120.11	0.9402	3120.11	0.94209	3120.11	0.94261	3120.11	0.94222
3118.68	0.98944	3118.68	0.98668	3118.68	0.97357	3118.68	0.94703	3118.68	0.93168	3118.68	0.92575	3118.68	0.923	3118.68	0.92414	3118.68	0.92693	3118.68	0.92903	3118.68	0.93849	3118.68	0.94011	3118.68	0.93911	3118.68	0.94078	3118.68	0.94135	3118.68	0.94084
3117.25	0.99127	3117.25	0.9884	3117.25	0.97536	3117.25	0.94855	3117.25	0.93303	3117.25	0.92694	3117.25	0.92389	3117.25	0.9249	3117.25	0.92759	3117.25	0.92953	3117.25	0.93833	3117.25	0.94012	3117.25	0.93925	3117.25	0.94058	3117.25	0.94103	3117.25	0.94031
3115.82	0.99304	3115.82	0.99066	3115.82	0.97781	3115.82	0.95065	3115.82	0.93509	3115.82	0.92911	3115.82	0.92579	3115.82	0.92655	3115.82	0.92934	3115.82	0.93112	3115.82	0.93926	3115.82	0.9412	3115.82	0.9405	3115.82	0.9416	3115.82	0.94183	3115.82	0.9409
3114.39	0.99478	3114.39	0.99305	3114.39	0.98056	3114.39	0.95304	3114.39	0.93743	3114.39	0.93166	3114.39	0.92831	3114.39	0.9287	3114.39	0.9316	3114.39	0.93322	3114.39	0.94084	3114.39	0.94278	3114.39	0.94219	3114.39	0.94329	3114.39	0.94334	3114.39	0.94217
3112.96	0.99632	3112.96	0.99497	3112.96	0.98289	3112.96	0.95498	3112.96	0.93926	3112.96	0.93358	3112.96	0.93045	3112.96	0.93046	3112.96	0.93337	3112.96	0.93482	3112.96	0.94211	3112.96	0.94391	3112.96	0.94339	3112.96	0.94461	3112.96	0.94461	3112.96	0.94316
3111.53	0.99746	3111.53	0.99617	3111.53	0.98432	3111.53	0.95593	3111.53	0.94017	3111.53	0.9344	3111.53	0.93145	3111.53	0.93118	3111.53	0.93402	3111.53	0.93532	3111.53	0.9424	3111.53	0.94401	3111.53	0.94361	3111.53	0.94494	3111.53	0.94496	3111.53	0.94321
3110.11	0.99816	3110.11	0.99688	3110.11	0.98497	3110.11	0.95617	3110.11	0.94054	3110.11	0.93455	3110.11	0.93159	3110.11	0.93117	3110.11	0.93394	3110.11	0.93508	3110.11	0.94199	3110.11	0.94347	3110.11	0.94321	3110.11	0.9446	3110.11	0.94466	3110.11	0.9426
3108.68	0.99853	3108.68	0.99748	3108.68	0.98542	3108.68	0.95647	3108.68	0.94097	3108.68	0.93475	3108.68	0.93174	3108.68	0.93123	3108.68	0.93395	3108.68	0.9349	3108.68	0.94163	3108.68	0.94309	3108.68	0.94288	3108.68	0.94431	3108.68	0.94451	3108.68	0.9421
3107.25	0.99875	3107.25	0.99813	3107.25	0.986	3107.25	0.95724	3107.25	0.94163	3107.25	0.93526	3107.25	0.9323	3107.25	0.93173	3107.25	0.93439	3107.25	0.9351	3107.25	0.94168	3107.25	0.94317	3107.25	0.94291	3107.25	0.94436	3107.25	0.94486	3107.25	0.94209
3105.82	0.99894	3105.82	0.99868	3105.82	0.98649	3105.82	0.95815	3105.82	0.94218	3105.82	0.93577	3105.82	0.9329	3105.82	0.9323	3105.82	0.93482	3105.82	0.93532	3105.82	0.94184	3105.82	0.94334	3105.82	0.94302	3105.82	0.94442	3105.82	0.94525	3105.82	0.94229
3104.39	0.99911	3104.39	0.99883	3104.39	0.98646	3104.39	0.95842	3104.39	0.94215	3104.39	0.93574	3104.39	0.93286	3104.39	0.93227	3104.39	0.93458	3104.39	0.93502	3104.39	0.94152	3104.39	0.94302	3104.39	0.94272	3104.39	0.94401	3104.39	0.94495	3104.39	0.94219
3102.96	0.99921	3102.96	0.99854	3102.96	0.98584	3102.96	0.95773	3102.96	0.94147	3102.96	0.93505	3102.96	0.93199	3102.96	0.93144	3102.96	0.93362	3102.96	0.93411	3102.96	0.94054	3102.96	0.94206	3102.96	0.94191	3102.96	0.94305	3102.96	0.94378	3102.96	0.94162
3101.53	0.99932	3101.53	0.99818	3101.53	0.98512	3101.53	0.95662	3101.53	0.94065	3101.53	0.9342	3101.53	0.93085	3101.53	0.93036	3101.53	0.93263	3101.53	0.93316	3101.53	0.93939	3101.53	0.94098	3101.53	0.94108	3101.53	0.942	3101.53	0.94238	3101.53	0.94089
3100.11	0.99954	3100.11	0.99819	3100.11	0.98483	3100.11	0.95595	3100.11	0.94032	3100.11	0.93377	3100.11	0.93019	3100.11	0.92978	3100.11	0.93223	3100.11	0.93278	3100.11	0.93873	3100.11	0.94046	3100.11	0.9407	3100.11	0.94139	3100.11	0.94155	3100.11	0.94036
3098.68	0.99978	3098.68	0.99862	3098.68	0.98498	3098.68	0.95601	3098.68	0.94053	3098.68	0.93384	3098.68	0.93022	3098.68	0.9298	3098.68	0.93238	3098.68	0.93296	3098.68	0.93866	3098.68	0.9406	3098.68	0.94068	3098.68	0.94125	3098.68	0.94146	3098.68	0.9401
3097.25	0.9999	3097.25	0.99922	3097.25	0.98531	3097.25	0.95652	3097.25	0.9409	3097.25	0.93416	3097.25	0.93063	3097.25	0.93007	3097.25	0.93264	3097.25	0.93334	3097.25	0.93887	3097.25	0.941	3097.25	0.94065	3097.25	0.94137	3097.25	0.94172	3097.25	0.94002
3095.82	0.99993	3095.82	0.99977	3095.82	0.98575	3095.82	0.9571	3095.82	0.94115	3095.82	0.93458	3095.82	0.93115	3095.82	0.93044	3095.82	0.93277	3095.82	0.93371	3095.82	0.9391	3095.82	0.94131	3095.82	0.94056	3095.82	0.94162	3095.82	0.94199	3095.82	0.94014
3094.39	1.00004	3094.39	1.00015	3094.39	0.98621	3094.39	0.95751	3094.39	0.9412	3094.39	0.93494	3094.39	0.93148	3094.39	0.93088	3094.39	0.93272	3094.39	0.93405	3094.39	0.93921	3094.39	0.94136	3094.39	0.94051	3094.39	0.9419	3094.39	0.94212	3094.39	0.94035
3092.96	1.00028	3092.96	1.00027	3092.96	0.98645	3092.96	0.95756	3092.96	0.94106	3092.96	0.93501	3092.96	0.93143	3092.96	0.93116	3092.96	0.93243	3092.96	0.93424	3092.96	0.93901	3092.96	0.94105	3092.96	0.94043	3092.96	0.94203	3092.96	0.94203	3092.96	0.94034
3091.53	1.00049	3091.53	1.00029	3091.53	0.98643	3091.53	0.95735	3091.53	0.9409	3091.53	0.93479	3091.53	0.93122	3091.53	0.93122	3091.53	0.93207	3091.53	0.93423	3091.53	0.93862	3091.53	0.94061	3091.53	0.94028	3091.53	0.94198	3091.53	0.94184	3091.53	0.94002
3090.11	1.0006	3090.11	1.00055	3090.11	0.98652	3090.11	0.95725	3090.11	0.94106	3090.11	0.93471	3090.11	0.93142	3090.11	0.93132	3090.11	0.93208	3090.11	0.93421	3090.11	0.93855	3090.11	0.94052	3090.11	0.94026	3090.11	0.94206	3090.11	0.94189	3090.11	0.93971
3088.68	1.00074	3088.68	1.00114	3088.68	0.98698	3088.68	0.95749	3088.68	0.94159	3088.68	0.935	3088.68	0.93219	3088.68	0.93168	3088.68	0.93263	3088.68	0.93433	3088.68	0.93904	3088.68	0.94098	3088.68	0.9405	3088.68	0.94239	3088.68	0.94231	3088.68	0.93961
3087.25	1.00099	3087.25	1.00163	3087.25	0.98738	3087.25	0.95764	3087.25	0.94203	3087.25	0.93521	3087.25	0.93286	3087.25	0.9319	3087.25	0.93322	3087.25	0.93432	3087.25	0.93952	3087.25	0.94143	3087.25	0.94069	3087.25	0.94256	3087.25	0.94262	3087.25	0.93949
3085.82	1.00115	3085.82	1.0015	3085.82	0.987	3085.82	0.95704	3085.82	0.94176	3085.82	0.93467	3085.82	0.93252	3085.82	0.93142	3085.82	0.93307	3085.82	0.93365	3085.82	0.93911	3085.82	0.94099	3085.82	0.94032	3085.82	0.94192	3085.82	0.94216	3085.82	0.93888
3084.39	1.00096	3084.39	1.00072	3084.39	0.98571	3084.39	0.95553	3084.39	0.94062	3084.39	0.93324	3084.39	0.93107	3084.39	0.93013	3084.39	0.93192	3084.39	0.93222	3084.39	0.93766	3084.39	0.93947	3084.39	0.9392	3084.39	0.94026	3084.39	0.94078	3084.39	0.93769
3082.96	1.00036	3082.96	0.99968	3082.96	0.98407	3082.96	0.95368	3082.96	0.93901	3082.96	0.93139	3082.96	0.92913	3082.96	0.92849	3082.96	0.93023	3082.96	0.93052	3082.96	0.93577	3082.96	0.9375	3082.96	0.93763	3082.96	0.93812	3082.96	0.93897	3082.96	0.93625
3081.53	0.99967	3081.53	0.9988	3081.53	0.98276	3081.53	0.95218	3081.53	0.9375	3081.53	0.92975	3081.53	0.92741	3081.53	0.92704	3081.53	0.9287	3081.53	0.92912	3081.53	0.93421	3081.53	0.93586	3081.53	0.93607	3081.53	0.93632	3081.53	0.93739	3081.53	0.93496
3080.1	0.9993	3080.1	0.99836	3080.1	0.98221	3080.1	0.95149	3080.1	0.93662	3080.1	0.92886	3080.1	0.92642	3080.1	0.92621	3080.1	0.92787	3080.1	0.92849	3080.1	0.93343	3080.1	0.93505	3080.1	0.93502	3080.1	0.93554	3080.1	0.93652	3080.1	0.93422
3078.68	0.9994	3078.68	0.99853	3078.68	0.98268	3078.68	0.95184	3078.68	0.93676	3078.68	0.92908	3078.68	0.92652	3078.68	0.92635	3078.68	0.92807	3078.68	0.92889	3078.68	0.93367	3078.68	0.93527	3078.68	0.93496	3078.68	0.93606	3078.68	0.93661	3078.68	0.93431
3077.25	0.99981	3077.25	0.99927	3077.25	0.98401	3077.25	0.95303	3077.25	0.93784	3077.25	0.93031	3077.25	0.92764	3077.25	0.92742	3077.25	0.92919	3077.25	0.93015	3077.25	0.93474	3077.25	0.93636	3077.25	0.93591	3077.25	0.93757	3077.25	0.93758	3077.25	0.93513
3075.82	1.00026	3075.82	1.00018	3075.82	0.98548	3075.82	0.95427	3075.82	0.9391	3075.82	0.93175	3075.82	0.92908	3075.82	0.92873	3075.82	0.9305	3075.82	0.93157	3075.82	0.93593	3075.82	0.93768	3075.82	0.93723	3075.82	0.93916	3075.82	0.93877	3075.82	0.93606
3074.39	1.00055	3074.39	1.00068	3074.39	0.98625	3074.39	0.9548	3074.39	0.93961	3074.39	0.93257	3074.39	0.92994	3074.39	0.9294	3074.39	0.9312	3074.39	0.93229	3074.39	0.93645	3074.39	0.93848	3074.39	0.93802	3074.39	0.9399	3074.39	0.9394	3074.39	0.93641
3072.96	1.00055	3072.96	1.00059	3072.96	0.98606	3072.96	0.95446	3072.96	0.93908	3072.96	0.93245	3072.96	0.92984	3072.96	0.92913	3072.96	0.93104	3072.96	0.93206	3072.96	0.93611	3072.96	0.93843	3072.96	0.93791	3072.96	0.9395	3072.96	0.93921	3072.96	0.936
3071.53	1.00044	3071.53	1.00028	3071.53	0.98527	3071.53	0.95372	3071.53	0.93797	3071.53	0.93164	3071.53	0.92907	3071.53	0.92823	3071.53	0.93033	3071.53	0.9312	3071.53	0.93525	3071.53	0.93762	3071.53	0.93718	3071.53	0.93838	3071.53	0.93852	3071.53	0.93515
3070.1	1.00019	3070.1	0.99988	3070.1	0.98431	3070.1	0.95298	3070.1	0.93682	3070.1	0.93051	3070.1	0.92805	3070.1	0.92718	3070.1	0.92945	3070.1	0.93018	3070.1	0.93426	3070.1	0.93637	3070.1	0.9362	3070.1	0.93716	3070.1	0.93767	3070.1	0.93421
3068.68	0.99994	3068.68	0.99955	3068.68	0.98341	3068.68	0.95233	3068.68	0.93578	3068.68	0.92928	3068.68	0.92702	3068.68	0.92625	3068.68	0.9285	3068.68	0.92921	3068.68	0.9333	3068.68	0.93505	3068.68	0.93517	3068.68	0.93616	3068.68	0.93679	3068.68	0.93325
3067.25	0.99982	3067.25	0.99936	3067.25	0.98269	3067.25	0.95172	3067.25	0.93487	3067.25	0.92815	3067.25	0.9261	3067.25	0.92551	3067.25	0.92758	3067.25	0.92841	3067.25	0.93254	3067.25	0.93411	3067.25	0.93423	3067.25	0.93546	3067.25	0.93597	3067.25	0.93232
3065.82	0.99988	3065.82	0.99945	3065.82	0.98239	3065.82	0.95129	3065.82	0.93432	3065.82	0.92745	3065.82	0.92553	3065.82	0.92506	3065.82	0.92698	3065.82	0.92791	3065.82	0.93225	3065.82	0.93386	3065.82	0.93368	3065.82	0.93516	3065.82	0.9355	3065.82	0.93171
3064.39	1.00003	3064.39	0.99977	3064.39	0.98255	3064.39	0.95113	3064.39	0.93432	3064.39	0.92728	3064.39	0.92543	3064.39	0.92495	3064.39	0.92688	3064.39	0.92782	3064.39	0.93249	3064.39	0.93424	3064.39	0.93374	3064.39	0.9353	3064.39	0.93554	3064.39	0.93171
3062.96	1	3062.96	1	3062.96	0.98276	3062.96	0.95102	3062.96	0.93453	3062.96	0.9273	3062.96	0.92549	3062.96	0.92491	3062.96	0.92699	3062.96	0.92787	3062.96	0.93286	3062.96	0.93463	3062.96	0.93412	3062.96	0.93554	3062.96	0.93574	3062.96	0.93211
3061.53	0.9997	3061.53	0.99989	3061.53	0.98253	3061.53	0.95052	3061.53	0.93431	3061.53	0.92704	3061.53	0.92524	3061.53	0.92464	3061.53	0.92678	3061.53	0.92762	3061.53	0.9328	3061.53	0.93447	3061.53	0.93432	3061.53	0.9354	3061.53	0.93557	3061.53	0.93233
3060.1	0.99918	3060.1	0.99936	3060.1	0.98179	3060.1	0.94951	3060.1	0.93343	3060.1	0.92638	3060.1	0.92456	3060.1	0.92408	3060.1	0.92607	3060.1	0.92689	3060.1	0.93217	3060.1	0.9337	3060.1	0.934	3060.1	0.93468	3060.1	0.93494	3060.1	0.932
3058.68	0.99862	3058.68	0.99869	3058.68	0.98078	3058.68	0.94817	3058.68	0.93215	3058.68	0.92544	3058.68	0.92356	3058.68	0.92326	3058.68	0.92502	3058.68	0.92585	3058.68	0.93119	3058.68	0.93269	3058.68	0.93313	3058.68	0.93362	3058.68	0.9341	3058.68	0.93118
3057.25	0.99811	3057.25	0.99807	3057.25	0.97969	3057.25	0.9468	3057.25	0.93084	3057.25	0.92437	3057.25	0.92241	3057.25	0.92217	3057.25	0.92391	3057.25	0.9248	3057.25	0.93019	3057.25	0.93178	3057.25	0.932	3057.25	0.93263	3057.25	0.93329	3057.25	0.93016
3055.82	0.99768	3055.82	0.99749	3055.82	0.97863	3055.82	0.9457	3055.82	0.92977	3055.82	0.92335	3055.82	0.92126	3055.82	0.92095	3055.82	0.923	3055.82	0.92397	3055.82	0.92951	3055.82	0.93118	3055.82	0.93102	3055.82	0.93201	3055.82	0.93266	3055.82	0.92928
3054.39	0.99726	3054.39	0.99692	3054.39	0.9776	3054.39	0.94488	3054.39	0.92889	3054.39	0.92246	3054.39	0.9202	3054.39	0.91987	3054.39	0.92236	3054.39	0.92337	3054.39	0.92923	3054.39	0.93082	3054.39	0.93039	3054.39	0.93171	3054.39	0.93216	3054.39	0.92864
3052.96	0.99671	3052.96	0.99624	3052.96	0.97651	3052.96	0.94408	3052.96	0.92802	3052.96	0.92151	3052.96	0.91927	3052.96	0.91898	3052.96	0.92186	3052.96	0.92283	3052.96	0.92901	3052.96	0.9304	3052.96	0.92989	3052.96	0.9313	3052.96	0.9316	3052.96	0.9281
3051.53	0.996	3051.53	0.99549	3051.53	0.97539	3051.53	0.9432	3051.53	0.92711	3051.53	0.92043	3051.53	0.91853	3051.53	0.91827	3051.53	0.92135	3051.53	0.92231	3051.53	0.9286	3051.53	0.92977	3051.53	0.92939	3051.53	0.9306	3051.53	0.93093	3051.53	0.92759
3050.1	0.99526	3050.1	0.99481	3050.1	0.97448	3050.1	0.94244	3050.1	0.92638	3050.1	0.91947	3050.1	0.91807	3050.1	0.91777	3050.1	0.92092	3050.1	0.92196	3050.1	0.92813	3050.1	0.9291	3050.1	0.929	3050.1	0.92985	3050.1	0.93036	3050.1	0.9272
3048.68	0.99467	3048.68	0.99426	3048.68	0.9739	3048.68	0.94198	3048.68	0.92593	3048.68	0.91887	3048.68	0.91773	3048.68	0.91748	3048.68	0.92059	3048.68	0.92176	3048.68	0.92774	3048.68	0.92857	3048.68	0.92876	3048.68	0.92929	3048.68	0.92995	3048.68	0.9269
3047.25	0.99416	3047.25	0.9937	3047.25	0.97346	3047.25	0.9416	3047.25	0.92555	3047.25	0.91855	3047.25	0.91722	3047.25	0.91717	3047.25	0.92014	3047.25	0.92144	3047.25	0.92723	3047.25	0.92807	3047.25	0.92846	3047.25	0.92879	3047.25	0.92947	3047.25	0.92649
3045.82	0.9935	3045.82	0.993	3045.82	0.9729	3045.82	0.94093	3045.82	0.92501	3045.82	0.91822	3045.82	0.91647	3045.82	0.91662	3045.82	0.91934	3045.82	0.92082	3045.82	0.92634	3045.82	0.92737	3045.82	0.92786	3045.82	0.92814	3045.82	0.92872	3045.82	0.92582
3044.39	0.99261	3044.39	0.99217	3044.39	0.97225	3044.39	0.93996	3044.39	0.92432	3044.39	0.91776	3044.39	0.91576	3044.39	0.9159	3044.39	0.9184	3044.39	0.92003	3044.39	0.92524	3044.39	0.9265	3044.39	0.92706	3044.39	0.92743	3044.39	0.92785	3044.39	0.92504
3042.96	0.99162	3042.96	0.99129	3042.96	0.97163	3042.96	0.93899	3042.96	0.9237	3042.96	0.91729	3042.96	0.91531	3042.96	0.91532	3042.96	0.91772	3042.96	0.9194	3042.96	0.92435	3042.96	0.92572	3042.96	0.92631	3042.96	0.92689	3042.96	0.92719	3042.96	0.92444
3041.53	0.9907	3041.53	0.9904	3041.53	0.97099	3041.53	0.93824	3041.53	0.92325	3041.53	0.91697	3041.53	0.91508	3041.53	0.91499	3041.53	0.91746	3041.53	0.91907	3041.53	0.92389	3041.53	0.92525	3041.53	0.92578	3041.53	0.9266	3041.53	0.92683	3041.53	0.92415
3040.1	0.98991	3040.1	0.98967	3040.1	0.97058	3040.1	0.93812	3040.1	0.92329	3040.1	0.9172	3040.1	0.91526	3040.1	0.91521	3040.1	0.9178	3040.1	0.91933	3040.1	0.92413	3040.1	0.9255	3040.1	0.92587	3040.1	0.92687	3040.1	0.92705	3040.1	0.92443
3038.67	0.98904	3038.67	0.98883	3038.67	0.97016	3038.67	0.93824	3038.67	0.92345	3038.67	0.91757	3038.67	0.91546	3038.67	0.91556	3038.67	0.91824	3038.67	0.91968	3038.67	0.9246	3038.67	0.92606	3038.67	0.92624	3038.67	0.92727	3038.67	0.92747	3038.67	0.92499
3037.25	0.98788	3037.25	0.98752	3037.25	0.96939	3037.25	0.93798	3037.25	0.92325	3037.25	0.91742	3037.25	0.91521	3037.25	0.91546	3037.25	0.91824	3037.25	0.91944	3037.25	0.9247	3037.25	0.92621	3037.25	0.92633	3037.25	0.92719	3037.25	0.92755	3037.25	0.92531
3035.82	0.9865	3035.82	0.98587	3035.82	0.96839	3035.82	0.93728	3035.82	0.92283	3035.82	0.91683	3035.82	0.91464	3035.82	0.91501	3035.82	0.91789	3035.82	0.91875	3035.82	0.92438	3035.82	0.92581	3035.82	0.92603	3035.82	0.92666	3035.82	0.92721	3035.82	0.92526
3034.39	0.9851	3034.39	0.98434	3034.39	0.96768	3034.39	0.93672	3034.39	0.92272	3034.39	0.91645	3034.39	0.91439	3034.39	0.91485	3034.39	0.91776	3034.39	0.91837	3034.39	0.92408	3034.39	0.92536	3034.39	0.92575	3034.39	0.92622	3034.39	0.92686	3034.39	0.92517
3032.96	0.98384	3032.96	0.98325	3032.96	0.96773	3032.96	0.93698	3032.96	0.92339	3032.96	0.91692	3032.96	0.915	3032.96	0.91556	3032.96	0.91835	3032.96	0.91895	3032.96	0.9243	3032.96	0.9255	3032.96	0.92596	3032.96	0.92647	3032.96	0.92699	3032.96	0.9255
3031.53	0.98279	3031.53	0.9826	3031.53	0.96861	3031.53	0.93833	3031.53	0.9249	3031.53	0.91839	3031.53	0.91664	3031.53	0.91719	3031.53	0.91973	3031.53	0.92063	3031.53	0.92531	3031.53	0.92655	3031.53	0.92693	3031.53	0.92756	3031.53	0.92786	3031.53	0.92648
3030.1	0.98186	3030.1	0.98219	3030.1	0.97006	3030.1	0.94043	3030.1	0.92696	3030.1	0.92062	3030.1	0.91901	3030.1	0.91941	3030.1	0.92162	3030.1	0.92298	3030.1	0.92696	3030.1	0.92827	3030.1	0.9285	3030.1	0.92924	3030.1	0.92929	3030.1	0.92794
3028.67	0.98074	3028.67	0.98169	3028.67	0.97158	3028.67	0.94256	3028.67	0.92901	3028.67	0.92304	3028.67	0.92148	3028.67	0.92163	3028.67	0.92349	3028.67	0.92529	3028.67	0.92872	3028.67	0.93005	3028.67	0.93021	3028.67	0.93094	3028.67	0.93085	3028.67	0.92942
3027.25	0.9791	3027.25	0.98073	3027.25	0.97263	3027.25	0.94414	3027.25	0.93059	3027.25	0.92499	3027.25	0.92341	3027.25	0.92336	3027.25	0.92492	3027.25	0.9269	3027.25	0.92998	3027.25	0.93128	3027.25	0.93145	3027.25	0.93213	3027.25	0.9321	3027.25	0.93049
3025.82	0.97687	3025.82	0.97927	3025.82	0.97305	3025.82	0.94518	3025.82	0.93174	3025.82	0.92631	3025.82	0.92469	3025.82	0.92454	3025.82	0.92594	3025.82	0.9278	3025.82	0.93067	3025.82	0.93187	3025.82	0.93205	3025.82	0.93278	3025.82	0.93292	3025.82	0.93117
3024.39	0.97442	3024.39	0.97779	3024.39	0.97344	3024.39	0.9464	3024.39	0.93321	3024.39	0.92778	3024.39	0.92607	3024.39	0.92589	3024.39	0.92731	3024.39	0.92884	3024.39	0.93155	3024.39	0.93263	3024.39	0.93271	3024.39	0.93363	3024.39	0.93389	3024.39	0.93207
3022.96	0.97215	3022.96	0.97666	3022.96	0.97442	3022.96	0.94836	3022.96	0.93557	3022.96	0.9301	3022.96	0.92822	3022.96	0.92801	3022.96	0.92953	3022.96	0.93071	3022.96	0.93326	3022.96	0.93429	3022.96	0.9342	3022.96	0.93531	3022.96	0.93556	3022.96	0.93369
3021.53	0.97011	3021.53	0.9757	3021.53	0.97593	3021.53	0.95084	3021.53	0.9386	3021.53	0.93321	3021.53	0.93106	3021.53	0.93077	3021.53	0.93239	3021.53	0.93325	3021.53	0.93565	3021.53	0.93673	3021.53	0.93655	3021.53	0.93767	3021.53	0.93783	3021.53	0.93588
3020.1	0.96793	3020.1	0.97431	3020.1	0.97721	3020.1	0.95302	3020.1	0.94137	3020.1	0.93618	3020.1	0.9338	3020.1	0.93339	3020.1	0.93503	3020.1	0.93563	3020.1	0.93786	3020.1	0.93902	3020.1	0.93887	3020.1	0.93981	3020.1	0.93996	3020.1	0.93791
3018.67	0.96544	3018.67	0.97251	3018.67	0.97828	3018.67	0.95495	3018.67	0.94379	3018.67	0.93885	3018.67	0.93646	3018.67	0.93587	3018.67	0.93747	3018.67	0.93791	3018.67	0.93983	3018.67	0.94108	3018.67	0.94102	3018.67	0.94168	3018.67	0.94193	3018.67	0.93977
3017.25	0.9624	3017.25	0.96991	3017.25	0.97853	3017.25	0.95605	3017.25	0.9453	3017.25	0.94054	3017.25	0.93827	3017.25	0.93751	3017.25	0.93903	3017.25	0.93941	3017.25	0.9409	3017.25	0.9423	3017.25	0.94222	3017.25	0.94263	3017.25	0.94295	3017.25	0.94091
3015.82	0.95873	3015.82	0.96623	3015.82	0.97756	3015.82	0.95593	3015.82	0.94553	3015.82	0.94092	3015.82	0.93868	3015.82	0.93783	3015.82	0.93916	3015.82	0.93959	3015.82	0.94069	3015.82	0.94224	3015.82	0.942	3015.82	0.94226	3015.82	0.94253	3015.82	0.94095
3014.39	0.95463	3014.39	0.96194	3014.39	0.97596	3014.39	0.95523	3014.39	0.94524	3014.39	0.9407	3014.39	0.93836	3014.39	0.93749	3014.39	0.93857	3014.39	0.93908	3014.39	0.93992	3014.39	0.94156	3014.39	0.94106	3014.39	0.94131	3014.39	0.94146	3014.39	0.94043
3012.96	0.95037	3012.96	0.95788	3012.96	0.97485	3012.96	0.95516	3012.96	0.94568	3012.96	0.94109	3012.96	0.93873	3012.96	0.93785	3012.96	0.9387	3012.96	0.93929	3012.96	0.93983	3012.96	0.94148	3012.96	0.94075	3012.96	0.94105	3012.96	0.94114	3012.96	0.94043
3011.53	0.94602	3011.53	0.95455	3011.53	0.97493	3011.53	0.95647	3011.53	0.94761	3011.53	0.94281	3011.53	0.94062	3011.53	0.93975	3011.53	0.94047	3011.53	0.94104	3011.53	0.94113	3011.53	0.94277	3011.53	0.94191	3011.53	0.9422	3011.53	0.94241	3011.53	0.94157
3010.1	0.94146	3010.1	0.95155	3010.1	0.97579	3010.1	0.95872	3010.1	0.95045	3010.1	0.94546	3010.1	0.94356	3010.1	0.94271	3010.1	0.94331	3010.1	0.94378	3010.1	0.94338	3010.1	0.94494	3010.1	0.94403	3010.1	0.94424	3010.1	0.94471	3010.1	0.94349
3008.67	0.93653	3008.67	0.94805	3008.67	0.97628	3008.67	0.96064	3008.67	0.95283	3008.67	0.94788	3008.67	0.94614	3008.67	0.94536	3008.67	0.94575	3008.67	0.94606	3008.67	0.94531	3008.67	0.94665	3008.67	0.94572	3008.67	0.94588	3008.67	0.94656	3008.67	0.94512
3007.25	0.93144	3007.25	0.94405	3007.25	0.97631	3007.25	0.9621	3007.25	0.95457	3007.25	0.94998	3007.25	0.94813	3007.25	0.94751	3007.25	0.94755	3007.25	0.94768	3007.25	0.94673	3007.25	0.94776	3007.25	0.94687	3007.25	0.94696	3007.25	0.94773	3007.25	0.94631
3005.82	0.92638	3005.82	0.93985	3005.82	0.97607	3005.82	0.96322	3005.82	0.95596	3005.82	0.95184	3005.82	0.94969	3005.82	0.9493	3005.82	0.94896	3005.82	0.94888	3005.82	0.94771	3005.82	0.94849	3005.82	0.94773	3005.82	0.9477	3005.82	0.94849	3005.82	0.94723
3004.39	0.92138	3004.39	0.93559	3004.39	0.97566	3004.39	0.96408	3004.39	0.95724	3004.39	0.95346	3004.39	0.95103	3004.39	0.9508	3004.39	0.95017	3004.39	0.94994	3004.39	0.94841	3004.39	0.94915	3004.39	0.94846	3004.39	0.94835	3004.39	0.94914	3004.39	0.94806
3002.96	0.91627	3002.96	0.93113	3002.96	0.97496	3002.96	0.96453	3002.96	0.95831	3002.96	0.95468	3002.96	0.95217	3002.96	0.95187	3002.96	0.95119	3002.96	0.9509	3002.96	0.94893	3002.96	0.9498	3002.96	0.94904	3002.96	0.94901	3002.96	0.94973	3002.96	0.94884
3001.53	0.91085	3001.53	0.92631	3001.53	0.97375	3001.53	0.96439	3001.53	0.95893	3001.53	0.95544	3001.53	0.95299	3001.53	0.95238	3001.53	0.95195	3001.53	0.95161	3001.53	0.94926	3001.53	0.95027	3001.53	0.94942	3001.53	0.94957	3001.53	0.9501	3001.53	0.94941
3000.1	0.9053	3000.1	0.92167	3000.1	0.97268	3000.1	0.9644	3000.1	0.95978	3000.1	0.95649	3000.1	0.95417	3000.1	0.95317	3000.1	0.95306	3000.1	0.95268	3000.1	0.95013	3000.1	0.9512	3000.1	0.95032	3000.1	0.95062	3000.1	0.95091	3000.1	0.95025
2998.67	0.9	2998.67	0.91788	2998.67	0.97251	2998.67	0.96538	2998.67	0.96156	2998.67	0.95847	2998.67	0.95638	2998.67	0.95511	2998.67	0.95512	2998.67	0.95476	2998.67	0.95225	2998.67	0.95329	2998.67	0.95238	2998.67	0.95277	2998.67	0.9529	2998.67	0.95193
2997.24	0.89451	2997.24	0.91325	2997.24	0.97033	2997.24	0.96418	2997.24	0.96092	2997.24	0.95792	2997.24	0.95612	2997.24	0.95483	2997.24	0.95468	2997.24	0.95446	2997.24	0.95229	2997.24	0.95323	2997.24	0.95215	2997.24	0.95261	2997.24	0.95283	2997.24	0.95183
2995.82	0.88931	2995.82	0.9087	2995.82	0.96753	2995.82	0.96214	2995.82	0.95909	2995.82	0.95617	2995.82	0.95469	2995.82	0.95356	2995.82	0.95317	2995.82	0.95318	2995.82	0.95159	2995.82	0.95238	2995.82	0.95109	2995.82	0.95157	2995.82	0.95208	2995.82	0.95103
2994.39	0.8842	2994.39	0.90429	2994.39	0.96491	2994.39	0.96024	2994.39	0.95729	2994.39	0.95458	2994.39	0.95335	2994.39	0.95242	2994.39	0.9519	2994.39	0.95217	2994.39	0.95119	2994.39	0.95188	2994.39	0.95058	2994.39	0.95093	2994.39	0.95171	2994.39	0.9506
2992.96	0.8784	2992.96	0.89959	2992.96	0.9637	2992.96	0.96032	2992.96	0.95779	2992.96	0.95552	2992.96	0.9544	2992.96	0.95377	2992.96	0.95325	2992.96	0.95378	2992.96	0.95321	2992.96	0.95388	2992.96	0.95287	2992.96	0.95299	2992.96	0.95385	2992.96	0.95275
2991.53	0.87154	2991.53	0.89425	2991.53	0.96446	2991.53	0.9633	2991.53	0.96169	2991.53	0.96008	2991.53	0.95904	2991.53	0.95881	2991.53	0.95846	2991.53	0.95915	2991.53	0.95874	2991.53	0.95945	2991.53	0.95882	2991.53	0.95884	2991.53	0.95957	2991.53	0.95867
2990.1	0.86483	2990.1	0.88894	2990.1	0.96609	2990.1	0.96747	2990.1	0.96695	2990.1	0.96603	2990.1	0.96516	2990.1	0.96525	2990.1	0.96524	2990.1	0.96592	2990.1	0.96559	2990.1	0.9664	2990.1	0.96597	2990.1	0.96612	2990.1	0.96658	2990.1	0.96611
2988.67	0.86051	2988.67	0.88531	2988.67	0.9669	2988.67	0.96987	2988.67	0.9701	2988.67	0.96958	2988.67	0.96903	2988.67	0.96909	2988.67	0.96945	2988.67	0.96996	2988.67	0.96984	2988.67	0.97081	2988.67	0.97026	2988.67	0.97067	2988.67	0.97078	2988.67	0.97087
2987.24	0.85977	2987.24	0.88451	2987.24	0.9665	2987.24	0.96954	2987.24	0.96996	2987.24	0.9694	2987.24	0.96919	2987.24	0.96892	2987.24	0.96944	2987.24	0.96974	2987.24	0.96992	2987.24	0.97108	2987.24	0.97023	2987.24	0.9708	2987.24	0.97063	2987.24	0.97114
2985.82	0.86189	2985.82	0.8863	2985.82	0.9661	2985.82	0.96821	2985.82	0.96845	2985.82	0.96758	2985.82	0.96748	2985.82	0.96693	2985.82	0.96734	2985.82	0.96753	2985.82	0.96789	2985.82	0.96913	2985.82	0.96814	2985.82	0.96865	2985.82	0.96835	2985.82	0.96899
2984.39	0.86554	2984.39	0.88988	2984.39	0.96705	2984.39	0.96808	2984.39	0.96797	2984.39	0.96685	2984.39	0.96655	2984.39	0.96597	2984.39	0.96615	2984.39	0.96644	2984.39	0.96668	2984.39	0.96785	2984.39	0.96703	2984.39	0.96728	2984.39	0.96701	2984.39	0.96758
2982.96	0.8698	2982.96	0.89452	2982.96	0.96972	2982.96	0.97004	2982.96	0.96953	2982.96	0.96834	2982.96	0.96783	2982.96	0.96732	2982.96	0.96731	2982.96	0.96788	2982.96	0.96784	2982.96	0.96881	2982.96	0.96831	2982.96	0.96823	2982.96	0.96807	2982.96	0.96855
2981.53	0.8742	2981.53	0.89953	2981.53	0.97364	2981.53	0.97375	2981.53	0.97292	2981.53	0.97174	2981.53	0.97135	2981.53	0.97076	2981.53	0.97074	2981.53	0.97151	2981.53	0.97123	2981.53	0.97204	2981.53	0.97171	2981.53	0.97139	2981.53	0.97141	2981.53	0.97177
2980.1	0.87846	2980.1	0.90427	2980.1	0.97805	2980.1	0.97837	2980.1	0.97734	2980.1	0.97614	2980.1	0.9762	2980.1	0.97546	2980.1	0.97553	2980.1	0.97619	2980.1	0.97581	2980.1	0.9766	2980.1	0.97621	2980.1	0.97588	2980.1	0.97613	2980.1	0.97623
2978.67	0.88249	2978.67	0.90841	2978.67	0.98242	2978.67	0.98309	2978.67	0.982	2978.67	0.98076	2978.67	0.98127	2978.67	0.98053	2978.67	0.98065	2978.67	0.98097	2978.67	0.98054	2978.67	0.98143	2978.67	0.98088	2978.67	0.98077	2978.67	0.98124	2978.67	0.98094
2977.24	0.88622	2977.24	0.91195	2977.24	0.98658	2977.24	0.98747	2977.24	0.98648	2977.24	0.98524	2977.24	0.98596	2977.24	0.98546	2977.24	0.98549	2977.24	0.9855	2977.24	0.98506	2977.24	0.98602	2977.24	0.98533	2977.24	0.98554	2977.24	0.98617	2977.24	0.98553
2975.82	0.88949	2975.82	0.91493	2975.82	0.99041	2975.82	0.99143	2975.82	0.99069	2975.82	0.98956	2975.82	0.99023	2975.82	0.99009	2975.82	0.98997	2975.82	0.98988	2975.82	0.98952	2975.82	0.99042	2975.82	0.98968	2975.82	0.99013	2975.82	0.99076	2975.82	0.99008
2974.39	0.89219	2974.39	0.91741	2974.39	0.99377	2974.39	0.99495	2974.39	0.99451	2974.39	0.99369	2974.39	0.99412	2974.39	0.99422	2974.39	0.99411	2974.39	0.99403	2974.39	0.99388	2974.39	0.99457	2974.39	0.99394	2974.39	0.99445	2974.39	0.99491	2974.39	0.99449
2972.96	0.89444	2972.96	0.91962	2972.96	0.99649	2972.96	0.99783	2972.96	0.9976	2972.96	0.99723	2972.96	0.99738	2972.96	0.99751	2972.96	0.99759	2972.96	0.99748	2972.96	0.99758	2972.96	0.99796	2972.96	0.99755	2972.96	0.99795	2972.96	0.99819	2972.96	0.99807
2971.53	0.89667	2971.53	0.92196	2971.53	0.99847	2971.53	0.99962	2971.53	0.99952	2971.53	0.99951	2971.53	0.99949	2971.53	0.99954	2971.53	0.99973	2971.53	0.9996	2971.53	0.9998	2971.53	0.99989	2971.53	0.99972	2971.53	0.99991	2971.53	0.99998	2971.53	1.00001
2970.1	0.89937	2970.1	0.92463	2970.1	0.99963	2970.1	1	2970.1	1	2970.1	1	2970.1	1	2970.1	1	2970.1	1	2970.1	1	2970.1	1	2970.1	1	2970.1	1	2970.1	1	2970.1	1	2970.1	1
2968.67	0.90272	2968.67	0.92759	2968.67	1	2968.67	0.99964	2968.67	0.99968	2968.67	0.99946	2968.67	0.99956	2968.67	0.9995	2968.67	0.99924	2968.67	0.99953	2968.67	0.99914	2968.67	0.99939	2968.67	0.99944	2968.67	0.99931	2968.67	0.99937	2968.67	0.99929
2967.24	0.90656	2967.24	0.93075	2967.24	0.99992	2967.24	0.99855	2967.24	0.9983	2967.24	0.99783	2967.24	0.99797	2967.24	0.99769	2967.24	0.99744	2967.24	0.998	2967.24	0.99707	2967.24	0.99772	2967.24	0.99776	2967.24	0.99752	2967.24	0.99778	2967.24	0.99768
2965.82	0.91059	2965.82	0.9341	2965.82	0.99964	2965.82	0.99728	2965.82	0.99643	2965.82	0.99588	2965.82	0.99582	2965.82	0.99532	2965.82	0.99535	2965.82	0.99605	2965.82	0.99456	2965.82	0.99554	2965.82	0.9956	2965.82	0.99521	2965.82	0.99569	2965.82	0.99566
2964.39	0.91451	2964.39	0.93744	2964.39	0.99938	2964.39	0.99619	2964.39	0.99471	2964.39	0.9942	2964.39	0.99369	2964.39	0.99327	2964.39	0.99351	2964.39	0.99425	2964.39	0.99228	2964.39	0.99331	2964.39	0.99354	2964.39	0.99298	2964.39	0.99355	2964.39	0.9937
2962.96	0.9181	2962.96	0.94041	2962.96	0.99927	2962.96	0.99544	2962.96	0.99355	2962.96	0.99301	2962.96	0.99198	2962.96	0.99192	2962.96	0.99217	2962.96	0.99287	2962.96	0.99055	2962.96	0.99146	2962.96	0.99194	2962.96	0.9913	2962.96	0.99176	2962.96	0.99211
2961.53	0.92131	2961.53	0.94283	2961.53	0.99928	2961.53	0.99496	2961.53	0.99285	2961.53	0.9921	2961.53	0.99083	2961.53	0.99098	2961.53	0.99124	2961.53	0.99179	2961.53	0.98937	2961.53	0.99011	2961.53	0.99076	2961.53	0.99018	2961.53	0.99041	2961.53	0.99091
2960.1	0.92417	2960.1	0.94481	2960.1	0.99931	2960.1	0.99444	2960.1	0.99218	2960.1	0.9911	2960.1	0.98995	2960.1	0.99001	2960.1	0.99035	2960.1	0.99064	2960.1	0.98836	2960.1	0.98894	2960.1	0.98967	2960.1	0.9892	2960.1	0.98923	2960.1	0.98975
2958.67	0.92668	2958.67	0.94657	2958.67	0.99914	2958.67	0.99354	2958.67	0.99109	2958.67	0.98963	2958.67	0.9888	2958.67	0.98875	2958.67	0.98905	2958.67	0.98905	2958.67	0.98701	2958.67	0.9874	2958.67	0.98818	2958.67	0.98784	2958.67	0.98776	2958.67	0.98806
2957.24	0.9288	2957.24	0.94821	2957.24	0.99849	2957.24	0.99211	2957.24	0.98942	2957.24	0.9875	2957.24	0.98693	2957.24	0.98693	2957.24	0.987	2957.24	0.98671	2957.24	0.98488	2957.24	0.98512	2957.24	0.98587	2957.24	0.98573	2957.24	0.98559	2957.24	0.98549
2955.81	0.93046	2955.81	0.94968	2955.81	0.99723	2955.81	0.99029	2955.81	0.98727	2955.81	0.98485	2955.81	0.98435	2955.81	0.98434	2955.81	0.98417	2955.81	0.98366	2955.81	0.98191	2955.81	0.98217	2955.81	0.98274	2955.81	0.98285	2955.81	0.98266	2955.81	0.98213
2954.39	0.93153	2954.39	0.95082	2954.39	0.99545	2954.39	0.98821	2954.39	0.98476	2954.39	0.98191	2954.39	0.98128	2954.39	0.98105	2954.39	0.9808	2954.39	0.98014	2954.39	0.97832	2954.39	0.97875	2954.39	0.97908	2954.39	0.97933	2954.39	0.97914	2954.39	0.97832
2952.96	0.9321	2952.96	0.95141	2952.96	0.99322	2952.96	0.98568	2952.96	0.98179	2952.96	0.97873	2952.96	0.97775	2952.96	0.97727	2952.96	0.97704	2952.96	0.97627	2952.96	0.97428	2952.96	0.97487	2952.96	0.97504	2952.96	0.97525	2952.96	0.97515	2952.96	0.97418
2951.53	0.93241	2951.53	0.95144	2951.53	0.99055	2951.53	0.98246	2951.53	0.97822	2951.53	0.97516	2951.53	0.97374	2951.53	0.97312	2951.53	0.97293	2951.53	0.97204	2951.53	0.96976	2951.53	0.97042	2951.53	0.97054	2951.53	0.97066	2951.53	0.97072	2951.53	0.96954
2950.1	0.93264	2950.1	0.9511	2950.1	0.98764	2950.1	0.97874	2950.1	0.97423	2950.1	0.97122	2950.1	0.96956	2950.1	0.96872	2950.1	0.96857	2950.1	0.96761	2950.1	0.96493	2950.1	0.96565	2950.1	0.96569	2950.1	0.9658	2950.1	0.96608	2950.1	0.96453
2948.67	0.93254	2948.67	0.95045	2948.67	0.98479	2948.67	0.97516	2948.67	0.9703	2948.67	0.96728	2948.67	0.96567	2948.67	0.96444	2948.67	0.96429	2948.67	0.96336	2948.67	0.9603	2948.67	0.96116	2948.67	0.961	2948.67	0.96117	2948.67	0.96164	2948.67	0.95973
2947.24	0.93179	2947.24	0.94935	2947.24	0.98215	2947.24	0.97221	2947.24	0.96692	2947.24	0.96382	2947.24	0.96233	2947.24	0.96078	2947.24	0.96049	2947.24	0.95968	2947.24	0.95637	2947.24	0.95739	2947.24	0.95701	2947.24	0.95721	2947.24	0.95776	2947.24	0.95571
2945.81	0.93049	2945.81	0.94781	2945.81	0.97978	2945.81	0.96987	2945.81	0.96417	2945.81	0.96112	2945.81	0.9595	2945.81	0.95794	2945.81	0.95737	2945.81	0.9567	2945.81	0.95328	2945.81	0.95431	2945.81	0.95395	2945.81	0.9541	2945.81	0.95457	2945.81	0.95265
2944.39	0.92922	2944.39	0.94624	2944.39	0.97773	2944.39	0.96787	2944.39	0.9619	2944.39	0.95909	2944.39	0.95712	2944.39	0.95578	2944.39	0.95494	2944.39	0.95441	2944.39	0.95092	2944.39	0.95176	2944.39	0.95175	2944.39	0.95176	2944.39	0.95208	2944.39	0.9504
2942.96	0.92865	2942.96	0.94531	2942.96	0.97619	2942.96	0.96621	2942.96	0.96007	2942.96	0.95755	2942.96	0.95525	2942.96	0.95414	2942.96	0.95323	2942.96	0.95282	2942.96	0.94926	2942.96	0.94986	2942.96	0.95029	2942.96	0.95011	2942.96	0.95033	2942.96	0.94885
2941.53	0.92901	2941.53	0.9455	2941.53	0.97542	2941.53	0.96524	2941.53	0.95897	2941.53	0.95656	2941.53	0.95414	2941.53	0.95318	2941.53	0.95245	2941.53	0.95206	2941.53	0.9485	2941.53	0.94903	2941.53	0.94956	2941.53	0.94927	2941.53	0.94952	2941.53	0.9482
2940.1	0.93014	2940.1	0.94676	2940.1	0.97556	2940.1	0.96523	2940.1	0.9589	2940.1	0.95639	2940.1	0.95407	2940.1	0.95322	2940.1	0.95277	2940.1	0.95226	2940.1	0.9489	2940.1	0.94949	2940.1	0.9498	2940.1	0.94947	2940.1	0.94981	2940.1	0.94866
2938.67	0.93174	2938.67	0.9486	2938.67	0.97642	2938.67	0.966	2938.67	0.95982	2938.67	0.95714	2938.67	0.95504	2938.67	0.95431	2938.67	0.95401	2938.67	0.95334	2938.67	0.95032	2938.67	0.951	2938.67	0.95106	2938.67	0.95071	2938.67	0.95109	2938.67	0.95011
2937.24	0.93355	2937.24	0.95048	2937.24	0.9776	2937.24	0.96721	2937.24	0.96137	2937.24	0.9586	2937.24	0.95666	2937.24	0.95609	2937.24	0.95572	2937.24	0.95499	2937.24	0.95226	2937.24	0.95302	2937.24	0.953	2937.24	0.95268	2937.24	0.95301	2937.24	0.95212
2935.81	0.93543	2935.81	0.95217	2935.81	0.97886	2935.81	0.96868	2935.81	0.96318	2935.81	0.9604	2935.81	0.95851	2935.81	0.95805	2935.81	0.95751	2935.81	0.95687	2935.81	0.95429	2935.81	0.95511	2935.81	0.95513	2935.81	0.95492	2935.81	0.95516	2935.81	0.9543
2934.39	0.93727	2934.39	0.95373	2934.39	0.98028	2934.39	0.97044	2934.39	0.96512	2934.39	0.96236	2934.39	0.96042	2934.39	0.95998	2934.39	0.95934	2934.39	0.95888	2934.39	0.95635	2934.39	0.9572	2934.39	0.95729	2934.39	0.95719	2934.39	0.95734	2934.39	0.95653
2932.96	0.93889	2932.96	0.95521	2932.96	0.98205	2932.96	0.97248	2932.96	0.96722	2932.96	0.96448	2932.96	0.96251	2932.96	0.96204	2932.96	0.96138	2932.96	0.96116	2932.96	0.95868	2932.96	0.95953	2932.96	0.95969	2932.96	0.95961	2932.96	0.95962	2932.96	0.95896
2931.53	0.94013	2931.53	0.95654	2931.53	0.98409	2931.53	0.97464	2931.53	0.96949	2931.53	0.96674	2931.53	0.96485	2931.53	0.96444	2931.53	0.96379	2931.53	0.96381	2931.53	0.96137	2931.53	0.96226	2931.53	0.96246	2931.53	0.96232	2931.53	0.96221	2931.53	0.96171
2930.1	0.94098	2930.1	0.95761	2930.1	0.98607	2930.1	0.97671	2930.1	0.97179	2930.1	0.96905	2930.1	0.96737	2930.1	0.96706	2930.1	0.96654	2930.1	0.96659	2930.1	0.96427	2930.1	0.96526	2930.1	0.96544	2930.1	0.96524	2930.1	0.96512	2930.1	0.96464
2928.67	0.94152	2928.67	0.95835	2928.67	0.98772	2928.67	0.97858	2928.67	0.97392	2928.67	0.97125	2928.67	0.96986	2928.67	0.96958	2928.67	0.96938	2928.67	0.96918	2928.67	0.96711	2928.67	0.96823	2928.67	0.96834	2928.67	0.96808	2928.67	0.9681	2928.67	0.9675
2927.24	0.94173	2927.24	0.95875	2927.24	0.98896	2927.24	0.98023	2927.24	0.97575	2927.24	0.97327	2927.24	0.97213	2927.24	0.97177	2927.24	0.97198	2927.24	0.97144	2927.24	0.96976	2927.24	0.97089	2927.24	0.97095	2927.24	0.97065	2927.24	0.97082	2927.24	0.97013
2925.81	0.94168	2925.81	0.95889	2925.81	0.9899	2925.81	0.98168	2925.81	0.97741	2925.81	0.9752	2925.81	0.97421	2925.81	0.97368	2925.81	0.97423	2925.81	0.97351	2925.81	0.97226	2925.81	0.97321	2925.81	0.97328	2925.81	0.97301	2925.81	0.97326	2925.81	0.97252
2924.39	0.94154	2924.39	0.95898	2924.39	0.99068	2924.39	0.983	2924.39	0.97904	2924.39	0.97714	2924.39	0.97619	2924.39	0.97552	2924.39	0.97626	2924.39	0.97554	2924.39	0.97472	2924.39	0.97533	2924.39	0.97544	2924.39	0.97526	2924.39	0.97552	2924.39	0.97465
2922.96	0.94148	2922.96	0.95924	2922.96	0.99142	2922.96	0.98418	2922.96	0.98052	2922.96	0.97899	2922.96	0.97802	2922.96	0.97729	2922.96	0.97809	2922.96	0.97748	2922.96	0.97701	2922.96	0.97732	2922.96	0.97744	2922.96	0.97732	2922.96	0.97753	2922.96	0.97647
2921.53	0.94145	2921.53	0.95961	2921.53	0.99199	2921.53	0.98499	2921.53	0.98148	2921.53	0.98031	2921.53	0.97937	2921.53	0.97869	2921.53	0.97948	2921.53	0.97892	2921.53	0.97868	2921.53	0.97888	2921.53	0.97898	2921.53	0.97885	2921.53	0.97903	2921.53	0.97788
2920.1	0.94117	2920.1	0.9598	2920.1	0.99209	2920.1	0.98512	2920.1	0.98165	2920.1	0.98077	2920.1	0.97995	2920.1	0.97932	2920.1	0.98011	2920.1	0.97949	2920.1	0.97934	2920.1	0.97966	2920.1	0.97968	2920.1	0.97953	2920.1	0.97982	2920.1	0.97875
2918.67	0.94038	2918.67	0.95942	2918.67	0.99155	2918.67	0.9846	2918.67	0.98121	2918.67	0.98044	2918.67	0.97977	2918.67	0.97916	2918.67	0.97994	2918.67	0.9793	2918.67	0.9791	2918.67	0.97966	2918.67	0.97959	2918.67	0.97937	2918.67	0.9799	2918.67	0.97896
2917.24	0.93896	2917.24	0.95824	2917.24	0.99057	2917.24	0.98381	2917.24	0.98058	2917.24	0.97977	2917.24	0.97922	2917.24	0.97863	2917.24	0.97933	2917.24	0.97886	2917.24	0.97853	2917.24	0.9793	2917.24	0.97922	2917.24	0.97881	2917.24	0.97951	2917.24	0.97868
2915.81	0.93699	2915.81	0.95634	2915.81	0.98962	2915.81	0.98335	2915.81	0.98028	2915.81	0.97938	2915.81	0.97887	2915.81	0.97843	2915.81	0.979	2915.81	0.97877	2915.81	0.97834	2915.81	0.97922	2915.81	0.97921	2915.81	0.97859	2915.81	0.97923	2915.81	0.97851
2914.39	0.93472	2914.39	0.95413	2914.39	0.98916	2914.39	0.98373	2914.39	0.98074	2914.39	0.97985	2914.39	0.9793	2914.39	0.97906	2914.39	0.97958	2914.39	0.97948	2914.39	0.97898	2914.39	0.97987	2914.39	0.97996	2914.39	0.9793	2914.39	0.97973	2914.39	0.97911
2912.96	0.9326	2912.96	0.95224	2912.96	0.98922	2912.96	0.98479	2912.96	0.98193	2912.96	0.9812	2912.96	0.98046	2912.96	0.9804	2912.96	0.98099	2912.96	0.98085	2912.96	0.98028	2912.96	0.98104	2912.96	0.98118	2912.96	0.98075	2912.96	0.98099	2912.96	0.98043
2911.53	0.93108	2911.53	0.95107	2911.53	0.98936	2911.53	0.98577	2911.53	0.98314	2911.53	0.98258	2911.53	0.98161	2911.53	0.98165	2911.53	0.98229	2911.53	0.98209	2911.53	0.98138	2911.53	0.98191	2911.53	0.98204	2911.53	0.98197	2911.53	0.98208	2911.53	0.98154
2910.1	0.93027	2910.1	0.95053	2910.1	0.98925	2910.1	0.98622	2910.1	0.9838	2910.1	0.9833	2910.1	0.98222	2910.1	0.9823	2910.1	0.98281	2910.1	0.98267	2910.1	0.98169	2910.1	0.98204	2910.1	0.98216	2910.1	0.98236	2910.1	0.98234	2910.1	0.98182
2908.67	0.93002	2908.67	0.95033	2908.67	0.98918	2908.67	0.98653	2908.67	0.98419	2908.67	0.98367	2908.67	0.98271	2908.67	0.98278	2908.67	0.98299	2908.67	0.98297	2908.67	0.9817	2908.67	0.982	2908.67	0.9822	2908.67	0.98245	2908.67	0.9823	2908.67	0.98185
2907.24	0.93012	2907.24	0.95033	2907.24	0.98966	2907.24	0.9874	2907.24	0.98512	2907.24	0.98453	2907.24	0.98385	2907.24	0.98388	2907.24	0.9838	2907.24	0.98384	2907.24	0.98247	2907.24	0.98276	2907.24	0.98308	2907.24	0.98322	2907.24	0.98306	2907.24	0.98268
2905.81	0.9302	2905.81	0.95042	2905.81	0.99109	2905.81	0.98924	2905.81	0.98729	2905.81	0.98667	2905.81	0.98623	2905.81	0.98616	2905.81	0.98603	2905.81	0.98603	2905.81	0.98483	2905.81	0.9851	2905.81	0.98538	2905.81	0.98541	2905.81	0.98536	2905.81	0.98505
2904.38	0.92984	2904.38	0.95037	2904.38	0.99367	2904.38	0.99239	2904.38	0.99116	2904.38	0.99064	2904.38	0.99034	2904.38	0.99019	2904.38	0.9902	2904.38	0.99011	2904.38	0.98932	2904.38	0.98956	2904.38	0.98957	2904.38	0.98958	2904.38	0.98963	2904.38	0.98942
2902.96	0.92909	2902.96	0.95024	2902.96	0.99704	2902.96	0.99659	2902.96	0.9962	2902.96	0.99597	2902.96	0.99581	2902.96	0.9956	2902.96	0.99578	2902.96	0.99562	2902.96	0.99529	2902.96	0.99548	2902.96	0.99525	2902.96	0.99526	2902.96	0.99532	2902.96	0.99526
2901.53	0.92906	2901.53	0.95072	2901.53	0.99972	2901.53	0.99991	2901.53	1.00003	2901.53	1.00005	2901.53	1.00005	2901.53	0.99989	2901.53	1.00004	2901.53	0.99993	2901.53	0.9999	2901.53	0.99998	2901.53	0.99977	2901.53	0.99978	2901.53	0.9998	2901.53	0.99984
2900.1	0.93098	2900.1	0.95253	2900.1	1	2900.1	1	2900.1	1	2900.1	1	2900.1	1	2900.1	1	2900.1	1	2900.1	1	2900.1	1	2900.1	1	2900.1	1	2900.1	1	2900.1	1	2900.1	1
2898.67	0.93467	2898.67	0.95545	2898.67	0.99864	2898.67	0.99758	2898.67	0.99692	2898.67	0.99655	2898.67	0.99637	2898.67	0.99661	2898.67	0.9964	2898.67	0.99657	2898.67	0.99642	2898.67	0.99651	2898.67	0.99663	2898.67	0.99662	2898.67	0.99659	2898.67	0.99655
2897.24	0.93853	2897.24	0.95838	2897.24	0.99692	2897.24	0.99475	2897.24	0.99331	2897.24	0.99257	2897.24	0.9921	2897.24	0.99261	2897.24	0.99235	2897.24	0.99261	2897.24	0.99226	2897.24	0.99262	2897.24	0.99271	2897.24	0.99266	2897.24	0.99255	2897.24	0.9925
2895.81	0.94125	2895.81	0.96054	2895.81	0.99639	2895.81	0.99365	2895.81	0.99156	2895.81	0.99073	2895.81	0.99004	2895.81	0.99068	2895.81	0.9906	2895.81	0.99089	2895.81	0.9904	2895.81	0.99103	2895.81	0.99103	2895.81	0.99094	2895.81	0.99076	2895.81	0.99083
2894.38	0.94281	2894.38	0.96199	2894.38	0.997	2894.38	0.99411	2894.38	0.99151	2894.38	0.99086	2894.38	0.99015	2894.38	0.99068	2894.38	0.99088	2894.38	0.99121	2894.38	0.99067	2894.38	0.99146	2894.38	0.99138	2894.38	0.99128	2894.38	0.99111	2894.38	0.99137
2892.96	0.94395	2892.96	0.96314	2892.96	0.99783	2892.96	0.99477	2892.96	0.99181	2892.96	0.99139	2892.96	0.9908	2892.96	0.99104	2892.96	0.99151	2892.96	0.99188	2892.96	0.9914	2892.96	0.9922	2892.96	0.99215	2892.96	0.99202	2892.96	0.99192	2892.96	0.99241
2891.53	0.94518	2891.53	0.96413	2891.53	0.9982	2891.53	0.99482	2891.53	0.99168	2891.53	0.99133	2891.53	0.99087	2891.53	0.99086	2891.53	0.9915	2891.53	0.99194	2891.53	0.99159	2891.53	0.99228	2891.53	0.99236	2891.53	0.99225	2891.53	0.99216	2891.53	0.99285
2890.1	0.9464	2890.1	0.96483	2890.1	0.99807	2890.1	0.9944	2890.1	0.99129	2890.1	0.99082	2890.1	0.99041	2890.1	0.99032	2890.1	0.99109	2890.1	0.99161	2890.1	0.99141	2890.1	0.99202	2890.1	0.99216	2890.1	0.9922	2890.1	0.99207	2890.1	0.9928
2888.67	0.94723	2888.67	0.96514	2888.67	0.99785	2888.67	0.99411	2888.67	0.9911	2888.67	0.99047	2888.67	0.99005	2888.67	0.99009	2888.67	0.99094	2888.67	0.99153	2888.67	0.9915	2888.67	0.99224	2888.67	0.99217	2888.67	0.99242	2888.67	0.99232	2888.67	0.99289
2887.24	0.94743	2887.24	0.96515	2887.24	0.99784	2887.24	0.99416	2887.24	0.99122	2887.24	0.99058	2887.24	0.99007	2887.24	0.99041	2887.24	0.99131	2887.24	0.99191	2887.24	0.99215	2887.24	0.99319	2887.24	0.99276	2887.24	0.99305	2887.24	0.99309	2887.24	0.99346
2885.81	0.94733	2885.81	0.96513	2885.81	0.99794	2885.81	0.99413	2885.81	0.99123	2885.81	0.99069	2885.81	0.99007	2885.81	0.99075	2885.81	0.99172	2885.81	0.99225	2885.81	0.99289	2885.81	0.99417	2885.81	0.99351	2885.81	0.99362	2885.81	0.99378	2885.81	0.99414
2884.38	0.94755	2884.38	0.9654	2884.38	0.99775	2884.38	0.99345	2884.38	0.99054	2884.38	0.99003	2884.38	0.98936	2884.38	0.99017	2884.38	0.99134	2884.38	0.9918	2884.38	0.99285	2884.38	0.99412	2884.38	0.99347	2884.38	0.99343	2884.38	0.99357	2884.38	0.99413
2882.96	0.9485	2882.96	0.966	2882.96	0.99698	2882.96	0.99186	2882.96	0.98881	2882.96	0.98816	2882.96	0.98752	2882.96	0.98815	2882.96	0.98968	2882.96	0.99015	2882.96	0.99147	2882.96	0.99256	2882.96	0.99201	2882.96	0.99203	2882.96	0.99207	2882.96	0.99287
2881.53	0.95002	2881.53	0.96676	2881.53	0.99562	2881.53	0.98949	2881.53	0.98612	2881.53	0.98522	2881.53	0.98469	2881.53	0.9849	2881.53	0.98682	2881.53	0.98736	2881.53	0.98882	2881.53	0.98974	2881.53	0.98928	2881.53	0.98947	2881.53	0.98946	2881.53	0.99041
2880.1	0.95171	2880.1	0.96754	2880.1	0.99396	2880.1	0.9867	2880.1	0.98294	2880.1	0.98181	2880.1	0.98142	2880.1	0.98124	2880.1	0.98334	2880.1	0.98397	2880.1	0.98555	2880.1	0.98633	2880.1	0.98597	2880.1	0.98626	2880.1	0.98626	2880.1	0.98732
2878.67	0.95328	2878.67	0.96843	2878.67	0.99232	2878.67	0.98395	2878.67	0.97984	2878.67	0.97857	2878.67	0.97829	2878.67	0.97793	2878.67	0.97999	2878.67	0.98068	2878.67	0.9824	2878.67	0.98304	2878.67	0.9828	2878.67	0.98306	2878.67	0.98312	2878.67	0.98426
2877.24	0.95473	2877.24	0.96955	2877.24	0.99093	2877.24	0.98166	2877.24	0.97721	2877.24	0.97587	2877.24	0.97563	2877.24	0.9753	2877.24	0.97727	2877.24	0.97796	2877.24	0.97983	2877.24	0.98035	2877.24	0.98019	2877.24	0.98038	2877.24	0.98051	2877.24	0.98169
2875.81	0.95618	2875.81	0.97085	2875.81	0.98994	2875.81	0.98009	2875.81	0.97523	2875.81	0.97382	2875.81	0.97355	2875.81	0.97341	2875.81	0.97534	2875.81	0.97603	2875.81	0.97803	2875.81	0.97857	2875.81	0.97837	2875.81	0.97847	2875.81	0.97868	2875.81	0.97982
2874.38	0.95767	2874.38	0.97214	2874.38	0.98948	2874.38	0.97926	2874.38	0.97402	2874.38	0.97248	2874.38	0.97211	2874.38	0.97226	2874.38	0.97417	2874.38	0.97492	2874.38	0.97706	2874.38	0.97772	2874.38	0.97739	2874.38	0.97744	2874.38	0.97774	2874.38	0.97876
2872.96	0.95923	2872.96	0.97335	2872.96	0.98955	2872.96	0.979	2872.96	0.97351	2872.96	0.97181	2872.96	0.97126	2872.96	0.97175	2872.96	0.97363	2872.96	0.97447	2872.96	0.97679	2872.96	0.97756	2872.96	0.97716	2872.96	0.97717	2872.96	0.97757	2872.96	0.9784
2871.53	0.96092	2871.53	0.97454	2871.53	0.98991	2871.53	0.97901	2871.53	0.97338	2871.53	0.97156	2871.53	0.97078	2871.53	0.97156	2871.53	0.97347	2871.53	0.97427	2871.53	0.97689	2871.53	0.97767	2871.53	0.97732	2871.53	0.97731	2871.53	0.97777	2871.53	0.97847
2870.1	0.96272	2870.1	0.97582	2870.1	0.99031	2870.1	0.979	2870.1	0.97319	2870.1	0.97143	2870.1	0.97038	2870.1	0.9714	2870.1	0.97337	2870.1	0.97395	2870.1	0.97698	2870.1	0.9777	2870.1	0.97745	2870.1	0.97743	2870.1	0.97789	2870.1	0.97868
2868.67	0.96458	2868.67	0.97728	2868.67	0.99053	2868.67	0.97873	2868.67	0.97264	2868.67	0.97109	2868.67	0.96975	2868.67	0.971	2868.67	0.97303	2868.67	0.97335	2868.67	0.97673	2868.67	0.97741	2868.67	0.97718	2868.67	0.97719	2868.67	0.97759	2868.67	0.97873
2867.24	0.96656	2867.24	0.97894	2867.24	0.99046	2867.24	0.978	2867.24	0.97157	2867.24	0.97023	2867.24	0.96864	2867.24	0.97006	2867.24	0.97215	2867.24	0.97239	2867.24	0.97594	2867.24	0.97663	2867.24	0.97632	2867.24	0.97641	2867.24	0.97669	2867.24	0.97825
2865.81	0.96875	2865.81	0.98074	2865.81	0.99003	2865.81	0.97677	2865.81	0.96997	2865.81	0.96863	2865.81	0.96699	2865.81	0.96842	2865.81	0.97063	2865.81	0.97094	2865.81	0.97462	2865.81	0.9753	2865.81	0.9749	2865.81	0.97505	2865.81	0.97521	2865.81	0.97694
2864.38	0.97112	2864.38	0.98255	2864.38	0.98926	2864.38	0.97521	2864.38	0.96795	2864.38	0.96643	2864.38	0.96495	2864.38	0.9662	2864.38	0.96854	2864.38	0.96897	2864.38	0.97287	2864.38	0.97347	2864.38	0.97308	2864.38	0.97319	2864.38	0.97332	2864.38	0.97484
2862.95	0.97352	2862.95	0.98433	2862.95	0.98835	2862.95	0.9735	2862.95	0.96571	2862.95	0.96395	2862.95	0.96269	2862.95	0.96369	2862.95	0.96612	2862.95	0.9666	2862.95	0.97078	2862.95	0.97125	2862.95	0.97101	2862.95	0.97098	2862.95	0.97114	2862.95	0.9723
2861.53	0.9758	2861.53	0.98602	2861.53	0.98746	2861.53	0.97171	2861.53	0.96343	2861.53	0.96147	2861.53	0.96027	2861.53	0.96113	2861.53	0.96361	2861.53	0.96407	2861.53	0.96848	2861.53	0.96882	2861.53	0.9688	2861.53	0.96858	2861.53	0.96874	2861.53	0.96976
2860.1	0.97793	2860.1	0.98753	2860.1	0.9866	2860.1	0.9698	2860.1	0.96122	2860.1	0.95903	2860.1	0.95773	2860.1	0.95864	2860.1	0.96113	2860.1	0.9616	2860.1	0.96616	2860.1	0.96642	2860.1	0.96652	2860.1	0.96621	2860.1	0.96627	2860.1	0.96741
2858.67	0.97992	2858.67	0.98886	2858.67	0.98566	2858.67	0.96788	2858.67	0.95914	2858.67	0.95669	2858.67	0.95525	2858.67	0.95625	2858.67	0.95876	2858.67	0.9593	2858.67	0.96402	2858.67	0.96422	2858.67	0.96429	2858.67	0.96402	2858.67	0.96393	2858.67	0.96527
2857.24	0.98179	2857.24	0.99009	2857.24	0.98461	2857.24	0.96615	2857.24	0.95722	2857.24	0.95454	2857.24	0.95306	2857.24	0.95404	2857.24	0.95656	2857.24	0.95721	2857.24	0.96209	2857.24	0.96225	2857.24	0.9622	2857.24	0.96201	2857.24	0.96188	2857.24	0.9633
2855.81	0.9835	2855.81	0.99117	2855.81	0.98349	2855.81	0.96462	2855.81	0.95537	2855.81	0.95256	2855.81	0.95114	2855.81	0.952	2855.81	0.9545	2855.81	0.95525	2855.81	0.9602	2855.81	0.96035	2855.81	0.96018	2855.81	0.95998	2855.81	0.96001	2855.81	0.96138
2854.38	0.98494	2854.38	0.99206	2854.38	0.98237	2854.38	0.96307	2854.38	0.9535	2854.38	0.95058	2854.38	0.94927	2854.38	0.95	2854.38	0.95246	2854.38	0.95332	2854.38	0.95824	2854.38	0.95839	2854.38	0.95809	2854.38	0.95779	2854.38	0.95814	2854.38	0.95941
2852.95	0.98615	2852.95	0.99283	2852.95	0.98135	2852.95	0.96144	2852.95	0.95167	2852.95	0.94862	2852.95	0.94744	2852.95	0.94805	2852.95	0.95045	2852.95	0.95149	2852.95	0.95628	2852.95	0.95642	2852.95	0.95597	2852.95	0.95562	2852.95	0.95624	2852.95	0.9575
2851.53	0.98723	2851.53	0.99358	2851.53	0.98058	2851.53	0.95991	2851.53	0.95009	2851.53	0.94687	2851.53	0.94579	2851.53	0.94628	2851.53	0.94869	2851.53	0.94989	2851.53	0.9545	2851.53	0.95464	2851.53	0.95408	2851.53	0.95384	2851.53	0.95449	2851.53	0.95586
2850.1	0.98824	2850.1	0.99429	2850.1	0.98002	2850.1	0.95866	2850.1	0.94872	2850.1	0.94538	2850.1	0.94431	2850.1	0.94476	2850.1	0.94722	2850.1	0.94853	2850.1	0.95299	2850.1	0.9531	2850.1	0.95257	2850.1	0.95252	2850.1	0.95298	2850.1	0.95449
2848.67	0.98914	2848.67	0.99486	2848.67	0.97949	2848.67	0.95764	2848.67	0.94736	2848.67	0.94403	2848.67	0.9428	2848.67	0.94343	2848.67	0.94584	2848.67	0.94719	2848.67	0.95165	2848.67	0.95172	2848.67	0.95123	2848.67	0.95142	2848.67	0.95162	2848.67	0.95318
2847.24	0.98991	2847.24	0.99524	2847.24	0.97886	2847.24	0.95665	2847.24	0.94591	2847.24	0.94269	2847.24	0.94121	2847.24	0.94212	2847.24	0.94439	2847.24	0.94571	2847.24	0.95034	2847.24	0.95039	2847.24	0.94986	2847.24	0.95026	2847.24	0.95025	2847.24	0.95176
2845.81	0.99061	2845.81	0.99552	2845.81	0.97816	2845.81	0.95562	2845.81	0.94448	2845.81	0.94138	2845.81	0.93966	2845.81	0.94074	2845.81	0.94294	2845.81	0.94417	2845.81	0.94903	2845.81	0.94907	2845.81	0.94848	2845.81	0.94898	2845.81	0.94882	2845.81	0.95032
2844.38	0.99137	2844.38	0.99585	2844.38	0.97762	2844.38	0.95467	2844.38	0.9433	2844.38	0.94022	2844.38	0.93834	2844.38	0.93942	2844.38	0.94172	2844.38	0.94276	2844.38	0.94784	2844.38	0.94781	2844.38	0.94731	2844.38	0.94773	2844.38	0.9475	2844.38	0.94908
2842.95	0.99223	2842.95	0.99634	2842.95	0.97743	2842.95	0.95402	2842.95	0.94255	2842.95	0.93941	2842.95	0.93739	2842.95	0.93845	2842.95	0.94088	2842.95	0.94172	2842.95	0.94699	2842.95	0.94682	2842.95	0.94653	2842.95	0.94676	2842.95	0.9465	2842.95	0.94825
2841.53	0.99312	2841.53	0.99697	2841.53	0.97757	2841.53	0.9537	2841.53	0.94221	2841.53	0.93896	2841.53	0.93682	2841.53	0.93794	2841.53	0.94034	2841.53	0.94111	2841.53	0.9465	2841.53	0.94622	2841.53	0.94609	2841.53	0.94613	2841.53	0.94589	2841.53	0.94781
2840.1	0.99391	2840.1	0.99765	2840.1	0.9777	2840.1	0.95349	2840.1	0.94204	2840.1	0.93867	2840.1	0.93646	2840.1	0.93764	2840.1	0.93986	2840.1	0.94077	2840.1	0.94617	2840.1	0.94592	2840.1	0.94577	2840.1	0.94565	2840.1	0.94549	2840.1	0.94752
2838.67	0.99456	2838.67	0.99824	2838.67	0.97759	2838.67	0.95314	2838.67	0.94173	2838.67	0.93827	2838.67	0.93606	2838.67	0.93716	2838.67	0.93929	2838.67	0.94044	2838.67	0.94572	2838.67	0.94563	2838.67	0.94533	2838.67	0.94508	2838.67	0.94507	2838.67	0.94714
2837.24	0.99515	2837.24	0.99867	2837.24	0.97728	2837.24	0.95263	2837.24	0.9412	2837.24	0.93771	2837.24	0.93548	2837.24	0.93641	2837.24	0.93866	2837.24	0.93994	2837.24	0.9451	2837.24	0.94516	2837.24	0.9447	2837.24	0.9444	2837.24	0.94457	2837.24	0.94658
2835.81	0.99577	2835.81	0.99892	2835.81	0.97699	2835.81	0.95209	2835.81	0.9406	2835.81	0.93708	2835.81	0.93481	2835.81	0.93551	2835.81	0.93809	2835.81	0.93932	2835.81	0.94443	2835.81	0.94454	2835.81	0.94405	2835.81	0.94378	2835.81	0.944	2835.81	0.94594
2834.38	0.99635	2834.38	0.99906	2834.38	0.97676	2834.38	0.95161	2834.38	0.94002	2834.38	0.93641	2834.38	0.9342	2834.38	0.93463	2834.38	0.93756	2834.38	0.93865	2834.38	0.94379	2834.38	0.94391	2834.38	0.9435	2834.38	0.94324	2834.38	0.94335	2834.38	0.94534
2832.95	0.99676	2832.95	0.99912	2832.95	0.97641	2832.95	0.95108	2832.95	0.93935	2832.95	0.93562	2832.95	0.93362	2832.95	0.9338	2832.95	0.93693	2832.95	0.93793	2832.95	0.94315	2832.95	0.94329	2832.95	0.94298	2832.95	0.94266	2832.95	0.9426	2832.95	0.94477
2831.53	0.99695	2831.53	0.99913	2831.53	0.97591	2831.53	0.95047	2831.53	0.93852	2831.53	0.93478	2831.53	0.93299	2831.53	0.933	2831.53	0.93615	2831.53	0.93718	2831.53	0.94242	2831.53	0.94261	2831.53	0.94239	2831.53	0.94198	2831.53	0.9418	2831.53	0.94414
2830.1	0.99705	2830.1	0.99914	2830.1	0.97546	2830.1	0.94992	2830.1	0.93774	2830.1	0.9341	2830.1	0.93241	2830.1	0.93233	2830.1	0.93543	2830.1	0.93661	2830.1	0.94169	2830.1	0.94194	2830.1	0.9418	2830.1	0.94137	2830.1	0.94111	2830.1	0.94351
2828.67	0.99717	2828.67	0.9992	2828.67	0.97529	2828.67	0.94966	2828.67	0.93729	2828.67	0.93372	2828.67	0.93205	2828.67	0.93199	2828.67	0.93502	2828.67	0.93637	2828.67	0.94122	2828.67	0.94149	2828.67	0.94138	2828.67	0.94103	2828.67	0.94069	2828.67	0.9431
2827.24	0.9973	2827.24	0.99932	2827.24	0.9754	2827.24	0.94967	2827.24	0.93729	2827.24	0.93358	2827.24	0.93193	2827.24	0.93205	2827.24	0.93493	2827.24	0.93634	2827.24	0.94112	2827.24	0.94138	2827.24	0.9412	2827.24	0.94103	2827.24	0.94058	2827.24	0.94307
2825.81	0.99749	2825.81	0.99948	2825.81	0.97559	2825.81	0.94976	2825.81	0.93756	2825.81	0.93355	2825.81	0.93195	2825.81	0.93232	2825.81	0.935	2825.81	0.93638	2825.81	0.94132	2825.81	0.94154	2825.81	0.94116	2825.81	0.94127	2825.81	0.94067	2825.81	0.94331
2824.38	0.99777	2824.38	0.99965	2824.38	0.97581	2824.38	0.94983	2824.38	0.93781	2824.38	0.9336	2824.38	0.93204	2824.38	0.93252	2824.38	0.93508	2824.38	0.93644	2824.38	0.94159	2824.38	0.94179	2824.38	0.94124	2824.38	0.94154	2824.38	0.94083	2824.38	0.94357
2822.95	0.99808	2822.95	0.99979	2822.95	0.97603	2822.95	0.94991	2822.95	0.9378	2822.95	0.93373	2822.95	0.93213	2822.95	0.9325	2822.95	0.93511	2822.95	0.93652	2822.95	0.94176	2822.95	0.94192	2822.95	0.94137	2822.95	0.94165	2822.95	0.94092	2822.95	0.94372
2821.52	0.99824	2821.52	0.99983	2821.52	0.97617	2821.52	0.95002	2821.52	0.93755	2821.52	0.93381	2821.52	0.93213	2821.52	0.9323	2821.52	0.93506	2821.52	0.93651	2821.52	0.94176	2821.52	0.94186	2821.52	0.94143	2821.52	0.94154	2821.52	0.94096	2821.52	0.94378
2820.1	0.9982	2820.1	0.99977	2820.1	0.97615	2820.1	0.95013	2820.1	0.93727	2820.1	0.93378	2820.1	0.93199	2820.1	0.93206	2820.1	0.93493	2820.1	0.93636	2820.1	0.9417	2820.1	0.94173	2820.1	0.94135	2820.1	0.9413	2820.1	0.94103	2820.1	0.94382
2818.67	0.99811	2818.67	0.99966	2818.67	0.97605	2818.67	0.95014	2818.67	0.93717	2818.67	0.93365	2818.67	0.93177	2818.67	0.93188	2818.67	0.93478	2818.67	0.93618	2818.67	0.94165	2818.67	0.94165	2818.67	0.94118	2818.67	0.94103	2818.67	0.94116	2818.67	0.94385
2817.24	0.99813	2817.24	0.99956	2817.24	0.976	2817.24	0.94997	2817.24	0.93724	2817.24	0.9335	2817.24	0.93162	2817.24	0.93179	2817.24	0.93465	2817.24	0.93609	2817.24	0.94162	2817.24	0.94162	2817.24	0.941	2817.24	0.94081	2817.24	0.94128	2817.24	0.9439
2815.81	0.99834	2815.81	0.99949	2815.81	0.9761	2815.81	0.94972	2815.81	0.93738	2815.81	0.93344	2815.81	0.93165	2815.81	0.93177	2815.81	0.93462	2815.81	0.93614	2815.81	0.94161	2815.81	0.94164	2815.81	0.94094	2815.81	0.94077	2815.81	0.94137	2815.81	0.9441
2814.38	0.99872	2814.38	0.99957	2814.38	0.9764	2814.38	0.94965	2814.38	0.93764	2814.38	0.93363	2814.38	0.93193	2814.38	0.93185	2814.38	0.93479	2814.38	0.93637	2814.38	0.94175	2814.38	0.94187	2814.38	0.94112	2814.38	0.94107	2814.38	0.94154	2814.38	0.94456
2812.95	0.99919	2812.95	0.9999	2812.95	0.9769	2812.95	0.94998	2812.95	0.9381	2812.95	0.93412	2812.95	0.93236	2812.95	0.9321	2812.95	0.9352	2812.95	0.93677	2812.95	0.94223	2812.95	0.94241	2812.95	0.94163	2812.95	0.94171	2812.95	0.94187	2812.95	0.9452
2811.52	0.99962	2811.52	1.00039	2811.52	0.97748	2811.52	0.95063	2811.52	0.93864	2811.52	0.9347	2811.52	0.93279	2811.52	0.93254	2811.52	0.93578	2811.52	0.93723	2811.52	0.94296	2811.52	0.94311	2811.52	0.94231	2811.52	0.94244	2811.52	0.94237	2811.52	0.94581
2810.1	0.9999	2810.1	1.00074	2810.1	0.97795	2810.1	0.95127	2810.1	0.93903	2810.1	0.93514	2810.1	0.93307	2810.1	0.93307	2810.1	0.93636	2810.1	0.9376	2810.1	0.94367	2810.1	0.9437	2810.1	0.9429	2810.1	0.94299	2810.1	0.94281	2810.1	0.94624
2808.67	1	2808.67	1.00079	2808.67	0.97818	2808.67	0.9517	2808.67	0.93922	2808.67	0.93537	2808.67	0.93321	2808.67	0.93356	2808.67	0.93678	2808.67	0.93783	2808.67	0.94418	2808.67	0.94403	2808.67	0.94323	2808.67	0.94331	2808.67	0.94303	2808.67	0.94649
2807.24	0.99999	2807.24	1.00065	2807.24	0.97826	2807.24	0.95195	2807.24	0.93942	2807.24	0.93557	2807.24	0.93336	2807.24	0.93396	2807.24	0.93706	2807.24	0.93801	2807.24	0.94456	2807.24	0.94425	2807.24	0.94342	2807.24	0.94356	2807.24	0.9431	2807.24	0.94678
2805.81	0.99995	2805.81	1.00056	2805.81	0.97839	2805.81	0.95213	2805.81	0.93972	2805.81	0.93582	2805.81	0.93361	2805.81	0.93431	2805.81	0.93732	2805.81	0.93825	2805.81	0.94495	2805.81	0.94452	2805.81	0.94369	2805.81	0.94384	2805.81	0.94326	2805.81	0.94721
2804.38	0.99994	2804.38	1.00064	2804.38	0.9786	2804.38	0.95226	2804.38	0.94001	2804.38	0.93609	2804.38	0.93393	2804.38	0.93464	2804.38	0.93762	2804.38	0.93855	2804.38	0.94532	2804.38	0.94486	2804.38	0.94413	2804.38	0.94406	2804.38	0.94363	2804.38	0.9477
2802.95	0.99992	2802.95	1.0008	2802.95	0.97884	2802.95	0.95237	2802.95	0.94021	2802.95	0.93636	2802.95	0.93422	2802.95	0.93493	2802.95	0.93796	2802.95	0.93889	2802.95	0.94556	2802.95	0.94521	2802.95	0.94467	2802.95	0.94421	2802.95	0.94412	2802.95	0.94814
2801.52	0.99986	2801.52	1.00085	2801.52	0.9791	2801.52	0.9526	2801.52	0.94044	2801.52	0.93668	2801.52	0.93449	2801.52	0.93519	2801.52	0.9383	2801.52	0.93927	2801.52	0.94573	2801.52	0.94556	2801.52	0.94521	2801.52	0.94447	2801.52	0.94465	2801.52	0.94856
2800.1	0.99974	2800.1	1.0007	2800.1	0.97943	2800.1	0.95299	2800.1	0.94077	2800.1	0.93706	2800.1	0.93479	2800.1	0.93544	2800.1	0.9386	2800.1	0.93969	2800.1	0.94598	2800.1	0.94596	2800.1	0.94573	2800.1	0.94495	2800.1	0.94516	2800.1	0.94905
2798.67	0.99962	2798.67	1.00043	2798.67	0.97983	2798.67	0.95339	2798.67	0.94113	2798.67	0.93742	2798.67	0.93513	2798.67	0.93567	2798.67	0.93882	2798.67	0.94004	2798.67	0.94638	2798.67	0.9463	2798.67	0.94619	2798.67	0.94548	2798.67	0.94555	2798.67	0.94959
2797.24	0.99957	2797.24	1.00023	2797.24	0.98018	2797.24	0.9537	2797.24	0.94142	2797.24	0.93769	2797.24	0.93554	2797.24	0.9359	2797.24	0.93901	2797.24	0.94028	2797.24	0.94683	2797.24	0.94653	2797.24	0.94655	2797.24	0.94585	2797.24	0.94581	2797.24	0.9501
2795.81	0.9996	2795.81	1.00023	2795.81	0.98043	2795.81	0.95393	2795.81	0.94165	2795.81	0.93791	2795.81	0.93597	2795.81	0.93613	2795.81	0.93929	2795.81	0.94049	2795.81	0.94724	2795.81	0.94674	2795.81	0.94681	2795.81	0.94609	2795.81	0.94602	2795.81	0.95056
2794.38	0.99962	2794.38	1.00034	2794.38	0.98062	2794.38	0.95416	2794.38	0.94187	2794.38	0.93816	2794.38	0.93631	2794.38	0.93636	2794.38	0.93968	2794.38	0.94079	2794.38	0.94755	2794.38	0.94707	2794.38	0.94698	2794.38	0.9463	2794.38	0.94625	2794.38	0.95097
2792.95	0.99955	2792.95	1.00039	2792.95	0.98075	2792.95	0.9544	2792.95	0.94207	2792.95	0.93841	2792.95	0.93649	2792.95	0.93654	2792.95	0.94008	2792.95	0.94114	2792.95	0.94776	2792.95	0.9475	2792.95	0.94708	2792.95	0.94654	2792.95	0.94644	2792.95	0.95132
2791.52	0.99944	2791.52	1.00035	2791.52	0.98085	2791.52	0.95457	2791.52	0.94225	2791.52	0.93862	2791.52	0.93652	2791.52	0.93665	2791.52	0.94038	2791.52	0.94142	2791.52	0.94791	2791.52	0.94786	2791.52	0.94712	2791.52	0.94678	2791.52	0.94661	2791.52	0.95159
2790.1	0.9994	2790.1	1.00031	2790.1	0.9809	2790.1	0.95466	2790.1	0.94246	2790.1	0.93877	2790.1	0.93656	2790.1	0.93675	2790.1	0.94056	2790.1	0.94161	2790.1	0.94806	2790.1	0.94804	2790.1	0.94709	2790.1	0.94698	2790.1	0.94676	2790.1	0.9518
2788.67	0.99952	2788.67	1.00033	2788.67	0.98094	2788.67	0.9548	2788.67	0.9427	2788.67	0.9389	2788.67	0.9367	2788.67	0.93686	2788.67	0.94064	2788.67	0.94179	2788.67	0.94825	2788.67	0.9481	2788.67	0.94704	2788.67	0.94715	2788.67	0.94691	2788.67	0.95198
2787.24	0.99975	2787.24	1.00034	2787.24	0.98105	2787.24	0.95509	2787.24	0.9429	2787.24	0.93906	2787.24	0.93693	2787.24	0.93697	2787.24	0.94066	2787.24	0.94198	2787.24	0.94851	2787.24	0.94821	2787.24	0.94709	2787.24	0.94728	2787.24	0.94708	2787.24	0.95215
2785.81	0.99994	2785.81	1.00024	2785.81	0.98126	2785.81	0.95543	2785.81	0.94301	2785.81	0.93922	2785.81	0.93715	2785.81	0.93711	2785.81	0.94069	2785.81	0.94212	2785.81	0.94885	2785.81	0.9484	2785.81	0.94733	2785.81	0.94736	2785.81	0.94731	2785.81	0.95235
2784.38	1	2784.38	1.00002	2784.38	0.98148	2784.38	0.95566	2784.38	0.94308	2784.38	0.93935	2784.38	0.93733	2784.38	0.93724	2784.38	0.94077	2784.38	0.9422	2784.38	0.94921	2784.38	0.94857	2784.38	0.94768	2784.38	0.94742	2784.38	0.94755	2784.38	0.95262
2782.95	0.99994	2782.95	0.99979	2782.95	0.98165	2782.95	0.95573	2782.95	0.94319	2782.95	0.93946	2782.95	0.93746	2782.95	0.93732	2782.95	0.94093	2782.95	0.94227	2782.95	0.94945	2782.95	0.94863	2782.95	0.94797	2782.95	0.94746	2782.95	0.94772	2782.95	0.95293
2781.52	0.99985	2781.52	0.99969	2781.52	0.98182	2781.52	0.95573	2781.52	0.9434	2781.52	0.9396	2781.52	0.9376	2781.52	0.93736	2781.52	0.94114	2781.52	0.94242	2781.52	0.94954	2781.52	0.94866	2781.52	0.94817	2781.52	0.9475	2781.52	0.9478	2781.52	0.9532
2780.09	0.99981	2780.09	0.99977	2780.09	0.98209	2780.09	0.95584	2780.09	0.94372	2780.09	0.93979	2780.09	0.93777	2780.09	0.93747	2780.09	0.94139	2780.09	0.9427	2780.09	0.94959	2780.09	0.94881	2780.09	0.94838	2780.09	0.94767	2780.09	0.9479	2780.09	0.95344
2778.67	0.99979	2778.67	0.99992	2778.67	0.98244	2778.67	0.95616	2778.67	0.94406	2778.67	0.94	2778.67	0.93801	2778.67	0.93778	2778.67	0.94166	2778.67	0.94307	2778.67	0.94977	2778.67	0.94914	2778.67	0.94869	2778.67	0.94807	2778.67	0.94806	2778.67	0.95376
2777.24	0.99973	2777.24	1	2777.24	0.98271	2777.24	0.95656	2777.24	0.94435	2777.24	0.94024	2777.24	0.93831	2777.24	0.93825	2777.24	0.94194	2777.24	0.94344	2777.24	0.95012	2777.24	0.94953	2777.24	0.94904	2777.24	0.94859	2777.24	0.94825	2777.24	0.9542
2775.81	0.99968	2775.81	0.99993	2775.81	0.98281	2775.81	0.95682	2775.81	0.94451	2775.81	0.9405	2775.81	0.93861	2775.81	0.93869	2775.81	0.94217	2775.81	0.94373	2775.81	0.95054	2775.81	0.94984	2775.81	0.94933	2775.81	0.949	2775.81	0.94846	2775.81	0.95472
2774.38	0.99961	2774.38	0.99982	2774.38	0.98277	2774.38	0.95686	2774.38	0.94457	2774.38	0.94073	2774.38	0.9388	2774.38	0.93892	2774.38	0.94232	2774.38	0.94389	2774.38	0.95091	2774.38	0.95004	2774.38	0.94947	2774.38	0.94921	2774.38	0.94872	2774.38	0.95516
2772.95	0.99953	2772.95	0.99956	2772.95	0.98266	2772.95	0.95682	2772.95	0.94457	2772.95	0.94086	2772.95	0.93884	2772.95	0.93895	2772.95	0.94243	2772.95	0.94397	2772.95	0.95119	2772.95	0.95017	2772.95	0.9495	2772.95	0.94933	2772.95	0.949	2772.95	0.95542
2771.52	0.99948	2771.52	0.99925	2771.52	0.98254	2771.52	0.95686	2771.52	0.94457	2771.52	0.94088	2771.52	0.93883	2771.52	0.93893	2771.52	0.94256	2771.52	0.94408	2771.52	0.95147	2771.52	0.9503	2771.52	0.94956	2771.52	0.94949	2771.52	0.94925	2771.52	0.95558
2770.09	0.99945	2770.09	0.99908	2770.09	0.98249	2770.09	0.95701	2770.09	0.94465	2770.09	0.94093	2770.09	0.93892	2770.09	0.93902	2770.09	0.94275	2770.09	0.94435	2770.09	0.95184	2770.09	0.95048	2770.09	0.94976	2770.09	0.94971	2770.09	0.9495	2770.09	0.95581
2768.67	0.99943	2768.67	0.99916	2768.67	0.98257	2768.67	0.95727	2768.67	0.94483	2768.67	0.94111	2768.67	0.93921	2768.67	0.93926	2768.67	0.94304	2768.67	0.94474	2768.67	0.9523	2768.67	0.95079	2768.67	0.95012	2768.67	0.95002	2768.67	0.94973	2768.67	0.95616
2767.24	0.99945	2767.24	0.99936	2767.24	0.98281	2767.24	0.95759	2767.24	0.94508	2767.24	0.94142	2767.24	0.93964	2767.24	0.93961	2767.24	0.94338	2767.24	0.94514	2767.24	0.95269	2767.24	0.95125	2767.24	0.95051	2767.24	0.95041	2767.24	0.94997	2767.24	0.95658
2765.81	0.9995	2765.81	0.99944	2765.81	0.98315	2765.81	0.95791	2765.81	0.94531	2765.81	0.94175	2765.81	0.94006	2765.81	0.93997	2765.81	0.94373	2765.81	0.94545	2765.81	0.95293	2765.81	0.95177	2765.81	0.95085	2765.81	0.95084	2765.81	0.95025	2765.81	0.95702
2764.38	0.99952	2764.38	0.99931	2764.38	0.98349	2764.38	0.9581	2764.38	0.94546	2764.38	0.94198	2764.38	0.94027	2764.38	0.94027	2764.38	0.944	2764.38	0.94558	2764.38	0.95307	2764.38	0.95218	2764.38	0.95112	2764.38	0.95121	2764.38	0.95057	2764.38	0.95744
2762.95	0.99945	2762.95	0.99908	2762.95	0.98375	2762.95	0.95811	2762.95	0.94552	2762.95	0.94209	2762.95	0.94029	2762.95	0.94043	2762.95	0.94411	2762.95	0.94557	2762.95	0.95319	2762.95	0.95241	2762.95	0.95132	2762.95	0.95141	2762.95	0.95089	2762.95	0.9578
2761.52	0.99929	2761.52	0.99897	2761.52	0.98394	2761.52	0.95809	2761.52	0.94566	2761.52	0.9422	2761.52	0.94031	2761.52	0.94055	2761.52	0.94416	2761.52	0.94559	2761.52	0.95339	2761.52	0.95258	2761.52	0.95158	2761.52	0.95156	2761.52	0.9512	2761.52	0.95813
2760.09	0.99919	2760.09	0.99907	2760.09	0.98413	2760.09	0.95824	2760.09	0.94601	2760.09	0.94249	2760.09	0.94055	2760.09	0.94077	2760.09	0.94434	2760.09	0.94586	2760.09	0.95376	2760.09	0.95288	2760.09	0.95202	2760.09	0.95181	2760.09	0.95153	2760.09	0.95856
2758.67	0.99923	2758.67	0.99932	2758.67	0.98435	2758.67	0.95859	2758.67	0.94651	2758.67	0.94293	2758.67	0.94093	2758.67	0.94114	2758.67	0.94471	2758.67	0.94632	2758.67	0.95426	2758.67	0.9533	2758.67	0.95258	2758.67	0.95219	2758.67	0.95185	2758.67	0.95908
2757.24	0.9994	2757.24	0.99957	2757.24	0.98457	2757.24	0.95897	2757.24	0.94697	2757.24	0.94337	2757.24	0.94125	2757.24	0.94156	2757.24	0.94521	2757.24	0.94673	2757.24	0.95471	2757.24	0.95371	2757.24	0.95309	2757.24	0.95255	2757.24	0.95208	2757.24	0.95954
2755.81	0.99961	2755.81	0.99967	2755.81	0.98473	2755.81	0.95926	2755.81	0.94728	2755.81	0.94365	2755.81	0.94147	2755.81	0.9419	2755.81	0.94574	2755.81	0.94698	2755.81	0.95501	2755.81	0.95405	2755.81	0.95343	2755.81	0.9528	2755.81	0.95231	2755.81	0.95989
2754.38	0.99979	2754.38	0.99968	2754.38	0.98487	2754.38	0.95952	2754.38	0.94749	2754.38	0.94382	2754.38	0.94173	2754.38	0.94219	2754.38	0.94624	2754.38	0.94723	2754.38	0.95525	2754.38	0.95439	2754.38	0.95372	2754.38	0.95304	2754.38	0.95265	2754.38	0.96022
2752.95	0.99991	2752.95	0.99973	2752.95	0.98508	2752.95	0.95984	2752.95	0.94773	2752.95	0.94404	2752.95	0.94214	2752.95	0.94249	2752.95	0.94665	2752.95	0.94761	2752.95	0.95563	2752.95	0.95476	2752.95	0.95402	2752.95	0.95339	2752.95	0.95311	2752.95	0.96065
2751.52	0.99996	2751.52	0.99987	2751.52	0.98539	2751.52	0.96018	2751.52	0.94803	2751.52	0.9444	2751.52	0.94263	2751.52	0.94283	2751.52	0.94692	2751.52	0.94805	2751.52	0.95614	2751.52	0.95511	2751.52	0.95431	2751.52	0.95381	2751.52	0.95356	2751.52	0.96117
2750.09	1	2750.09	1.00004	2750.09	0.98574	2750.09	0.96049	2750.09	0.94834	2750.09	0.94486	2750.09	0.94311	2750.09	0.94317	2750.09	0.94711	2750.09	0.94844	2750.09	0.95661	2750.09	0.95541	2750.09	0.9546	2750.09	0.95421	2750.09	0.95389	2750.09	0.9617
2748.67	1.00006	2748.67	1.00014	2748.67	0.98605	2748.67	0.96077	2748.67	0.94858	2748.67	0.94534	2748.67	0.94351	2748.67	0.94348	2748.67	0.94729	2748.67	0.94879	2748.67	0.95694	2748.67	0.95571	2748.67	0.95494	2748.67	0.95452	2748.67	0.95412	2748.67	0.96217
2747.24	1.00013	2747.24	1.00016	2747.24	0.98629	2747.24	0.96104	2747.24	0.94882	2747.24	0.94577	2747.24	0.94383	2747.24	0.94374	2747.24	0.94752	2747.24	0.94918	2747.24	0.95722	2747.24	0.95605	2747.24	0.95531	2747.24	0.95476	2747.24	0.95436	2747.24	0.96255
2745.81	1.00017	2745.81	1.00014	2745.81	0.98648	2745.81	0.9613	2745.81	0.94908	2745.81	0.94609	2745.81	0.94409	2745.81	0.94391	2745.81	0.94773	2745.81	0.94957	2745.81	0.95748	2745.81	0.95642	2745.81	0.95556	2745.81	0.95501	2745.81	0.95466	2745.81	0.96282
2744.38	1.00011	2744.38	1.00009	2744.38	0.98661	2744.38	0.96146	2744.38	0.94929	2744.38	0.94625	2744.38	0.94427	2744.38	0.94398	2744.38	0.94787	2744.38	0.94983	2744.38	0.95769	2744.38	0.9567	2744.38	0.95562	2744.38	0.95526	2744.38	0.95493	2744.38	0.96302
2742.95	0.99999	2742.95	1.00005	2742.95	0.98669	2742.95	0.96155	2742.95	0.9494	2742.95	0.94633	2742.95	0.94442	2742.95	0.94406	2742.95	0.94798	2742.95	0.94997	2742.95	0.95787	2742.95	0.95691	2742.95	0.95562	2742.95	0.95549	2742.95	0.95511	2742.95	0.96322
2741.52	0.99992	2741.52	1.00002	2741.52	0.98674	2741.52	0.96167	2741.52	0.94949	2741.52	0.9465	2741.52	0.94461	2741.52	0.94425	2741.52	0.94819	2741.52	0.95014	2741.52	0.95811	2741.52	0.95717	2741.52	0.95577	2741.52	0.95572	2741.52	0.95526	2741.52	0.96353
2740.09	0.99997	2740.09	1	2740.09	0.98681	2740.09	0.96186	2740.09	0.94968	2740.09	0.94673	2740.09	0.94484	2740.09	0.94449	2740.09	0.94854	2740.09	0.95042	2740.09	0.95841	2740.09	0.95754	2740.09	0.95606	2740.09	0.95598	2740.09	0.95542	2740.09	0.96394
2738.66	1.00007	2738.66	0.99994	2738.66	0.98691	2738.66	0.96205	2738.66	0.94994	2738.66	0.94685	2738.66	0.94498	2738.66	0.94463	2738.66	0.94886	2738.66	0.9507	2738.66	0.95862	2738.66	0.95787	2738.66	0.9563	2738.66	0.95614	2738.66	0.95555	2738.66	0.96425
2737.24	1.00015	2737.24	0.99985	2737.24	0.98699	2737.24	0.96211	2737.24	0.9501	2737.24	0.94678	2737.24	0.94498	2737.24	0.94463	2737.24	0.94896	2737.24	0.95078	2737.24	0.95871	2737.24	0.958	2737.24	0.95638	2737.24	0.95613	2737.24	0.95557	2737.24	0.96439
2735.81	1.0002	2735.81	0.99977	2735.81	0.987	2735.81	0.96207	2735.81	0.95007	2735.81	0.94664	2735.81	0.94491	2735.81	0.94459	2735.81	0.94886	2735.81	0.95067	2735.81	0.95877	2735.81	0.95795	2735.81	0.95636	2735.81	0.95602	2735.81	0.95553	2735.81	0.96445
2734.38	1.00025	2734.38	0.99969	2734.38	0.98694	2734.38	0.96201	2734.38	0.94992	2734.38	0.94658	2734.38	0.94485	2734.38	0.94459	2734.38	0.94875	2734.38	0.95056	2734.38	0.95891	2734.38	0.95785	2734.38	0.95635	2734.38	0.95598	2734.38	0.95553	2734.38	0.96457
2732.95	1.00028	2732.95	0.99957	2732.95	0.98687	2732.95	0.96204	2732.95	0.94978	2732.95	0.94663	2732.95	0.94484	2732.95	0.94463	2732.95	0.94874	2732.95	0.95054	2732.95	0.9591	2732.95	0.95781	2732.95	0.95645	2732.95	0.95607	2732.95	0.95561	2732.95	0.96476
2731.52	1.00024	2731.52	0.99946	2731.52	0.98684	2731.52	0.96216	2731.52	0.94979	2731.52	0.94674	2731.52	0.94486	2731.52	0.94469	2731.52	0.94884	2731.52	0.95059	2731.52	0.95927	2731.52	0.95785	2731.52	0.95668	2731.52	0.95628	2731.52	0.95573	2731.52	0.965
2730.09	1.00013	2730.09	0.99947	2730.09	0.9869	2730.09	0.96237	2730.09	0.94997	2730.09	0.94687	2730.09	0.94499	2730.09	0.94483	2730.09	0.949	2730.09	0.9507	2730.09	0.95948	2730.09	0.95798	2730.09	0.95702	2730.09	0.95653	2730.09	0.95595	2730.09	0.96528
2728.66	1.00002	2728.66	0.99963	2728.66	0.98711	2728.66	0.96261	2728.66	0.95028	2728.66	0.94709	2728.66	0.94525	2728.66	0.94514	2728.66	0.94926	2728.66	0.95093	2728.66	0.95983	2728.66	0.95823	2728.66	0.9574	2728.66	0.95679	2728.66	0.95631	2728.66	0.96566
2727.24	0.99997	2727.24	0.99985	2727.24	0.98741	2727.24	0.96284	2727.24	0.95061	2727.24	0.9474	2727.24	0.94559	2727.24	0.94553	2727.24	0.94959	2727.24	0.95127	2727.24	0.96024	2727.24	0.95855	2727.24	0.95772	2727.24	0.95707	2727.24	0.95675	2727.24	0.96612
2725.81	0.99998	2725.81	1.00002	2725.81	0.98766	2725.81	0.96299	2725.81	0.95087	2725.81	0.94773	2725.81	0.94587	2725.81	0.94583	2725.81	0.94984	2725.81	0.95164	2725.81	0.96054	2725.81	0.95884	2725.81	0.95788	2725.81	0.95733	2725.81	0.95709	2725.81	0.96659
2724.38	0.99998	2724.38	1	2724.38	0.98774	2724.38	0.96304	2724.38	0.95101	2724.38	0.94795	2724.38	0.94597	2724.38	0.94599	2724.38	0.94992	2724.38	0.9519	2724.38	0.96064	2724.38	0.959	2724.38	0.95792	2724.38	0.95756	2724.38	0.95725	2724.38	0.96698
2722.95	0.99993	2722.95	0.99987	2722.95	0.98772	2722.95	0.96304	2722.95	0.95108	2722.95	0.94808	2722.95	0.94595	2722.95	0.94609	2722.95	0.94993	2722.95	0.95205	2722.95	0.96064	2722.95	0.95908	2722.95	0.95794	2722.95	0.95773	2722.95	0.95726	2722.95	0.96725
2721.52	0.99987	2721.52	0.9997	2721.52	0.98775	2721.52	0.96311	2721.52	0.95117	2721.52	0.94819	2721.52	0.94597	2721.52	0.9462	2721.52	0.94998	2721.52	0.95213	2721.52	0.96071	2721.52	0.95914	2721.52	0.95803	2721.52	0.95786	2721.52	0.95726	2721.52	0.96741
2720.09	0.99985	2720.09	0.99962	2720.09	0.9879	2720.09	0.96331	2720.09	0.95134	2720.09	0.94837	2720.09	0.94613	2720.09	0.94632	2720.09	0.95013	2720.09	0.95223	2720.09	0.96094	2720.09	0.95926	2720.09	0.95819	2720.09	0.95798	2720.09	0.95734	2720.09	0.96755
2718.66	0.9999	2718.66	0.99965	2718.66	0.98815	2718.66	0.96364	2718.66	0.95158	2718.66	0.94866	2718.66	0.94648	2718.66	0.94644	2718.66	0.95037	2718.66	0.95244	2718.66	0.96128	2718.66	0.95947	2718.66	0.95844	2718.66	0.95812	2718.66	0.95752	2718.66	0.96776
2717.24	1	2717.24	0.99973	2717.24	0.98837	2717.24	0.96398	2717.24	0.95183	2717.24	0.949	2717.24	0.94692	2717.24	0.94658	2717.24	0.95066	2717.24	0.95273	2717.24	0.9616	2717.24	0.95979	2717.24	0.95875	2717.24	0.95834	2717.24	0.95778	2717.24	0.96803
2715.81	1.00011	2715.81	0.9998	2715.81	0.98845	2715.81	0.9642	2715.81	0.952	2715.81	0.94925	2715.81	0.94723	2715.81	0.94675	2715.81	0.95091	2715.81	0.95293	2715.81	0.9618	2715.81	0.96011	2715.81	0.95905	2715.81	0.95859	2715.81	0.95806	2715.81	0.96828
2714.38	1.00015	2714.38	0.99982	2714.38	0.9884	2714.38	0.96423	2714.38	0.95205	2714.38	0.94934	2714.38	0.94728	2714.38	0.9469	2714.38	0.95109	2714.38	0.95295	2714.38	0.96188	2714.38	0.96031	2714.38	0.95921	2714.38	0.95876	2714.38	0.9583	2714.38	0.96847
2712.95	1.00013	2712.95	0.99979	2712.95	0.98836	2712.95	0.96414	2712.95	0.95203	2712.95	0.94932	2712.95	0.94713	2712.95	0.947	2712.95	0.95122	2712.95	0.95293	2712.95	0.96196	2712.95	0.9604	2712.95	0.95925	2712.95	0.95879	2712.95	0.95847	2712.95	0.96865
2711.52	1.00009	2711.52	0.99975	2711.52	0.98848	2711.52	0.96405	2711.52	0.952	2711.52	0.94931	2711.52	0.94704	2711.52	0.94703	2711.52	0.95142	2711.52	0.95306	2711.52	0.96208	2711.52	0.96049	2711.52	0.95929	2711.52	0.95874	2711.52	0.95856	2711.52	0.96889
2710.09	1.00005	2710.09	0.99974	2710.09	0.98867	2710.09	0.96408	2710.09	0.952	2710.09	0.94936	2710.09	0.94721	2710.09	0.94702	2710.09	0.9517	2710.09	0.95337	2710.09	0.96227	2710.09	0.96066	2710.09	0.95941	2710.09	0.95877	2710.09	0.95862	2710.09	0.96925
2708.66	1.00003	2708.66	0.9998	2708.66	0.98878	2708.66	0.96426	2708.66	0.95208	2708.66	0.94951	2708.66	0.94758	2708.66	0.9471	2708.66	0.95199	2708.66	0.95371	2708.66	0.96251	2708.66	0.96092	2708.66	0.95966	2708.66	0.95901	2708.66	0.95874	2708.66	0.96971
2707.24	1.00009	2707.24	0.99996	2707.24	0.98877	2707.24	0.96453	2707.24	0.9523	2707.24	0.94973	2707.24	0.94798	2707.24	0.94735	2707.24	0.95217	2707.24	0.954	2707.24	0.96283	2707.24	0.9612	2707.24	0.96003	2707.24	0.95942	2707.24	0.95898	2707.24	0.97016
2705.81	1.00021	2705.81	1.00017	2705.81	0.98876	2705.81	0.96481	2705.81	0.95262	2705.81	0.94998	2705.81	0.9483	2705.81	0.94772	2705.81	0.95228	2705.81	0.95422	2705.81	0.96316	2705.81	0.96145	2705.81	0.96044	2705.81	0.95984	2705.81	0.95931	2705.81	0.97054
2704.38	1.00029	2704.38	1.00032	2704.38	0.98888	2704.38	0.96504	2704.38	0.95293	2704.38	0.95019	2704.38	0.9485	2704.38	0.94806	2704.38	0.95239	2704.38	0.95441	2704.38	0.9634	2704.38	0.96162	2704.38	0.96075	2704.38	0.96014	2704.38	0.95962	2704.38	0.97083
2702.95	1.00031	2702.95	1.00033	2702.95	0.9891	2702.95	0.96515	2702.95	0.95313	2702.95	0.9503	2702.95	0.94857	2702.95	0.94828	2702.95	0.95254	2702.95	0.95453	2702.95	0.96355	2702.95	0.96171	2702.95	0.96087	2702.95	0.96031	2702.95	0.95982	2702.95	0.97104
2701.52	1.0003	2701.52	1.00023	2701.52	0.9893	2701.52	0.96516	2701.52	0.95324	2701.52	0.95037	2701.52	0.94857	2701.52	0.94843	2701.52	0.95269	2701.52	0.95457	2701.52	0.9637	2701.52	0.96178	2701.52	0.96085	2701.52	0.96042	2701.52	0.95991	2701.52	0.9712
2700.09	1.00034	2700.09	1.00017	2700.09	0.98947	2700.09	0.96521	2700.09	0.95336	2700.09	0.9505	2700.09	0.94864	2700.09	0.94859	2700.09	0.9529	2700.09	0.95464	2700.09	0.96398	2700.09	0.96192	2700.09	0.96087	2700.09	0.96055	2700.09	0.95999	2700.09	0.97143
2698.66	1.00041	2698.66	1.00026	2698.66	0.98963	2698.66	0.96538	2698.66	0.95355	2698.66	0.95076	2698.66	0.94885	2698.66	0.94882	2698.66	0.95315	2698.66	0.95484	2698.66	0.96432	2698.66	0.96223	2698.66	0.96103	2698.66	0.96069	2698.66	0.96011	2698.66	0.97178
2697.23	1.00042	2697.23	1.00036	2697.23	0.98973	2697.23	0.96559	2697.23	0.95375	2697.23	0.95107	2697.23	0.94914	2697.23	0.94906	2697.23	0.95338	2697.23	0.95515	2697.23	0.96456	2697.23	0.96264	2697.23	0.96128	2697.23	0.96082	2697.23	0.96026	2697.23	0.97219
2695.81	1.00028	2695.81	1.00029	2695.81	0.98971	2695.81	0.96575	2695.81	0.9539	2695.81	0.95132	2695.81	0.94939	2695.81	0.94929	2695.81	0.9535	2695.81	0.95545	2695.81	0.96463	2695.81	0.96299	2695.81	0.96151	2695.81	0.96097	2695.81	0.9604	2695.81	0.97254
2694.38	1.00006	2694.38	1.0001	2694.38	0.9896	2694.38	0.96584	2694.38	0.95398	2694.38	0.95143	2694.38	0.94951	2694.38	0.94945	2694.38	0.95356	2694.38	0.95571	2694.38	0.96464	2694.38	0.96318	2694.38	0.96168	2694.38	0.96115	2694.38	0.96055	2694.38	0.97282
2692.95	0.99991	2692.95	0.99992	2692.95	0.98953	2692.95	0.96592	2692.95	0.95406	2692.95	0.95146	2692.95	0.94956	2692.95	0.94956	2692.95	0.95362	2692.95	0.95594	2692.95	0.96475	2692.95	0.96328	2692.95	0.96179	2692.95	0.96133	2692.95	0.96072	2692.95	0.97311
2691.52	0.99991	2691.52	0.99985	2691.52	0.98959	2691.52	0.966	2691.52	0.95419	2691.52	0.95152	2691.52	0.94962	2691.52	0.94967	2691.52	0.95374	2691.52	0.95617	2691.52	0.96501	2691.52	0.96341	2691.52	0.96192	2691.52	0.96152	2691.52	0.9609	2691.52	0.97346
2690.09	1.00001	2690.09	0.99987	2690.09	0.98976	2690.09	0.96609	2690.09	0.95438	2690.09	0.95167	2690.09	0.94981	2690.09	0.94981	2690.09	0.95392	2690.09	0.95639	2690.09	0.96532	2690.09	0.96359	2690.09	0.9621	2690.09	0.9617	2690.09	0.96107	2690.09	0.97381
2688.66	1.00005	2688.66	0.99991	2688.66	0.98997	2688.66	0.96621	2688.66	0.95456	2688.66	0.95189	2688.66	0.95013	2688.66	0.95001	2688.66	0.95413	2688.66	0.95657	2688.66	0.96559	2688.66	0.96375	2688.66	0.9623	2688.66	0.96185	2688.66	0.96125	2688.66	0.97409
2687.23	0.99994	2687.23	0.99995	2687.23	0.99018	2687.23	0.96636	2687.23	0.9547	2687.23	0.95216	2687.23	0.95051	2687.23	0.95024	2687.23	0.95436	2687.23	0.95669	2687.23	0.96582	2687.23	0.96386	2687.23	0.96252	2687.23	0.96197	2687.23	0.96152	2687.23	0.9743
2685.81	0.99976	2685.81	1	2685.81	0.99038	2685.81	0.96655	2685.81	0.95486	2685.81	0.95249	2685.81	0.95083	2685.81	0.95055	2685.81	0.95467	2685.81	0.95685	2685.81	0.96613	2685.81	0.96402	2685.81	0.96277	2685.81	0.96213	2685.81	0.9619	2685.81	0.97456
2684.38	0.99968	2684.38	1.00004	2684.38	0.9906	2684.38	0.96684	2684.38	0.95513	2684.38	0.95288	2684.38	0.95105	2684.38	0.95089	2684.38	0.95512	2684.38	0.9571	2684.38	0.96652	2684.38	0.96433	2684.38	0.9631	2684.38	0.96239	2684.38	0.96236	2684.38	0.97499
2682.95	0.99978	2682.95	1.00005	2682.95	0.99084	2682.95	0.9672	2682.95	0.95551	2682.95	0.95324	2682.95	0.95122	2682.95	0.95119	2682.95	0.95564	2682.95	0.95744	2682.95	0.96691	2682.95	0.96476	2682.95	0.96348	2682.95	0.96272	2682.95	0.96279	2682.95	0.97555
2681.52	0.99994	2681.52	1.00002	2681.52	0.99108	2681.52	0.96758	2681.52	0.95594	2681.52	0.95348	2681.52	0.9514	2681.52	0.95143	2681.52	0.9561	2681.52	0.9578	2681.52	0.96718	2681.52	0.96522	2681.52	0.96385	2681.52	0.96301	2681.52	0.9631	2681.52	0.97604
2680.09	1.00004	2680.09	0.99996	2680.09	0.99126	2680.09	0.96788	2680.09	0.95629	2680.09	0.95362	2680.09	0.95161	2680.09	0.95161	2680.09	0.95639	2680.09	0.95807	2680.09	0.96737	2680.09	0.9656	2680.09	0.96416	2680.09	0.96328	2680.09	0.9633	2680.09	0.97631
2678.66	1.00005	2678.66	0.99989	2678.66	0.99133	2678.66	0.96804	2678.66	0.95648	2678.66	0.95373	2678.66	0.95185	2678.66	0.95174	2678.66	0.95648	2678.66	0.9582	2678.66	0.96758	2678.66	0.96582	2678.66	0.96435	2678.66	0.96352	2678.66	0.96342	2678.66	0.97642
2677.23	1	2677.23	0.99983	2677.23	0.99132	2677.23	0.96805	2677.23	0.95654	2677.23	0.95383	2677.23	0.9521	2677.23	0.95184	2677.23	0.9564	2677.23	0.95824	2677.23	0.96785	2677.23	0.96585	2677.23	0.96443	2677.23	0.96374	2677.23	0.96349	2677.23	0.97657
2675.81	0.99985	2675.81	0.99981	2675.81	0.99131	2675.81	0.96802	2675.81	0.95659	2675.81	0.95394	2675.81	0.95234	2675.81	0.95193	2675.81	0.9563	2675.81	0.95836	2675.81	0.96812	2675.81	0.96576	2675.81	0.96449	2675.81	0.96392	2675.81	0.96353	2675.81	0.97689
2674.38	0.9996	2674.38	0.99984	2674.38	0.99134	2674.38	0.96804	2674.38	0.95667	2674.38	0.95405	2674.38	0.95251	2674.38	0.95204	2674.38	0.95633	2674.38	0.95857	2674.38	0.96831	2674.38	0.96569	2674.38	0.96462	2674.38	0.96406	2674.38	0.96359	2674.38	0.97725
2672.95	0.99936	2672.95	0.99985	2672.95	0.9914	2672.95	0.96812	2672.95	0.95674	2672.95	0.95419	2672.95	0.95258	2672.95	0.95216	2672.95	0.95652	2672.95	0.9588	2672.95	0.9684	2672.95	0.96574	2672.95	0.96482	2672.95	0.96417	2672.95	0.96367	2672.95	0.97751
2671.52	0.99923	2671.52	0.99978	2671.52	0.99147	2671.52	0.96824	2671.52	0.95675	2671.52	0.95435	2671.52	0.9526	2671.52	0.95229	2671.52	0.95677	2671.52	0.95897	2671.52	0.96844	2671.52	0.96593	2671.52	0.96499	2671.52	0.96427	2671.52	0.96373	2671.52	0.97762
2670.09	0.99923	2670.09	0.99965	2670.09	0.99155	2670.09	0.9684	2670.09	0.95678	2670.09	0.95454	2670.09	0.95264	2670.09	0.95242	2670.09	0.95699	2670.09	0.9591	2670.09	0.96852	2670.09	0.96617	2670.09	0.96508	2670.09	0.96438	2670.09	0.96375	2670.09	0.97772
2668.66	0.99926	2668.66	0.9995	2668.66	0.99161	2668.66	0.96859	2668.66	0.9569	2668.66	0.95473	2668.66	0.95275	2668.66	0.95255	2668.66	0.95712	2668.66	0.95922	2668.66	0.96871	2668.66	0.9664	2668.66	0.96512	2668.66	0.96451	2668.66	0.96374	2668.66	0.97788
2667.23	0.99927	2667.23	0.99934	2667.23	0.99167	2667.23	0.96875	2667.23	0.95707	2667.23	0.9549	2667.23	0.95291	2667.23	0.95272	2667.23	0.9572	2667.23	0.95937	2667.23	0.96894	2667.23	0.96658	2667.23	0.96513	2667.23	0.96464	2667.23	0.96375	2667.23	0.97814
2665.81	0.99926	2665.81	0.99921	2665.81	0.99174	2665.81	0.96886	2665.81	0.95719	2665.81	0.95506	2665.81	0.95307	2665.81	0.95299	2665.81	0.95728	2665.81	0.95958	2665.81	0.96911	2665.81	0.96677	2665.81	0.96518	2665.81	0.96469	2665.81	0.96384	2665.81	0.97842
2664.38	0.99929	2664.38	0.99915	2664.38	0.99188	2664.38	0.96891	2664.38	0.95728	2664.38	0.95519	2664.38	0.95323	2664.38	0.95333	2664.38	0.9574	2664.38	0.9598	2664.38	0.96921	2664.38	0.967	2664.38	0.96527	2664.38	0.9647	2664.38	0.96404	2664.38	0.97869
2662.95	0.99939	2662.95	0.99919	2662.95	0.9921	2662.95	0.96896	2662.95	0.95746	2662.95	0.95529	2662.95	0.95343	2662.95	0.95364	2662.95	0.95758	2662.95	0.96001	2662.95	0.96938	2662.95	0.96723	2662.95	0.96544	2662.95	0.96476	2662.95	0.96436	2662.95	0.97893
2661.52	0.99953	2661.52	0.9993	2661.52	0.99236	2661.52	0.96911	2661.52	0.95781	2661.52	0.95543	2661.52	0.95372	2661.52	0.95386	2661.52	0.95787	2661.52	0.96021	2661.52	0.9697	2661.52	0.96744	2661.52	0.96572	2661.52	0.96494	2661.52	0.96473	2661.52	0.97922
2660.09	0.99968	2660.09	0.99946	2660.09	0.99261	2660.09	0.96941	2660.09	0.95827	2660.09	0.95567	2660.09	0.95406	2660.09	0.954	2660.09	0.95824	2660.09	0.96044	2660.09	0.97011	2660.09	0.96767	2660.09	0.96606	2660.09	0.96522	2660.09	0.96505	2660.09	0.97959
2658.66	0.9998	2658.66	0.99966	2658.66	0.99278	2658.66	0.96981	2658.66	0.95868	2658.66	0.956	2658.66	0.95436	2658.66	0.95415	2658.66	0.95861	2658.66	0.96072	2658.66	0.97046	2658.66	0.96796	2658.66	0.96637	2658.66	0.96555	2658.66	0.96528	2658.66	0.98
2657.23	0.99987	2657.23	0.99986	2657.23	0.99289	2657.23	0.97025	2657.23	0.95901	2657.23	0.95634	2657.23	0.9546	2657.23	0.95437	2657.23	0.95892	2657.23	0.961	2657.23	0.97071	2657.23	0.96828	2657.23	0.96657	2657.23	0.9659	2657.23	0.96548	2657.23	0.98036
2655.8	0.99987	2655.8	1	2655.8	0.99301	2655.8	0.97063	2655.8	0.95927	2655.8	0.95663	2655.8	0.95481	2655.8	0.95466	2655.8	0.95919	2655.8	0.96123	2655.8	0.97087	2655.8	0.96852	2655.8	0.96668	2655.8	0.96626	2655.8	0.96567	2655.8	0.98065
2654.38	0.99984	2654.38	1.00007	2654.38	0.9932	2654.38	0.9709	2654.38	0.95949	2654.38	0.95693	2654.38	0.95501	2654.38	0.95499	2654.38	0.95947	2654.38	0.96137	2654.38	0.971	2654.38	0.96866	2654.38	0.96677	2654.38	0.96658	2654.38	0.96583	2654.38	0.98095
2652.95	0.99983	2652.95	1.00009	2652.95	0.99341	2652.95	0.97107	2652.95	0.95969	2652.95	0.95725	2652.95	0.95525	2652.95	0.95533	2652.95	0.95973	2652.95	0.96141	2652.95	0.97114	2652.95	0.96873	2652.95	0.96688	2652.95	0.96675	2652.95	0.96594	2652.95	0.98123
2651.52	0.99988	2651.52	1.00003	2651.52	0.9936	2651.52	0.97121	2651.52	0.9599	2651.52	0.95753	2651.52	0.95553	2651.52	0.95566	2651.52	0.95988	2651.52	0.96145	2651.52	0.97136	2651.52	0.96885	2651.52	0.96701	2651.52	0.96676	2651.52	0.96606	2651.52	0.98146
2650.09	0.99996	2650.09	0.9999	2650.09	0.99377	2650.09	0.97141	2650.09	0.96016	2650.09	0.95776	2650.09	0.95588	2650.09	0.95596	2650.09	0.95996	2650.09	0.9616	2650.09	0.97166	2650.09	0.96905	2650.09	0.96718	2650.09	0.96669	2650.09	0.96622	2650.09	0.98169
2648.66	1.00002	2648.66	0.99982	2648.66	0.99394	2648.66	0.97166	2648.66	0.96044	2648.66	0.958	2648.66	0.95625	2648.66	0.95618	2648.66	0.96008	2648.66	0.96195	2648.66	0.972	2648.66	0.96924	2648.66	0.9674	2648.66	0.96671	2648.66	0.96639	2648.66	0.98201
2647.23	1	2647.23	0.99987	2647.23	0.99404	2647.23	0.9719	2647.23	0.96064	2647.23	0.95829	2647.23	0.95656	2647.23	0.95631	2647.23	0.96032	2647.23	0.96239	2647.23	0.97224	2647.23	0.96933	2647.23	0.96764	2647.23	0.96683	2647.23	0.96647	2647.23	0.98236
2645.8	0.99985	2645.8	0.99992	2645.8	0.99398	2645.8	0.97205	2645.8	0.96066	2645.8	0.95853	2645.8	0.95671	2645.8	0.95633	2645.8	0.96052	2645.8	0.96269	2645.8	0.97228	2645.8	0.96931	2645.8	0.9678	2645.8	0.96691	2645.8	0.96642	2645.8	0.98255
2644.38	0.99957	2644.38	0.99982	2644.38	0.99378	2644.38	0.97211	2644.38	0.96055	2644.38	0.95861	2644.38	0.95671	2644.38	0.95629	2644.38	0.96058	2644.38	0.96277	2644.38	0.97221	2644.38	0.9693	2644.38	0.96785	2644.38	0.96682	2644.38	0.96631	2644.38	0.98256
2642.95	0.99931	2642.95	0.99961	2642.95	0.9936	2642.95	0.97212	2642.95	0.96045	2642.95	0.9586	2642.95	0.95668	2642.95	0.95633	2642.95	0.9606	2642.95	0.96273	2642.95	0.97223	2642.95	0.96936	2642.95	0.96792	2642.95	0.9667	2642.95	0.96633	2642.95	0.98254
2641.52	0.9992	2641.52	0.99948	2641.52	0.99361	2641.52	0.97212	2641.52	0.96051	2641.52	0.95872	2641.52	0.95675	2641.52	0.95651	2641.52	0.96074	2641.52	0.96279	2641.52	0.97247	2641.52	0.96951	2641.52	0.96809	2641.52	0.96674	2641.52	0.96652	2641.52	0.98263
2640.09	0.99924	2640.09	0.99954	2640.09	0.99383	2640.09	0.97212	2640.09	0.96069	2640.09	0.95901	2640.09	0.95694	2640.09	0.95675	2640.09	0.96102	2640.09	0.96298	2640.09	0.97279	2640.09	0.96968	2640.09	0.9683	2640.09	0.96699	2640.09	0.96677	2640.09	0.98282
2638.66	0.99933	2638.66	0.99973	2638.66	0.99413	2638.66	0.97215	2638.66	0.9609	2638.66	0.95936	2638.66	0.95718	2638.66	0.95694	2638.66	0.96131	2638.66	0.96319	2638.66	0.97301	2638.66	0.96984	2638.66	0.96846	2638.66	0.96733	2638.66	0.96692	2638.66	0.98306
2637.23	0.99938	2637.23	0.99994	2637.23	0.99434	2637.23	0.97224	2637.23	0.96112	2637.23	0.95965	2637.23	0.95742	2637.23	0.95714	2637.23	0.96151	2637.23	0.96335	2637.23	0.97315	2637.23	0.97	2637.23	0.96863	2637.23	0.96761	2637.23	0.96696	2637.23	0.9834
2635.8	0.99942	2635.8	1.00004	2635.8	0.99437	2635.8	0.97243	2635.8	0.96142	2635.8	0.95985	2635.8	0.95757	2635.8	0.9574	2635.8	0.96162	2635.8	0.96349	2635.8	0.97336	2635.8	0.9702	2635.8	0.96887	2635.8	0.96778	2635.8	0.96699	2635.8	0.98382
2634.38	0.99945	2634.38	1	2634.38	0.99429	2634.38	0.97268	2634.38	0.96176	2634.38	0.95997	2634.38	0.95766	2634.38	0.95762	2634.38	0.96169	2634.38	0.96367	2634.38	0.97367	2634.38	0.97036	2634.38	0.96909	2634.38	0.96783	2634.38	0.96705	2634.38	0.98422
2632.95	0.99945	2632.95	0.99987	2632.95	0.99428	2632.95	0.9729	2632.95	0.96202	2632.95	0.96005	2632.95	0.95776	2632.95	0.95771	2632.95	0.96177	2632.95	0.96389	2632.95	0.97389	2632.95	0.97041	2632.95	0.96914	2632.95	0.96785	2632.95	0.96714	2632.95	0.98454
2631.52	0.99936	2631.52	0.99966	2631.52	0.99437	2631.52	0.97299	2631.52	0.9621	2631.52	0.96007	2631.52	0.95786	2631.52	0.95769	2631.52	0.96181	2631.52	0.96402	2631.52	0.97389	2631.52	0.97035	2631.52	0.96896	2631.52	0.96791	2631.52	0.96718	2631.52	0.98473
2630.09	0.99914	2630.09	0.99941	2630.09	0.99442	2630.09	0.97285	2630.09	0.96203	2630.09	0.96003	2630.09	0.95787	2630.09	0.95766	2630.09	0.96174	2630.09	0.96398	2630.09	0.97379	2630.09	0.97028	2630.09	0.96868	2630.09	0.96799	2630.09	0.96706	2630.09	0.98479
2628.66	0.99879	2628.66	0.99916	2628.66	0.99431	2628.66	0.97254	2628.66	0.9619	2628.66	0.95996	2628.66	0.95776	2628.66	0.95762	2628.66	0.96158	2628.66	0.96384	2628.66	0.97377	2628.66	0.97027	2628.66	0.96842	2628.66	0.96801	2628.66	0.96683	2628.66	0.98476
2627.23	0.99843	2627.23	0.99899	2627.23	0.99409	2627.23	0.97223	2627.23	0.96176	2627.23	0.9599	2627.23	0.95767	2627.23	0.95756	2627.23	0.96142	2627.23	0.96372	2627.23	0.97383	2627.23	0.97033	2627.23	0.96822	2627.23	0.96792	2627.23	0.96663	2627.23	0.9847
2625.8	0.99818	2625.8	0.99896	2625.8	0.99394	2625.8	0.97215	2625.8	0.96163	2625.8	0.95993	2625.8	0.95775	2625.8	0.95749	2625.8	0.9614	2625.8	0.96373	2625.8	0.97388	2625.8	0.97042	2625.8	0.96811	2625.8	0.96781	2625.8	0.96663	2625.8	0.98475
2624.38	0.99813	2624.38	0.99902	2624.38	0.99391	2624.38	0.9724	2624.38	0.96163	2624.38	0.96007	2624.38	0.95799	2624.38	0.95754	2624.38	0.96159	2624.38	0.96395	2624.38	0.97393	2624.38	0.97057	2624.38	0.96822	2624.38	0.96787	2624.38	0.96685	2624.38	0.98497
2622.95	0.99821	2622.95	0.99906	2622.95	0.99396	2622.95	0.97283	2622.95	0.96179	2622.95	0.96025	2622.95	0.95828	2622.95	0.95773	2622.95	0.96198	2622.95	0.96433	2622.95	0.97402	2622.95	0.97079	2622.95	0.9686	2622.95	0.96812	2622.95	0.96716	2622.95	0.98531
2621.52	0.99823	2621.52	0.99891	2621.52	0.99396	2621.52	0.97315	2621.52	0.96201	2621.52	0.96037	2621.52	0.95846	2621.52	0.95795	2621.52	0.96236	2621.52	0.96465	2621.52	0.97412	2621.52	0.97099	2621.52	0.96904	2621.52	0.96833	2621.52	0.96736	2621.52	0.98559
2620.09	0.99808	2620.09	0.99856	2620.09	0.99387	2620.09	0.97321	2620.09	0.96213	2620.09	0.96044	2620.09	0.95849	2620.09	0.95805	2620.09	0.96254	2620.09	0.96476	2620.09	0.97419	2620.09	0.9711	2620.09	0.96929	2620.09	0.96839	2620.09	0.96738	2620.09	0.98566
2618.66	0.9979	2618.66	0.99826	2618.66	0.99381	2618.66	0.97319	2618.66	0.96223	2618.66	0.96056	2618.66	0.95848	2618.66	0.9581	2618.66	0.96254	2618.66	0.96475	2618.66	0.9743	2618.66	0.97116	2618.66	0.96934	2618.66	0.96842	2618.66	0.96738	2618.66	0.98562
2617.23	0.99785	2617.23	0.99823	2617.23	0.99386	2617.23	0.97331	2617.23	0.96241	2617.23	0.96073	2617.23	0.95855	2617.23	0.95823	2617.23	0.96251	2617.23	0.96483	2617.23	0.97446	2617.23	0.97126	2617.23	0.96933	2617.23	0.96858	2617.23	0.96747	2617.23	0.98571
2615.8	0.99787	2615.8	0.99835	2615.8	0.994	2615.8	0.97349	2615.8	0.96264	2615.8	0.96082	2615.8	0.95863	2615.8	0.95843	2615.8	0.96251	2615.8	0.96498	2615.8	0.97457	2615.8	0.97137	2615.8	0.96927	2615.8	0.96877	2615.8	0.9676	2615.8	0.98596
2614.37	0.9978	2614.37	0.9983	2614.37	0.99407	2614.37	0.97356	2614.37	0.96271	2614.37	0.96075	2614.37	0.95861	2614.37	0.95859	2614.37	0.96251	2614.37	0.96505	2614.37	0.97456	2614.37	0.97138	2614.37	0.9691	2614.37	0.96885	2614.37	0.96767	2614.37	0.98615
2612.95	0.99761	2612.95	0.99798	2612.95	0.99404	2612.95	0.9735	2612.95	0.96255	2612.95	0.96063	2612.95	0.95851	2612.95	0.95858	2612.95	0.96254	2612.95	0.96498	2612.95	0.97452	2612.95	0.97128	2612.95	0.9689	2612.95	0.96884	2612.95	0.96766	2612.95	0.98618
2611.52	0.99749	2611.52	0.99767	2611.52	0.99402	2611.52	0.97344	2611.52	0.96238	2611.52	0.96063	2611.52	0.95851	2611.52	0.95847	2611.52	0.96271	2611.52	0.96493	2611.52	0.97466	2611.52	0.97116	2611.52	0.9689	2611.52	0.96897	2611.52	0.96769	2611.52	0.98622
2610.09	0.99761	2610.09	0.99767	2610.09	0.99415	2610.09	0.97353	2610.09	0.96249	2610.09	0.96085	2610.09	0.95876	2610.09	0.95846	2610.09	0.96311	2610.09	0.96505	2610.09	0.97505	2610.09	0.97116	2610.09	0.96922	2610.09	0.96927	2610.09	0.96783	2610.09	0.9865
2608.66	0.99792	2608.66	0.99796	2608.66	0.99439	2608.66	0.97379	2608.66	0.96289	2608.66	0.9612	2608.66	0.9592	2608.66	0.95871	2608.66	0.96363	2608.66	0.96536	2608.66	0.97555	2608.66	0.97134	2608.66	0.9697	2608.66	0.96956	2608.66	0.96806	2608.66	0.98698
2607.23	0.99824	2607.23	0.99823	2607.23	0.99456	2607.23	0.9741	2607.23	0.96331	2607.23	0.9615	2607.23	0.95966	2607.23	0.95909	2607.23	0.96401	2607.23	0.96564	2607.23	0.97591	2607.23	0.97161	2607.23	0.97003	2607.23	0.96965	2607.23	0.96823	2607.23	0.98743
2605.8	0.9984	2605.8	0.99829	2605.8	0.9946	2605.8	0.97429	2605.8	0.96354	2605.8	0.96173	2605.8	0.95998	2605.8	0.95939	2605.8	0.96418	2605.8	0.96577	2605.8	0.97606	2605.8	0.97193	2605.8	0.97006	2605.8	0.96959	2605.8	0.96823	2605.8	0.98776
2604.37	0.99842	2604.37	0.99829	2604.37	0.99468	2604.37	0.97434	2604.37	0.96372	2604.37	0.96205	2604.37	0.96018	2604.37	0.95956	2604.37	0.96433	2604.37	0.96589	2604.37	0.97615	2604.37	0.97233	2604.37	0.96996	2604.37	0.96957	2604.37	0.96822	2604.37	0.98802
2602.95	0.99841	2602.95	0.99842	2602.95	0.99491	2602.95	0.97442	2602.95	0.96412	2602.95	0.96257	2602.95	0.96042	2602.95	0.95975	2602.95	0.96467	2602.95	0.96627	2602.95	0.97638	2602.95	0.97283	2602.95	0.97002	2602.95	0.9697	2602.95	0.96844	2602.95	0.98829
2601.52	0.99844	2601.52	0.99869	2601.52	0.99521	2601.52	0.97464	2601.52	0.96461	2601.52	0.96315	2601.52	0.96072	2601.52	0.96001	2601.52	0.96509	2601.52	0.96684	2601.52	0.97667	2601.52	0.97326	2601.52	0.97027	2601.52	0.96989	2601.52	0.9689	2601.52	0.98855
2600.09	0.99842	2600.09	0.99892	2600.09	0.99538	2600.09	0.97492	2600.09	0.96488	2600.09	0.96356	2600.09	0.96095	2600.09	0.96027	2600.09	0.96533	2600.09	0.96729	2600.09	0.97678	2600.09	0.9734	2600.09	0.97051	2600.09	0.96999	2600.09	0.96928	2600.09	0.98874
2598.66	0.99821	2598.66	0.99895	2598.66	0.99538	2598.66	0.97513	2598.66	0.96489	2598.66	0.96368	2598.66	0.96106	2598.66	0.96045	2598.66	0.96533	2598.66	0.9674	2598.66	0.97662	2598.66	0.97334	2598.66	0.97058	2598.66	0.96995	2598.66	0.96934	2598.66	0.98886
2597.23	0.99792	2597.23	0.99888	2597.23	0.99535	2597.23	0.97523	2597.23	0.96493	2597.23	0.96363	2597.23	0.96117	2597.23	0.96061	2597.23	0.96523	2597.23	0.96736	2597.23	0.97641	2597.23	0.97339	2597.23	0.9706	2597.23	0.96997	2597.23	0.96921	2597.23	0.98902
2595.8	0.99778	2595.8	0.99885	2595.8	0.99542	2595.8	0.97532	2595.8	0.96513	2595.8	0.96362	2595.8	0.96137	2595.8	0.96084	2595.8	0.96518	2595.8	0.96738	2595.8	0.97646	2595.8	0.9737	2595.8	0.97077	2595.8	0.97022	2595.8	0.96923	2595.8	0.9893
2594.37	0.99787	2594.37	0.99888	2594.37	0.99554	2594.37	0.97549	2594.37	0.96533	2594.37	0.96373	2594.37	0.96166	2594.37	0.96107	2594.37	0.96513	2594.37	0.9675	2594.37	0.9767	2594.37	0.97403	2594.37	0.97106	2594.37	0.97059	2594.37	0.96947	2594.37	0.98962
2592.95	0.99806	2592.95	0.9989	2592.95	0.99562	2592.95	0.97571	2592.95	0.96538	2592.95	0.96399	2592.95	0.96195	2592.95	0.96125	2592.95	0.96505	2592.95	0.96764	2592.95	0.97691	2592.95	0.97409	2592.95	0.97127	2592.95	0.97087	2592.95	0.96973	2592.95	0.98985
2591.52	0.99829	2591.52	0.99901	2591.52	0.99572	2591.52	0.97596	2591.52	0.96545	2591.52	0.96438	2591.52	0.96222	2591.52	0.96149	2591.52	0.96511	2591.52	0.96784	2591.52	0.97704	2591.52	0.97399	2591.52	0.97136	2591.52	0.97101	2591.52	0.96986	2591.52	0.98996
2590.09	0.99859	2590.09	0.99933	2590.09	0.99596	2590.09	0.97626	2590.09	0.96576	2590.09	0.96479	2590.09	0.96244	2590.09	0.96187	2590.09	0.96548	2590.09	0.96811	2590.09	0.97724	2590.09	0.97395	2590.09	0.97142	2590.09	0.97113	2590.09	0.96989	2590.09	0.99008
2588.66	0.99893	2588.66	0.99973	2588.66	0.9963	2588.66	0.9766	2588.66	0.96626	2588.66	0.96511	2588.66	0.96264	2588.66	0.9623	2588.66	0.96609	2588.66	0.96835	2588.66	0.97755	2588.66	0.97406	2588.66	0.9716	2588.66	0.97126	2588.66	0.96997	2588.66	0.99033
2587.23	0.99917	2587.23	1.00006	2587.23	0.99664	2587.23	0.97699	2587.23	0.96677	2587.23	0.96543	2587.23	0.96293	2587.23	0.96261	2587.23	0.96676	2587.23	0.96855	2587.23	0.97791	2587.23	0.97427	2587.23	0.97187	2587.23	0.97137	2587.23	0.97018	2587.23	0.99071
2585.8	0.99921	2585.8	1.00028	2585.8	0.99692	2585.8	0.97736	2585.8	0.96714	2585.8	0.96586	2585.8	0.9633	2585.8	0.96278	2585.8	0.96734	2585.8	0.96878	2585.8	0.97828	2585.8	0.97454	2585.8	0.97213	2585.8	0.97142	2585.8	0.97045	2585.8	0.99115
2584.37	0.99899	2584.37	1.00038	2584.37	0.99713	2584.37	0.97761	2584.37	0.96736	2584.37	0.96629	2584.37	0.9636	2584.37	0.96287	2584.37	0.96776	2584.37	0.96913	2584.37	0.97859	2584.37	0.97478	2584.37	0.97227	2584.37	0.97141	2584.37	0.97062	2584.37	0.9915
2582.95	0.99862	2582.95	1.00031	2582.95	0.99724	2582.95	0.97772	2582.95	0.9675	2582.95	0.96657	2582.95	0.96375	2582.95	0.96296	2582.95	0.96801	2582.95	0.96959	2582.95	0.97881	2582.95	0.97493	2582.95	0.97235	2582.95	0.97141	2582.95	0.97072	2582.95	0.99174
2581.52	0.99834	2581.52	1.00016	2581.52	0.99735	2581.52	0.97779	2581.52	0.96764	2581.52	0.96677	2581.52	0.96385	2581.52	0.96314	2581.52	0.9682	2581.52	0.97012	2581.52	0.97896	2581.52	0.97501	2581.52	0.97252	2581.52	0.97154	2581.52	0.97095	2581.52	0.99199
2580.09	0.99837	2580.09	1.0001	2580.09	0.99758	2580.09	0.97791	2580.09	0.9678	2580.09	0.96706	2580.09	0.96401	2580.09	0.96349	2580.09	0.96847	2580.09	0.97064	2580.09	0.9791	2580.09	0.97512	2580.09	0.97283	2580.09	0.97183	2580.09	0.97138	2580.09	0.99231
2578.66	0.99873	2578.66	1.00009	2578.66	0.99787	2578.66	0.9781	2578.66	0.96796	2578.66	0.96739	2578.66	0.96421	2578.66	0.964	2578.66	0.96883	2578.66	0.97102	2578.66	0.97923	2578.66	0.9753	2578.66	0.97319	2578.66	0.97212	2578.66	0.9718	2578.66	0.99263
2577.23	0.99924	2577.23	1	2577.23	0.99802	2577.23	0.97832	2577.23	0.96812	2577.23	0.96756	2577.23	0.96435	2577.23	0.96444	2577.23	0.96909	2577.23	0.97122	2577.23	0.97939	2577.23	0.97549	2577.23	0.97349	2577.23	0.97226	2577.23	0.97197	2577.23	0.99287
2575.8	0.9997	2575.8	0.99985	2575.8	0.99796	2575.8	0.97847	2575.8	0.96831	2575.8	0.96757	2575.8	0.96443	2575.8	0.96455	2575.8	0.96913	2575.8	0.97127	2575.8	0.97962	2575.8	0.97565	2575.8	0.97374	2575.8	0.97223	2575.8	0.97183	2575.8	0.99306
2574.37	0.99997	2574.37	0.99979	2574.37	0.99779	2574.37	0.97854	2574.37	0.9685	2574.37	0.96754	2574.37	0.96454	2574.37	0.96437	2574.37	0.96899	2574.37	0.9712	2574.37	0.97988	2574.37	0.97583	2574.37	0.97395	2574.37	0.97214	2574.37	0.97155	2574.37	0.99325
2572.94	1	2572.94	0.99991	2572.94	0.99762	2572.94	0.97856	2572.94	0.96857	2572.94	0.96745	2572.94	0.96473	2572.94	0.9642	2572.94	0.96882	2572.94	0.97104	2572.94	0.98011	2572.94	0.97606	2572.94	0.97404	2572.94	0.9721	2572.94	0.97137	2572.94	0.9935
2571.52	0.99997	2571.52	1.00004	2571.52	0.99738	2571.52	0.97858	2571.52	0.96839	2571.52	0.96714	2571.52	0.96496	2571.52	0.96414	2571.52	0.96866	2571.52	0.97082	2571.52	0.98023	2571.52	0.97624	2571.52	0.97392	2571.52	0.9721	2571.52	0.97139	2571.52	0.99373
2570.09	0.99968	2570.09	1	2570.09	0.99703	2570.09	0.97858	2570.09	0.96794	2570.09	0.96659	2570.09	0.96511	2570.09	0.964	2570.09	0.96852	2570.09	0.97061	2570.09	0.98023	2570.09	0.97624	2570.09	0.97361	2570.09	0.97206	2570.09	0.97148	2570.09	0.99386
2568.66	0.99906	2568.66	0.99978	2568.66	0.99666	2568.66	0.97841	2568.66	0.96739	2568.66	0.96598	2568.66	0.96499	2568.66	0.96363	2568.66	0.96834	2568.66	0.97037	2568.66	0.98011	2568.66	0.97603	2568.66	0.97322	2568.66	0.97193	2568.66	0.97149	2568.66	0.99385
2567.23	0.99831	2567.23	0.99936	2567.23	0.99633	2567.23	0.97802	2567.23	0.9669	2567.23	0.96554	2567.23	0.96459	2567.23	0.9631	2567.23	0.9681	2567.23	0.97	2567.23	0.97985	2567.23	0.97567	2567.23	0.97287	2567.23	0.97176	2567.23	0.97135	2567.23	0.99371
2565.8	0.99782	2565.8	0.99901	2565.8	0.99598	2565.8	0.97753	2565.8	0.96652	2565.8	0.96533	2565.8	0.96418	2565.8	0.96259	2565.8	0.96787	2565.8	0.96949	2565.8	0.97957	2565.8	0.97534	2565.8	0.97263	2565.8	0.9716	2565.8	0.97116	2565.8	0.99359
2564.37	0.9978	2564.37	0.9989	2564.37	0.99563	2564.37	0.97711	2564.37	0.96628	2564.37	0.9653	2564.37	0.96408	2564.37	0.96233	2564.37	0.96777	2564.37	0.96901	2564.37	0.97947	2564.37	0.97527	2564.37	0.9726	2564.37	0.97149	2564.37	0.97105	2564.37	0.99364
2562.94	0.99808	2562.94	0.99898	2562.94	0.99535	2562.94	0.9768	2562.94	0.9662	2562.94	0.96533	2562.94	0.96421	2562.94	0.96244	2562.94	0.96779	2562.94	0.96878	2562.94	0.97963	2562.94	0.97553	2562.94	0.97274	2562.94	0.97152	2562.94	0.97106	2562.94	0.99385
2561.52	0.99832	2561.52	0.99906	2561.52	0.99518	2561.52	0.97652	2561.52	0.96625	2561.52	0.96537	2561.52	0.96429	2561.52	0.96283	2561.52	0.96793	2561.52	0.96891	2561.52	0.97996	2561.52	0.97589	2561.52	0.97294	2561.52	0.97174	2561.52	0.97116	2561.52	0.99407
2560.09	0.99837	2560.09	0.99901	2560.09	0.99506	2560.09	0.97631	2560.09	0.96645	2560.09	0.96546	2560.09	0.96425	2560.09	0.96328	2560.09	0.96818	2560.09	0.96935	2560.09	0.98028	2560.09	0.97614	2560.09	0.97312	2560.09	0.97205	2560.09	0.97135	2560.09	0.99427
2558.66	0.99834	2558.66	0.99883	2558.66	0.99492	2558.66	0.97619	2558.66	0.96666	2558.66	0.96555	2558.66	0.96426	2558.66	0.96357	2558.66	0.96839	2558.66	0.96988	2558.66	0.98047	2558.66	0.9762	2558.66	0.9733	2558.66	0.97235	2558.66	0.9716	2558.66	0.9945
2557.23	0.99826	2557.23	0.99852	2557.23	0.9946	2557.23	0.9761	2557.23	0.96664	2557.23	0.96548	2557.23	0.96427	2557.23	0.96359	2557.23	0.96826	2557.23	0.97017	2557.23	0.9805	2557.23	0.97601	2557.23	0.9734	2557.23	0.97254	2557.23	0.97175	2557.23	0.99473
2555.8	0.99801	2555.8	0.99804	2555.8	0.99409	2555.8	0.97588	2555.8	0.96632	2555.8	0.96516	2555.8	0.9641	2555.8	0.96338	2555.8	0.96783	2555.8	0.97007	2555.8	0.98038	2555.8	0.97558	2555.8	0.97332	2555.8	0.97253	2555.8	0.97159	2555.8	0.99481
2554.37	0.99755	2554.37	0.99753	2554.37	0.99354	2554.37	0.97551	2554.37	0.96592	2554.37	0.96475	2554.37	0.96373	2554.37	0.96304	2554.37	0.96744	2554.37	0.96971	2554.37	0.98021	2554.37	0.97506	2554.37	0.97308	2554.37	0.97235	2554.37	0.97118	2554.37	0.99479
2552.94	0.99704	2552.94	0.99719	2552.94	0.99312	2552.94	0.97508	2552.94	0.96569	2552.94	0.96445	2552.94	0.96337	2552.94	0.9627	2552.94	0.96733	2552.94	0.96938	2552.94	0.98012	2552.94	0.97465	2552.94	0.97279	2552.94	0.97217	2552.94	0.97076	2552.94	0.99489
2551.52	0.9967	2551.52	0.99709	2551.52	0.9929	2551.52	0.97471	2551.52	0.96564	2551.52	0.96437	2551.52	0.96325	2551.52	0.96251	2551.52	0.96747	2551.52	0.96926	2551.52	0.98013	2551.52	0.9745	2551.52	0.97253	2551.52	0.97216	2551.52	0.97056	2551.52	0.99518
2550.09	0.99667	2550.09	0.99716	2550.09	0.99294	2550.09	0.97449	2550.09	0.96565	2550.09	0.96448	2550.09	0.96347	2550.09	0.9626	2550.09	0.9678	2550.09	0.9694	2550.09	0.98018	2550.09	0.97463	2550.09	0.97235	2550.09	0.97227	2550.09	0.97065	2550.09	0.99545
2548.66	0.99685	2548.66	0.99726	2548.66	0.99324	2548.66	0.9744	2548.66	0.96563	2548.66	0.9647	2548.66	0.9639	2548.66	0.96295	2548.66	0.96819	2548.66	0.96973	2548.66	0.9802	2548.66	0.97493	2548.66	0.97229	2548.66	0.97233	2548.66	0.97093	2548.66	0.99556
2547.23	0.99705	2547.23	0.99729	2547.23	0.99357	2547.23	0.97445	2547.23	0.96566	2547.23	0.96489	2547.23	0.96428	2547.23	0.96332	2547.23	0.96847	2547.23	0.97013	2547.23	0.98018	2547.23	0.97525	2547.23	0.97234	2547.23	0.97227	2547.23	0.97123	2547.23	0.99556
2545.8	0.9972	2545.8	0.9973	2545.8	0.99369	2545.8	0.9747	2545.8	0.96578	2545.8	0.96507	2545.8	0.9645	2545.8	0.9635	2545.8	0.96856	2545.8	0.97047	2545.8	0.98015	2545.8	0.97551	2545.8	0.97257	2545.8	0.97221	2545.8	0.97137	2545.8	0.99565
2544.37	0.99735	2544.37	0.99737	2544.37	0.99356	2544.37	0.97507	2544.37	0.96601	2544.37	0.96532	2544.37	0.96457	2544.37	0.9635	2544.37	0.96859	2544.37	0.97073	2544.37	0.98014	2544.37	0.97571	2544.37	0.97295	2544.37	0.97229	2544.37	0.97133	2544.37	0.99594
2542.94	0.99753	2542.94	0.99751	2542.94	0.99332	2542.94	0.97541	2542.94	0.96632	2542.94	0.96568	2542.94	0.96451	2542.94	0.96343	2542.94	0.96875	2542.94	0.97092	2542.94	0.98018	2542.94	0.97584	2542.94	0.97338	2542.94	0.97257	2542.94	0.97125	2542.94	0.9964
2541.52	0.99778	2541.52	0.99774	2541.52	0.99317	2541.52	0.97568	2541.52	0.96665	2541.52	0.96612	2541.52	0.96441	2541.52	0.96341	2541.52	0.96909	2541.52	0.9711	2541.52	0.98037	2541.52	0.97603	2541.52	0.97379	2541.52	0.97299	2541.52	0.97137	2541.52	0.99691
2540.09	0.99811	2540.09	0.9981	2540.09	0.9932	2540.09	0.97594	2540.09	0.96692	2540.09	0.96653	2540.09	0.96442	2540.09	0.96358	2540.09	0.96953	2540.09	0.97131	2540.09	0.98077	2540.09	0.97643	2540.09	0.97423	2540.09	0.97344	2540.09	0.97179	2540.09	0.99738
2538.66	0.99835	2538.66	0.9985	2538.66	0.99331	2538.66	0.97613	2538.66	0.967	2538.66	0.9667	2538.66	0.96456	2538.66	0.96388	2538.66	0.96984	2538.66	0.9715	2538.66	0.98117	2538.66	0.97697	2538.66	0.97464	2538.66	0.97369	2538.66	0.97239	2538.66	0.99764
2537.23	0.99834	2537.23	0.99875	2537.23	0.99324	2537.23	0.97604	2537.23	0.96681	2537.23	0.96649	2537.23	0.9647	2537.23	0.96415	2537.23	0.96983	2537.23	0.97154	2537.23	0.98135	2537.23	0.97727	2537.23	0.97482	2537.23	0.97361	2537.23	0.9728	2537.23	0.9976
2535.8	0.99818	2535.8	0.99876	2535.8	0.99286	2535.8	0.97563	2535.8	0.96647	2535.8	0.96609	2535.8	0.96467	2535.8	0.96423	2535.8	0.96948	2535.8	0.97144	2535.8	0.98135	2535.8	0.97712	2535.8	0.97464	2535.8	0.9733	2535.8	0.9728	2535.8	0.99734
2534.37	0.99813	2534.37	0.99858	2534.37	0.99232	2534.37	0.97514	2534.37	0.96614	2534.37	0.9658	2534.37	0.96441	2534.37	0.96414	2534.37	0.96899	2534.37	0.97136	2534.37	0.98137	2534.37	0.97668	2534.37	0.97418	2534.37	0.973	2534.37	0.9725	2534.37	0.99706
2532.94	0.99812	2532.94	0.9983	2532.94	0.99189	2532.94	0.97479	2532.94	0.96584	2532.94	0.96576	2532.94	0.96406	2532.94	0.96394	2532.94	0.96865	2532.94	0.97138	2532.94	0.98144	2532.94	0.97619	2532.94	0.97363	2532.94	0.97281	2532.94	0.97214	2532.94	0.9969
2531.51	0.99791	2531.51	0.99801	2531.51	0.99166	2531.51	0.97464	2531.51	0.96557	2531.51	0.96586	2531.51	0.96382	2531.51	0.96374	2531.51	0.96857	2531.51	0.97146	2531.51	0.98143	2531.51	0.97581	2531.51	0.97316	2531.51	0.97267	2531.51	0.97184	2531.51	0.99685
2530.09	0.99751	2530.09	0.99779	2530.09	0.9916	2530.09	0.97462	2530.09	0.96536	2530.09	0.96591	2530.09	0.96377	2530.09	0.96358	2530.09	0.96873	2530.09	0.97155	2530.09	0.98133	2530.09	0.97559	2530.09	0.97292	2530.09	0.97249	2530.09	0.97158	2530.09	0.99685
2528.66	0.99728	2528.66	0.99769	2528.66	0.99168	2528.66	0.97467	2528.66	0.96535	2528.66	0.96592	2528.66	0.96392	2528.66	0.96348	2528.66	0.96902	2528.66	0.97172	2528.66	0.98135	2528.66	0.97562	2528.66	0.97297	2528.66	0.97238	2528.66	0.9714	2528.66	0.99697
2527.23	0.9976	2527.23	0.99777	2527.23	0.99193	2527.23	0.97484	2527.23	0.9656	2527.23	0.96613	2527.23	0.96433	2527.23	0.96348	2527.23	0.96946	2527.23	0.9721	2527.23	0.98165	2527.23	0.97586	2527.23	0.97328	2527.23	0.97255	2527.23	0.97147	2527.23	0.99735
2525.8	0.99839	2525.8	0.99802	2525.8	0.9923	2525.8	0.97513	2525.8	0.96597	2525.8	0.9666	2525.8	0.96495	2525.8	0.9637	2525.8	0.97	2525.8	0.9726	2525.8	0.98213	2525.8	0.97618	2525.8	0.97379	2525.8	0.973	2525.8	0.97179	2525.8	0.99804
2524.37	0.99922	2524.37	0.99834	2524.37	0.99258	2524.37	0.97539	2524.37	0.96625	2524.37	0.96711	2524.37	0.96553	2524.37	0.96418	2524.37	0.97045	2524.37	0.97298	2524.37	0.98251	2524.37	0.9765	2524.37	0.97438	2524.37	0.97348	2524.37	0.97209	2524.37	0.99878
2522.94	0.99971	2522.94	0.99864	2522.94	0.99261	2522.94	0.97549	2522.94	0.96634	2522.94	0.96734	2522.94	0.96579	2522.94	0.96477	2522.94	0.9706	2522.94	0.97314	2522.94	0.98265	2522.94	0.97681	2522.94	0.97483	2522.94	0.97376	2522.94	0.97217	2522.94	0.99923
2521.51	0.99983	2521.51	0.9988	2521.51	0.99241	2521.51	0.97543	2521.51	0.96628	2521.51	0.96723	2521.51	0.96569	2521.51	0.9652	2521.51	0.97049	2521.51	0.97317	2521.51	0.98263	2521.51	0.97709	2521.51	0.97494	2521.51	0.97383	2521.51	0.97204	2521.51	0.99926
2520.09	0.99968	2520.09	0.99864	2520.09	0.992	2520.09	0.97527	2520.09	0.96615	2520.09	0.96692	2520.09	0.96539	2520.09	0.9653	2520.09	0.97034	2520.09	0.97313	2520.09	0.98257	2520.09	0.9772	2520.09	0.97477	2520.09	0.9737	2520.09	0.97184	2520.09	0.99904
2518.66	0.99924	2518.66	0.99813	2518.66	0.99137	2518.66	0.97497	2518.66	0.96604	2518.66	0.96651	2518.66	0.96505	2518.66	0.96511	2518.66	0.97019	2518.66	0.97294	2518.66	0.98249	2518.66	0.97702	2518.66	0.97454	2518.66	0.97333	2518.66	0.97156	2518.66	0.9988
2517.23	0.9985	2517.23	0.9974	2517.23	0.99053	2517.23	0.97453	2517.23	0.96594	2517.23	0.96604	2517.23	0.96477	2517.23	0.96476	2517.23	0.96997	2517.23	0.97259	2517.23	0.98236	2517.23	0.97666	2517.23	0.97432	2517.23	0.97277	2517.23	0.97127	2517.23	0.99864
2515.8	0.99773	2515.8	0.99673	2515.8	0.98973	2515.8	0.97405	2515.8	0.96573	2515.8	0.96563	2515.8	0.96457	2515.8	0.96443	2515.8	0.96967	2515.8	0.97227	2515.8	0.98224	2515.8	0.97634	2515.8	0.97403	2515.8	0.97229	2515.8	0.97111	2515.8	0.9985
2514.37	0.99735	2514.37	0.99636	2514.37	0.98931	2514.37	0.97375	2514.37	0.96539	2514.37	0.96542	2514.37	0.96441	2514.37	0.96422	2514.37	0.9695	2514.37	0.97211	2514.37	0.98218	2514.37	0.97628	2514.37	0.97375	2514.37	0.97222	2514.37	0.9712	2514.37	0.99832
2512.94	0.99748	2512.94	0.99642	2512.94	0.98934	2512.94	0.97369	2512.94	0.9651	2512.94	0.96538	2512.94	0.96433	2512.94	0.96418	2512.94	0.96953	2512.94	0.97209	2512.94	0.9822	2512.94	0.97652	2512.94	0.97368	2512.94	0.97262	2512.94	0.97146	2512.94	0.99822
2511.51	0.99775	2511.51	0.99672	2511.51	0.98956	2511.51	0.97365	2511.51	0.96497	2511.51	0.96531	2511.51	0.96432	2511.51	0.96414	2511.51	0.96969	2511.51	0.97211	2511.51	0.98225	2511.51	0.97691	2511.51	0.9738	2511.51	0.97316	2511.51	0.97172	2511.51	0.99833
2510.09	0.99778	2510.09	0.99699	2510.09	0.98964	2510.09	0.97347	2510.09	0.9649	2510.09	0.9651	2510.09	0.9643	2510.09	0.96397	2510.09	0.96986	2510.09	0.97218	2510.09	0.98237	2510.09	0.97722	2510.09	0.97383	2510.09	0.97348	2510.09	0.97195	2510.09	0.99863
2508.66	0.99768	2508.66	0.99721	2508.66	0.9896	2508.66	0.97326	2508.66	0.96481	2508.66	0.96497	2508.66	0.96433	2508.66	0.96379	2508.66	0.97009	2508.66	0.97244	2508.66	0.98264	2508.66	0.9774	2508.66	0.97379	2508.66	0.97358	2508.66	0.97227	2508.66	0.99907
2507.23	0.99773	2507.23	0.99756	2507.23	0.98966	2507.23	0.97323	2507.23	0.96471	2507.23	0.9651	2507.23	0.96459	2507.23	0.96385	2507.23	0.97039	2507.23	0.97296	2507.23	0.98306	2507.23	0.97757	2507.23	0.974	2507.23	0.97361	2507.23	0.97269	2507.23	0.99957
2505.8	0.99785	2505.8	0.99792	2505.8	0.98975	2505.8	0.97332	2505.8	0.96457	2505.8	0.96527	2505.8	0.96506	2505.8	0.96407	2505.8	0.97052	2505.8	0.9734	2505.8	0.98344	2505.8	0.97771	2505.8	0.97456	2505.8	0.97355	2505.8	0.97294	2505.8	0.99991
2504.37	0.99767	2504.37	0.99789	2504.37	0.98951	2504.37	0.97322	2504.37	0.96426	2504.37	0.96509	2504.37	0.96533	2504.37	0.96411	2504.37	0.97025	2504.37	0.97335	2504.37	0.98353	2504.37	0.97763	2504.37	0.975	2504.37	0.97326	2504.37	0.97278	2504.37	0.99987
2502.94	0.9972	2502.94	0.9973	2502.94	0.98882	2502.94	0.97284	2502.94	0.96379	2502.94	0.96455	2502.94	0.9651	2502.94	0.96383	2502.94	0.96967	2502.94	0.9728	2502.94	0.98318	2502.94	0.97724	2502.94	0.97492	2502.94	0.97278	2502.94	0.97226	2502.94	0.99955
2501.51	0.9968	2501.51	0.99656	2501.51	0.98805	2501.51	0.9724	2501.51	0.96341	2501.51	0.96407	2501.51	0.9646	2501.51	0.96348	2501.51	0.96911	2501.51	0.97221	2501.51	0.98262	2501.51	0.97677	2501.51	0.97439	2501.51	0.97241	2501.51	0.97171	2501.51	0.99933
2500.09	0.99671	2500.09	0.99612	2500.09	0.98761	2500.09	0.97217	2500.09	0.96334	2500.09	0.96403	2500.09	0.96426	2500.09	0.96333	2500.09	0.9688	2500.09	0.97196	2500.09	0.98229	2500.09	0.97655	2500.09	0.97381	2500.09	0.97226	2500.09	0.97136	2500.09	0.99941
2498.66	0.99679	2498.66	0.99607	2498.66	0.98748	2498.66	0.97218	2498.66	0.96352	2498.66	0.96433	2498.66	0.96421	2498.66	0.96339	2498.66	0.96875	2498.66	0.97202	2498.66	0.98237	2498.66	0.97665	2498.66	0.97341	2498.66	0.97221	2498.66	0.97122	2498.66	0.99958
2497.23	0.99674	2497.23	0.9961	2497.23	0.98742	2497.23	0.97222	2497.23	0.96369	2497.23	0.96457	2497.23	0.9642	2497.23	0.96348	2497.23	0.96887	2497.23	0.97213	2497.23	0.98255	2497.23	0.97685	2497.23	0.97322	2497.23	0.9721	2497.23	0.97122	2497.23	0.99953
2495.8	0.99653	2495.8	0.99606	2495.8	0.98733	2495.8	0.97208	2495.8	0.96364	2495.8	0.96447	2495.8	0.96405	2495.8	0.96351	2495.8	0.96907	2495.8	0.97218	2495.8	0.98239	2495.8	0.97685	2495.8	0.97318	2495.8	0.97201	2495.8	0.9713	2495.8	0.99925
2494.37	0.99638	2494.37	0.99597	2494.37	0.98719	2494.37	0.97176	2494.37	0.96344	2494.37	0.96414	2494.37	0.96381	2494.37	0.96353	2494.37	0.96937	2494.37	0.97222	2494.37	0.98186	2494.37	0.97658	2494.37	0.97321	2494.37	0.97204	2494.37	0.9714	2494.37	0.99902
2492.94	0.99649	2492.94	0.99588	2492.94	0.9869	2492.94	0.97145	2492.94	0.9633	2492.94	0.96378	2492.94	0.96365	2492.94	0.96354	2492.94	0.96973	2492.94	0.97222	2492.94	0.98134	2492.94	0.9762	2492.94	0.97323	2492.94	0.97215	2492.94	0.97148	2492.94	0.99912
2491.51	0.99677	2491.51	0.99573	2491.51	0.98647	2491.51	0.97131	2491.51	0.96333	2491.51	0.9635	2491.51	0.9636	2491.51	0.96341	2491.51	0.96999	2491.51	0.97213	2491.51	0.98115	2491.51	0.97591	2491.51	0.97326	2491.51	0.97223	2491.51	0.97153	2491.51	0.99949
2490.08	0.99693	2490.08	0.99551	2490.08	0.98613	2490.08	0.97129	2490.08	0.96335	2490.08	0.9633	2490.08	0.96358	2490.08	0.96314	2490.08	0.96996	2490.08	0.97197	2490.08	0.98134	2490.08	0.97583	2490.08	0.97334	2490.08	0.97224	2490.08	0.9715	2490.08	0.99984
2488.66	0.99682	2488.66	0.99526	2488.66	0.98605	2488.66	0.9712	2488.66	0.96309	2488.66	0.96317	2488.66	0.96352	2488.66	0.96291	2488.66	0.96959	2488.66	0.97178	2488.66	0.98167	2488.66	0.97587	2488.66	0.9734	2488.66	0.97213	2488.66	0.97122	2488.66	0.99996
2487.23	0.99646	2487.23	0.99505	2487.23	0.98603	2487.23	0.97085	2487.23	0.96244	2487.23	0.96308	2487.23	0.9634	2487.23	0.96283	2487.23	0.96902	2487.23	0.97147	2487.23	0.98182	2487.23	0.97581	2487.23	0.97326	2487.23	0.9718	2487.23	0.97063	2487.23	0.99983
2485.8	0.99601	2485.8	0.99494	2485.8	0.98582	2485.8	0.97026	2485.8	0.96165	2485.8	0.96297	2485.8	0.96317	2485.8	0.9628	2485.8	0.96846	2485.8	0.97102	2485.8	0.98159	2485.8	0.97552	2485.8	0.97288	2485.8	0.97127	2485.8	0.96992	2485.8	0.99956
2484.37	0.99565	2484.37	0.99487	2484.37	0.98539	2484.37	0.96964	2484.37	0.96103	2484.37	0.96279	2484.37	0.96286	2484.37	0.96267	2484.37	0.96806	2484.37	0.97056	2484.37	0.98112	2484.37	0.97513	2484.37	0.97239	2484.37	0.97074	2484.37	0.96947	2484.37	0.99926
2482.94	0.99543	2482.94	0.99468	2482.94	0.98489	2482.94	0.96918	2482.94	0.96071	2482.94	0.96252	2482.94	0.96255	2482.94	0.96234	2482.94	0.96784	2482.94	0.97026	2482.94	0.98075	2482.94	0.97481	2482.94	0.97197	2482.94	0.97041	2482.94	0.9694	2482.94	0.99901
2481.51	0.99536	2481.51	0.99436	2481.51	0.98446	2481.51	0.96901	2481.51	0.96062	2481.51	0.96222	2481.51	0.96226	2481.51	0.96186	2481.51	0.96779	2481.51	0.97016	2481.51	0.98068	2481.51	0.97465	2481.51	0.9717	2481.51	0.97029	2481.51	0.96949	2481.51	0.99892
2480.08	0.99541	2480.08	0.99414	2480.08	0.98421	2480.08	0.96908	2480.08	0.96064	2480.08	0.96201	2480.08	0.96203	2480.08	0.96148	2480.08	0.96783	2480.08	0.97024	2480.08	0.98083	2480.08	0.97462	2480.08	0.97156	2480.08	0.97029	2480.08	0.96949	2480.08	0.99898
2478.66	0.99554	2478.66	0.99414	2478.66	0.98421	2478.66	0.96923	2478.66	0.96068	2478.66	0.96197	2478.66	0.96195	2478.66	0.96139	2478.66	0.96788	2478.66	0.97041	2478.66	0.98103	2478.66	0.97471	2478.66	0.97147	2478.66	0.97032	2478.66	0.9694	2478.66	0.9991
2477.23	0.99561	2477.23	0.99429	2477.23	0.98432	2477.23	0.96925	2477.23	0.96066	2477.23	0.96209	2477.23	0.96203	2477.23	0.96156	2477.23	0.96784	2477.23	0.97047	2477.23	0.98116	2477.23	0.97484	2477.23	0.97134	2477.23	0.97033	2477.23	0.96933	2477.23	0.99919
2475.8	0.99557	2475.8	0.99443	2475.8	0.98434	2475.8	0.96915	2475.8	0.96061	2475.8	0.96228	2475.8	0.96214	2475.8	0.96177	2475.8	0.96767	2475.8	0.97035	2475.8	0.98119	2475.8	0.97484	2475.8	0.97119	2475.8	0.97028	2475.8	0.96926	2475.8	0.99922
2474.37	0.99553	2474.37	0.99448	2474.37	0.98419	2474.37	0.96908	2474.37	0.96061	2474.37	0.96245	2474.37	0.96214	2474.37	0.96184	2474.37	0.96744	2474.37	0.97014	2474.37	0.98109	2474.37	0.97458	2474.37	0.97108	2474.37	0.97011	2474.37	0.96909	2474.37	0.99917
2472.94	0.99568	2472.94	0.99451	2472.94	0.98399	2472.94	0.96912	2472.94	0.9607	2472.94	0.96252	2472.94	0.96206	2472.94	0.96182	2472.94	0.96729	2472.94	0.97004	2472.94	0.98089	2472.94	0.9742	2472.94	0.97108	2472.94	0.96991	2472.94	0.96886	2472.94	0.99908
2471.51	0.99599	2471.51	0.99457	2471.51	0.98391	2471.51	0.96925	2471.51	0.96084	2471.51	0.96248	2471.51	0.96209	2471.51	0.9618	2471.51	0.96732	2471.51	0.97018	2471.51	0.98073	2471.51	0.97392	2471.51	0.97113	2471.51	0.9698	2471.51	0.96873	2471.51	0.99904
2470.08	0.9963	2470.08	0.99461	2470.08	0.98393	2470.08	0.96938	2470.08	0.96094	2470.08	0.96238	2470.08	0.96225	2470.08	0.96177	2470.08	0.9675	2470.08	0.97048	2470.08	0.9807	2470.08	0.97391	2470.08	0.97116	2470.08	0.96979	2470.08	0.96872	2470.08	0.99911
2468.66	0.99644	2468.66	0.99455	2468.66	0.98393	2468.66	0.96947	2468.66	0.96094	2468.66	0.96232	2468.66	0.96242	2468.66	0.9616	2468.66	0.96776	2468.66	0.97071	2468.66	0.98073	2468.66	0.97412	2468.66	0.97112	2468.66	0.96983	2468.66	0.96867	2468.66	0.99927
2467.23	0.9964	2467.23	0.9944	2467.23	0.98381	2467.23	0.96943	2467.23	0.96091	2467.23	0.96234	2467.23	0.96241	2467.23	0.9613	2467.23	0.96802	2467.23	0.97072	2467.23	0.98065	2467.23	0.97429	2467.23	0.97098	2467.23	0.9699	2467.23	0.96848	2467.23	0.99943
2465.8	0.99629	2465.8	0.99422	2465.8	0.98349	2465.8	0.96922	2465.8	0.9609	2465.8	0.96233	2465.8	0.96211	2465.8	0.96095	2465.8	0.96812	2465.8	0.97046	2465.8	0.9804	2465.8	0.97418	2465.8	0.97072	2465.8	0.96986	2465.8	0.9682	2465.8	0.9994
2464.37	0.99618	2464.37	0.99405	2464.37	0.98299	2464.37	0.96888	2464.37	0.96081	2464.37	0.96214	2464.37	0.96161	2464.37	0.96058	2464.37	0.96791	2464.37	0.96996	2464.37	0.98002	2464.37	0.9738	2464.37	0.9704	2464.37	0.9695	2464.37	0.96793	2464.37	0.99913
2462.94	0.99607	2462.94	0.99392	2462.94	0.98254	2462.94	0.96853	2462.94	0.96061	2462.94	0.96186	2462.94	0.96118	2462.94	0.96033	2462.94	0.96744	2462.94	0.96945	2462.94	0.9797	2462.94	0.97339	2462.94	0.9701	2462.94	0.96887	2462.94	0.96774	2462.94	0.9988
2461.51	0.99599	2461.51	0.99391	2461.51	0.98236	2461.51	0.96823	2461.51	0.96039	2461.51	0.96177	2461.51	0.96109	2461.51	0.9604	2461.51	0.96699	2461.51	0.96924	2461.51	0.97958	2461.51	0.97316	2461.51	0.9699	2461.51	0.96836	2461.51	0.96758	2461.51	0.99865
2460.08	0.99593	2460.08	0.99403	2460.08	0.98235	2460.08	0.96801	2460.08	0.96029	2460.08	0.96195	2460.08	0.96132	2460.08	0.96077	2460.08	0.9668	2460.08	0.96928	2460.08	0.97966	2460.08	0.97307	2460.08	0.9698	2460.08	0.96824	2460.08	0.96738	2460.08	0.99871
2458.66	0.99598	2458.66	0.99425	2458.66	0.98229	2458.66	0.96796	2458.66	0.96039	2458.66	0.96223	2458.66	0.96163	2458.66	0.96118	2458.66	0.96685	2458.66	0.96936	2458.66	0.97983	2458.66	0.97306	2458.66	0.9698	2458.66	0.96847	2458.66	0.96721	2458.66	0.99884
2457.23	0.99621	2457.23	0.99454	2457.23	0.98228	2457.23	0.96816	2457.23	0.96073	2457.23	0.9625	2457.23	0.96184	2457.23	0.96149	2457.23	0.96705	2457.23	0.96942	2457.23	0.98006	2457.23	0.9732	2457.23	0.96996	2457.23	0.96882	2457.23	0.96722	2457.23	0.99908
2455.8	0.99653	2455.8	0.99492	2455.8	0.98252	2455.8	0.96855	2455.8	0.96119	2455.8	0.96276	2455.8	0.96197	2455.8	0.96174	2455.8	0.96729	2455.8	0.96953	2455.8	0.98031	2455.8	0.97356	2455.8	0.97029	2455.8	0.96903	2455.8	0.96739	2455.8	0.99949
2454.37	0.99672	2454.37	0.99529	2454.37	0.9829	2454.37	0.96887	2454.37	0.96149	2454.37	0.96289	2454.37	0.96207	2454.37	0.96189	2454.37	0.96746	2454.37	0.9696	2454.37	0.98043	2454.37	0.97391	2454.37	0.97063	2454.37	0.9689	2454.37	0.96751	2454.37	0.9999
2452.94	0.99673	2452.94	0.99547	2452.94	0.98309	2452.94	0.96895	2452.94	0.96144	2452.94	0.96283	2452.94	0.96213	2452.94	0.96177	2452.94	0.96749	2452.94	0.96953	2452.94	0.98032	2452.94	0.97395	2452.94	0.97078	2452.94	0.9685	2452.94	0.96744	2452.94	1
2451.51	0.99678	2451.51	0.99535	2451.51	0.98305	2451.51	0.96888	2451.51	0.96118	2451.51	0.96273	2451.51	0.96212	2451.51	0.96145	2451.51	0.96748	2451.51	0.9695	2451.51	0.98011	2451.51	0.97372	2451.51	0.97068	2451.51	0.96815	2451.51	0.96723	2451.51	0.99983
2450.08	0.99702	2450.08	0.99502	2450.08	0.9829	2450.08	0.96882	2450.08	0.96097	2450.08	0.9627	2450.08	0.96208	2450.08	0.96117	2450.08	0.96753	2450.08	0.96971	2450.08	0.97994	2450.08	0.9735	2450.08	0.97045	2450.08	0.96804	2450.08	0.96699	2450.08	0.9996
2448.65	0.9973	2448.65	0.99461	2448.65	0.98263	2448.65	0.96873	2448.65	0.96086	2448.65	0.96259	2448.65	0.96198	2448.65	0.96103	2448.65	0.96756	2448.65	0.97	2448.65	0.97975	2448.65	0.97337	2448.65	0.97022	2448.65	0.96797	2448.65	0.96675	2448.65	0.99946
2447.23	0.99742	2447.23	0.99429	2447.23	0.98221	2447.23	0.96848	2447.23	0.96081	2447.23	0.96229	2447.23	0.96182	2447.23	0.96091	2447.23	0.96739	2447.23	0.97	2447.23	0.97946	2447.23	0.97322	2447.23	0.97001	2447.23	0.9677	2447.23	0.96657	2447.23	0.99939
2445.8	0.99741	2445.8	0.99422	2445.8	0.9818	2445.8	0.96812	2445.8	0.96079	2445.8	0.96192	2445.8	0.96165	2445.8	0.96074	2445.8	0.96704	2445.8	0.96965	2445.8	0.97923	2445.8	0.97298	2445.8	0.96983	2445.8	0.96728	2445.8	0.9665	2445.8	0.99939
2444.37	0.99741	2444.37	0.99441	2444.37	0.98155	2444.37	0.96786	2444.37	0.96073	2444.37	0.96177	2444.37	0.96159	2444.37	0.96062	2444.37	0.96677	2444.37	0.9692	2444.37	0.97923	2444.37	0.9727	2444.37	0.96964	2444.37	0.96699	2444.37	0.96649	2444.37	0.99946
2442.94	0.99751	2442.94	0.9947	2442.94	0.98149	2442.94	0.96779	2442.94	0.96061	2442.94	0.96187	2442.94	0.96161	2442.94	0.96063	2442.94	0.96676	2442.94	0.96892	2442.94	0.97928	2442.94	0.97246	2442.94	0.96942	2442.94	0.96695	2442.94	0.96644	2442.94	0.99943
2441.51	0.99773	2441.51	0.99491	2441.51	0.98151	2441.51	0.96787	2441.51	0.96049	2441.51	0.96207	2441.51	0.96158	2441.51	0.96077	2441.51	0.96695	2441.51	0.96885	2441.51	0.97914	2441.51	0.97224	2441.51	0.96915	2441.51	0.96708	2441.51	0.96637	2441.51	0.99916
2440.08	0.99793	2440.08	0.99494	2440.08	0.98147	2440.08	0.96801	2440.08	0.96044	2440.08	0.9622	2440.08	0.96143	2440.08	0.96093	2440.08	0.96711	2440.08	0.96884	2440.08	0.97881	2440.08	0.97192	2440.08	0.96882	2440.08	0.96717	2440.08	0.96623	2440.08	0.99875
2438.65	0.9979	2438.65	0.99478	2438.65	0.9813	2438.65	0.96811	2438.65	0.96045	2438.65	0.9621	2438.65	0.96125	2438.65	0.96099	2438.65	0.96709	2438.65	0.96874	2438.65	0.97849	2438.65	0.9715	2438.65	0.96844	2438.65	0.96705	2438.65	0.96583	2438.65	0.99839
2437.23	0.9976	2437.23	0.99456	2437.23	0.98107	2437.23	0.96813	2437.23	0.96051	2437.23	0.9618	2437.23	0.9612	2437.23	0.96094	2437.23	0.9669	2437.23	0.96856	2437.23	0.97831	2437.23	0.97117	2437.23	0.9681	2437.23	0.96676	2437.23	0.96513	2437.23	0.99814
2435.8	0.99728	2435.8	0.99444	2435.8	0.98086	2435.8	0.96817	2435.8	0.96063	2435.8	0.96154	2435.8	0.96129	2435.8	0.96088	2435.8	0.96672	2435.8	0.96849	2435.8	0.9782	2435.8	0.97115	2435.8	0.96789	2435.8	0.96645	2435.8	0.96444	2435.8	0.998
2434.37	0.99706	2434.37	0.99444	2434.37	0.98062	2434.37	0.96821	2434.37	0.96066	2434.37	0.96152	2434.37	0.96139	2434.37	0.96086	2434.37	0.96668	2434.37	0.96857	2434.37	0.97804	2434.37	0.97127	2434.37	0.96777	2434.37	0.96619	2434.37	0.96404	2434.37	0.99791
2432.94	0.99689	2432.94	0.99446	2432.94	0.9803	2432.94	0.96818	2432.94	0.9604	2432.94	0.96165	2432.94	0.9613	2432.94	0.9608	2432.94	0.96673	2432.94	0.96861	2432.94	0.97779	2432.94	0.97119	2432.94	0.96763	2432.94	0.96593	2432.94	0.96388	2432.94	0.99776
2431.51	0.99678	2431.51	0.99443	2431.51	0.98002	2431.51	0.96801	2431.51	0.95991	2431.51	0.96167	2431.51	0.96099	2431.51	0.96062	2431.51	0.96674	2431.51	0.96844	2431.51	0.97754	2431.51	0.97086	2431.51	0.96742	2431.51	0.96573	2431.51	0.96375	2431.51	0.99756
2430.08	0.99678	2430.08	0.99439	2430.08	0.97992	2430.08	0.96777	2430.08	0.9595	2430.08	0.9615	2430.08	0.96061	2430.08	0.96041	2430.08	0.96661	2430.08	0.96817	2430.08	0.97739	2430.08	0.97059	2430.08	0.96709	2430.08	0.96569	2430.08	0.96361	2430.08	0.99743
2428.65	0.99689	2428.65	0.99434	2428.65	0.9799	2428.65	0.96758	2428.65	0.95944	2428.65	0.96126	2428.65	0.96032	2428.65	0.96025	2428.65	0.96635	2428.65	0.96798	2428.65	0.97732	2428.65	0.97047	2428.65	0.96659	2428.65	0.9657	2428.65	0.96349	2428.65	0.99749
2427.23	0.99702	2427.23	0.99425	2427.23	0.97976	2427.23	0.96749	2427.23	0.95968	2427.23	0.96114	2427.23	0.96018	2427.23	0.96011	2427.23	0.96604	2427.23	0.96789	2427.23	0.97725	2427.23	0.97033	2427.23	0.96601	2427.23	0.96554	2427.23	0.96338	2427.23	0.99767
2425.8	0.99705	2425.8	0.99406	2425.8	0.97943	2425.8	0.96741	2425.8	0.95993	2425.8	0.96123	2425.8	0.9602	2425.8	0.95988	2425.8	0.96578	2425.8	0.96785	2425.8	0.97716	2425.8	0.96998	2425.8	0.96555	2425.8	0.96514	2425.8	0.96324	2425.8	0.99783
2424.37	0.99686	2424.37	0.99372	2424.37	0.97903	2424.37	0.96717	2424.37	0.95995	2424.37	0.96144	2424.37	0.96029	2424.37	0.95958	2424.37	0.96562	2424.37	0.96783	2424.37	0.97702	2424.37	0.96947	2424.37	0.96525	2424.37	0.96458	2424.37	0.963	2424.37	0.99783
2422.94	0.99647	2422.94	0.99324	2422.94	0.9787	2422.94	0.96675	2422.94	0.95973	2422.94	0.96155	2422.94	0.9603	2422.94	0.95933	2422.94	0.96553	2422.94	0.96782	2422.94	0.97675	2422.94	0.969	2422.94	0.96498	2422.94	0.96395	2422.94	0.9626	2422.94	0.99758
2421.51	0.99608	2421.51	0.99282	2421.51	0.97848	2421.51	0.96629	2421.51	0.95942	2421.51	0.96142	2421.51	0.96019	2421.51	0.95924	2421.51	0.96548	2421.51	0.96776	2421.51	0.97635	2421.51	0.96871	2421.51	0.96469	2421.51	0.96339	2421.51	0.96206	2421.51	0.99719
2420.08	0.99592	2420.08	0.99269	2420.08	0.9784	2420.08	0.96601	2420.08	0.95917	2420.08	0.96116	2420.08	0.96014	2420.08	0.95939	2420.08	0.96539	2420.08	0.9676	2420.08	0.97594	2420.08	0.96859	2420.08	0.96448	2420.08	0.96303	2420.08	0.96152	2420.08	0.99691
2418.65	0.99606	2418.65	0.99292	2418.65	0.97842	2418.65	0.966	2418.65	0.95903	2418.65	0.96098	2418.65	0.96028	2418.65	0.95966	2418.65	0.96521	2418.65	0.96741	2418.65	0.97572	2418.65	0.96848	2418.65	0.96445	2418.65	0.96294	2418.65	0.96112	2418.65	0.9969
2417.23	0.99627	2417.23	0.99329	2417.23	0.97844	2417.23	0.96622	2417.23	0.95891	2417.23	0.96096	2417.23	0.96045	2417.23	0.95977	2417.23	0.96493	2417.23	0.96725	2417.23	0.97566	2417.23	0.96824	2417.23	0.96452	2417.23	0.9629	2417.23	0.96088	2417.23	0.99707
2415.8	0.99636	2415.8	0.99342	2415.8	0.9783	2415.8	0.96645	2415.8	0.95879	2415.8	0.96101	2415.8	0.96043	2415.8	0.95955	2415.8	0.96458	2415.8	0.9672	2415.8	0.97555	2415.8	0.96789	2415.8	0.96457	2415.8	0.96265	2415.8	0.96075	2415.8	0.99718
2414.37	0.99639	2414.37	0.99319	2414.37	0.97802	2414.37	0.96653	2414.37	0.9587	2414.37	0.96105	2414.37	0.96016	2414.37	0.95912	2414.37	0.96426	2414.37	0.96718	2414.37	0.97526	2414.37	0.96753	2414.37	0.96452	2414.37	0.96216	2414.37	0.96064	2414.37	0.99711
2412.94	0.99649	2412.94	0.99271	2412.94	0.97767	2412.94	0.96636	2412.94	0.95864	2412.94	0.96099	2412.94	0.9598	2412.94	0.95874	2412.94	0.96399	2412.94	0.96703	2412.94	0.97483	2412.94	0.96723	2412.94	0.96426	2412.94	0.96163	2412.94	0.96042	2412.94	0.99689
2411.51	0.99657	2411.51	0.99222	2411.51	0.97726	2411.51	0.96596	2411.51	0.95852	2411.51	0.96082	2411.51	0.95946	2411.51	0.95848	2411.51	0.96373	2411.51	0.96662	2411.51	0.97433	2411.51	0.96697	2411.51	0.96377	2411.51	0.96119	2411.51	0.96009	2411.51	0.99659
2410.08	0.99649	2410.08	0.99196	2410.08	0.97681	2410.08	0.96544	2410.08	0.9583	2410.08	0.96061	2410.08	0.95922	2410.08	0.95833	2410.08	0.96359	2410.08	0.96612	2410.08	0.97383	2410.08	0.96674	2410.08	0.96321	2410.08	0.9609	2410.08	0.95977	2410.08	0.99632
2408.65	0.99627	2408.65	0.99196	2408.65	0.97642	2408.65	0.96502	2408.65	0.95807	2408.65	0.96048	2408.65	0.95915	2408.65	0.95833	2408.65	0.96375	2408.65	0.96581	2408.65	0.97349	2408.65	0.96657	2408.65	0.96282	2408.65	0.96073	2408.65	0.95961	2408.65	0.99617
2407.22	0.99608	2407.22	0.99203	2407.22	0.97619	2407.22	0.96483	2407.22	0.95794	2407.22	0.9604	2407.22	0.9592	2407.22	0.95844	2407.22	0.96418	2407.22	0.96577	2407.22	0.9734	2407.22	0.96644	2407.22	0.9626	2407.22	0.96057	2407.22	0.95953	2407.22	0.99611
2405.8	0.99599	2405.8	0.992	2405.8	0.97608	2405.8	0.96484	2405.8	0.95793	2405.8	0.96014	2405.8	0.95919	2405.8	0.95849	2405.8	0.96454	2405.8	0.96579	2405.8	0.97345	2405.8	0.96624	2405.8	0.96234	2405.8	0.9603	2405.8	0.95936	2405.8	0.99598
2404.37	0.996	2404.37	0.99192	2404.37	0.97607	2404.37	0.96491	2404.37	0.95802	2404.37	0.95966	2404.37	0.95904	2404.37	0.9584	2404.37	0.96457	2404.37	0.96574	2404.37	0.97348	2404.37	0.96589	2404.37	0.96194	2404.37	0.95995	2404.37	0.95904	2404.37	0.99582
2402.94	0.99612	2402.94	0.99198	2402.94	0.97614	2402.94	0.9649	2402.94	0.95812	2402.94	0.95923	2402.94	0.95887	2402.94	0.9583	2402.94	0.96429	2402.94	0.96567	2402.94	0.97346	2402.94	0.9655	2402.94	0.96152	2402.94	0.95967	2402.94	0.95869	2402.94	0.99578
2401.51	0.99632	2401.51	0.99218	2401.51	0.97624	2401.51	0.96485	2401.51	0.95817	2401.51	0.95912	2401.51	0.95881	2401.51	0.95833	2401.51	0.96392	2401.51	0.96567	2401.51	0.97343	2401.51	0.96525	2401.51	0.96126	2401.51	0.95958	2401.51	0.95846	2401.51	0.99577
2400.08	0.99646	2400.08	0.99223	2400.08	0.97601	2400.08	0.96453	2400.08	0.95786	2400.08	0.95905	2400.08	0.95862	2400.08	0.95827	2400.08	0.96339	2400.08	0.9655	2400.08	0.97312	2400.08	0.96484	2400.08	0.9609	2400.08	0.95936	2400.08	0.95805	2400.08	0.99561
2398.65	0.99603	2398.65	0.99049	2398.65	0.97165	2398.65	0.95916	2398.65	0.95204	2398.65	0.95358	2398.65	0.95441	2398.65	0.95438	2398.65	0.95939	2398.65	0.96155	2398.65	0.96838	2398.65	0.95944	2398.65	0.95513	2398.65	0.9533	2398.65	0.95171	2398.65	0.99672
2397.22	0.99576	2397.22	0.98957	2397.22	0.96939	2397.22	0.9566	2397.22	0.94926	2397.22	0.95099	2397.22	0.95239	2397.22	0.9524	2397.22	0.95756	2397.22	0.95943	2397.22	0.9659	2397.22	0.95672	2397.22	0.95228	2397.22	0.95026	2397.22	0.94865	2397.22	0.99714
2395.8	0.99583	2395.8	0.98993	2395.8	0.9701	2395.8	0.95786	2395.8	0.95055	2395.8	0.95233	2395.8	0.95335	2395.8	0.95311	2395.8	0.95851	2395.8	0.95998	2395.8	0.96658	2395.8	0.95766	2395.8	0.95338	2395.8	0.95134	2395.8	0.94995	2395.8	0.99672
2394.37	0.99605	2394.37	0.99085	2394.37	0.97193	2394.37	0.96051	2394.37	0.95327	2394.37	0.95513	2394.37	0.95545	2394.37	0.95487	2394.37	0.96036	2394.37	0.96162	2394.37	0.96845	2394.37	0.95993	2394.37	0.95587	2394.37	0.95389	2394.37	0.95273	2394.37	0.99603
2392.94	0.99635	2392.94	0.99188	2392.94	0.97395	2392.94	0.96324	2392.94	0.95611	2392.94	0.9581	2392.94	0.95766	2392.94	0.95684	2392.94	0.96214	2392.94	0.9635	2392.94	0.97047	2392.94	0.96232	2392.94	0.95846	2392.94	0.95659	2392.94	0.95553	2392.94	0.99524
2391.51	0.99669	2391.51	0.99291	2391.51	0.97598	2391.51	0.96583	2391.51	0.95887	2391.51	0.96104	2391.51	0.95979	2391.51	0.95881	2391.51	0.96382	2391.51	0.96543	2391.51	0.9725	2391.51	0.96466	2391.51	0.96097	2391.51	0.95932	2391.51	0.95817	2391.51	0.99434
2390.08	0.99707	2390.08	0.9939	2390.08	0.97805	2390.08	0.96839	2390.08	0.96165	2390.08	0.96401	2390.08	0.9619	2390.08	0.9608	2390.08	0.96564	2390.08	0.96738	2390.08	0.97462	2390.08	0.96712	2390.08	0.96352	2390.08	0.96219	2390.08	0.96088	2390.08	0.99335
2388.65	0.9974	2388.65	0.99483	2388.65	0.98016	2388.65	0.971	2388.65	0.96451	2388.65	0.96708	2388.65	0.96405	2388.65	0.96284	2388.65	0.96767	2388.65	0.96938	2388.65	0.9769	2388.65	0.96981	2388.65	0.96624	2388.65	0.96518	2388.65	0.96378	2388.65	0.99238
2387.22	0.99763	2387.22	0.99567	2387.22	0.98221	2387.22	0.97361	2387.22	0.9674	2387.22	0.97015	2387.22	0.96617	2387.22	0.9649	2387.22	0.96976	2387.22	0.97135	2387.22	0.97923	2387.22	0.9726	2387.22	0.96909	2387.22	0.96811	2387.22	0.96685	2387.22	0.99153
2385.8	0.99774	2385.8	0.99633	2385.8	0.98406	2385.8	0.97604	2385.8	0.97016	2385.8	0.97294	2385.8	0.9681	2385.8	0.96683	2385.8	0.97163	2385.8	0.97309	2385.8	0.98138	2385.8	0.97514	2385.8	0.97182	2385.8	0.97077	2385.8	0.96985	2385.8	0.99083
2384.37	0.99777	2384.37	0.99675	2384.37	0.98542	2384.37	0.97798	2384.37	0.97246	2384.37	0.97507	2384.37	0.96956	2384.37	0.96836	2384.37	0.97304	2384.37	0.97436	2384.37	0.98303	2384.37	0.97703	2384.37	0.97401	2384.37	0.9729	2384.37	0.97237	2384.37	0.99023
2382.94	0.99776	2382.94	0.99684	2382.94	0.98606	2382.94	0.97914	2382.94	0.97385	2382.94	0.97617	2382.94	0.9703	2382.94	0.96916	2382.94	0.97375	2382.94	0.97494	2382.94	0.98386	2382.94	0.97794	2382.94	0.97526	2382.94	0.9742	2382.94	0.97384	2382.94	0.98976
2381.51	0.99771	2381.51	0.99659	2381.51	0.98589	2381.51	0.97925	2381.51	0.97404	2381.51	0.97605	2381.51	0.97019	2381.51	0.96904	2381.51	0.9736	2381.51	0.97479	2381.51	0.98372	2381.51	0.97771	2381.51	0.9753	2381.51	0.97433	2381.51	0.97386	2381.51	0.98948
2380.08	0.99767	2380.08	0.99605	2380.08	0.98493	2380.08	0.97823	2380.08	0.97301	2380.08	0.97474	2380.08	0.9692	2380.08	0.96806	2380.08	0.97251	2380.08	0.97398	2380.08	0.98261	2380.08	0.97641	2380.08	0.97409	2380.08	0.97315	2380.08	0.97234	2380.08	0.98948
2378.65	0.99757	2378.65	0.99543	2378.65	0.9834	2378.65	0.9764	2378.65	0.97117	2378.65	0.97271	2378.65	0.96774	2378.65	0.96657	2378.65	0.97077	2378.65	0.97268	2378.65	0.98099	2378.65	0.97442	2378.65	0.97195	2378.65	0.9711	2378.65	0.96987	2378.65	0.98959
2377.22	0.99749	2377.22	0.99496	2377.22	0.98172	2377.22	0.97439	2377.22	0.96919	2377.22	0.97055	2377.22	0.96622	2377.22	0.96514	2377.22	0.96897	2377.22	0.9712	2377.22	0.97925	2377.22	0.97237	2377.22	0.96955	2377.22	0.96885	2377.22	0.96729	2377.22	0.9897
2375.8	0.99737	2375.8	0.99477	2375.8	0.98025	2375.8	0.97279	2375.8	0.9676	2375.8	0.96888	2375.8	0.96508	2375.8	0.96413	2375.8	0.96765	2375.8	0.96988	2375.8	0.97787	2375.8	0.97081	2375.8	0.96755	2375.8	0.96699	2375.8	0.96533	2375.8	0.98961
2374.37	0.9972	2374.37	0.99485	2374.37	0.97936	2374.37	0.97206	2374.37	0.9668	2374.37	0.96813	2374.37	0.96456	2374.37	0.9637	2374.37	0.96709	2374.37	0.96918	2374.37	0.97716	2374.37	0.97014	2374.37	0.96644	2374.37	0.96591	2374.37	0.96438	2374.37	0.98938
2372.94	0.99709	2372.94	0.99519	2372.94	0.97921	2372.94	0.97238	2372.94	0.96709	2372.94	0.96852	2372.94	0.96489	2372.94	0.9638	2372.94	0.96731	2372.94	0.96941	2372.94	0.97733	2372.94	0.97052	2372.94	0.96642	2372.94	0.96587	2372.94	0.9646	2372.94	0.98913
2371.51	0.99723	2371.51	0.9955	2371.51	0.97962	2371.51	0.97331	2371.51	0.96814	2371.51	0.96951	2371.51	0.96574	2371.51	0.96427	2371.51	0.96786	2371.51	0.9703	2371.51	0.97778	2371.51	0.97142	2371.51	0.96705	2371.51	0.9665	2371.51	0.96539	2371.51	0.98906
2370.08	0.9976	2370.08	0.99573	2370.08	0.98048	2370.08	0.9746	2370.08	0.96971	2370.08	0.97081	2370.08	0.96716	2370.08	0.96512	2370.08	0.96864	2370.08	0.97136	2370.08	0.97845	2370.08	0.97246	2370.08	0.96811	2370.08	0.96769	2370.08	0.96668	2370.08	0.98904
2368.65	0.99797	2368.65	0.99612	2368.65	0.98178	2368.65	0.97628	2368.65	0.97172	2368.65	0.97255	2368.65	0.96928	2368.65	0.9665	2368.65	0.96985	2368.65	0.97232	2368.65	0.9798	2368.65	0.9736	2368.65	0.96976	2368.65	0.96951	2368.65	0.96875	2368.65	0.98875
2367.22	0.99849	2367.22	0.99655	2367.22	0.98343	2367.22	0.97822	2367.22	0.9738	2367.22	0.97447	2367.22	0.97136	2367.22	0.96831	2367.22	0.97126	2367.22	0.97333	2367.22	0.98129	2367.22	0.97484	2367.22	0.97198	2367.22	0.97148	2367.22	0.97131	2367.22	0.98845
2365.79	0.9991	2365.79	0.99682	2365.79	0.98511	2365.79	0.98003	2365.79	0.97541	2365.79	0.97631	2365.79	0.97257	2365.79	0.9701	2365.79	0.9723	2365.79	0.97453	2365.79	0.9823	2365.79	0.97613	2365.79	0.97426	2365.79	0.97308	2365.79	0.9736	2365.79	0.98832
2364.37	0.99915	2364.37	0.99745	2364.37	0.98659	2364.37	0.98188	2364.37	0.97686	2364.37	0.97886	2364.37	0.97379	2364.37	0.97151	2364.37	0.97323	2364.37	0.976	2364.37	0.98418	2364.37	0.97801	2364.37	0.97649	2364.37	0.97526	2364.37	0.97608	2364.37	0.98773
2362.94	0.9992	2362.94	0.99811	2362.94	0.98787	2362.94	0.98339	2362.94	0.97817	2362.94	0.98129	2362.94	0.9747	2362.94	0.97261	2362.94	0.97401	2362.94	0.97768	2362.94	0.98592	2362.94	0.98018	2362.94	0.97819	2362.94	0.9775	2362.94	0.97801	2362.94	0.98716
2361.51	0.99967	2361.51	0.99839	2361.51	0.98883	2361.51	0.98418	2361.51	0.97921	2361.51	0.98263	2361.51	0.97506	2361.51	0.97355	2361.51	0.97466	2361.51	0.9792	2361.51	0.98668	2361.51	0.98186	2361.51	0.97916	2361.51	0.97895	2361.51	0.97886	2361.51	0.98707
2360.08	1	2360.08	0.99836	2360.08	0.98921	2360.08	0.98429	2360.08	0.9799	2360.08	0.98301	2360.08	0.97525	2360.08	0.97428	2360.08	0.97536	2360.08	0.98013	2360.08	0.98706	2360.08	0.9827	2360.08	0.9797	2360.08	0.97948	2360.08	0.97905	2360.08	0.98717
2358.65	0.99995	2358.65	0.99847	2358.65	0.98923	2358.65	0.98442	2358.65	0.98061	2358.65	0.98343	2358.65	0.97589	2358.65	0.97493	2358.65	0.97638	2358.65	0.98063	2358.65	0.98803	2358.65	0.9833	2358.65	0.98058	2358.65	0.9799	2358.65	0.97961	2358.65	0.98697
2357.22	0.99978	2357.22	0.99863	2357.22	0.9894	2357.22	0.98496	2357.22	0.98168	2357.22	0.98418	2357.22	0.97669	2357.22	0.97567	2357.22	0.97751	2357.22	0.98121	2357.22	0.98908	2357.22	0.98426	2357.22	0.98204	2357.22	0.98067	2357.22	0.98075	2357.22	0.98665
2355.79	0.9996	2355.79	0.99897	2355.79	0.99009	2355.79	0.98632	2355.79	0.98366	2355.79	0.98579	2355.79	0.97799	2355.79	0.97654	2355.79	0.97886	2355.79	0.98215	2355.79	0.99059	2355.79	0.98608	2355.79	0.98422	2355.79	0.98252	2355.79	0.98285	2355.79	0.98603
2354.37	0.99936	2354.37	0.99932	2354.37	0.99156	2354.37	0.98874	2354.37	0.98691	2354.37	0.98856	2354.37	0.97999	2354.37	0.97779	2354.37	0.98061	2354.37	0.98356	2354.37	0.99285	2354.37	0.98884	2354.37	0.98725	2354.37	0.98586	2354.37	0.98623	2354.37	0.98505
2352.94	0.999	2352.94	0.99971	2352.94	0.99416	2352.94	0.99263	2352.94	0.99166	2352.94	0.99284	2352.94	0.9829	2352.94	0.98	2352.94	0.98317	2352.94	0.98576	2352.94	0.99613	2352.94	0.99278	2352.94	0.99164	2352.94	0.99102	2352.94	0.99132	2352.94	0.98366
2351.51	0.99878	2351.51	1	2351.51	0.99741	2351.51	0.99711	2351.51	0.99679	2351.51	0.99753	2351.51	0.9858	2351.51	0.98289	2351.51	0.98607	2351.51	0.98842	2351.51	0.99939	2351.51	0.99714	2351.51	0.99662	2351.51	0.99672	2351.51	0.9969	2351.51	0.98221
2350.08	0.99921	2350.08	0.99959	2350.08	1	2350.08	1	2350.08	1	2350.08	1	2350.08	0.98666	2350.08	0.98526	2350.08	0.98777	2350.08	0.99057	2350.08	1	2350.08	1	2350.08	1	2350.08	1	2350.08	1	2350.08	0.98165
2348.65	0.99906	2348.65	0.99883	2348.65	0.99993	2348.65	0.99956	2348.65	0.99939	2348.65	0.99921	2348.65	0.98563	2348.65	0.98502	2348.65	0.98736	2348.65	0.99035	2348.65	0.99894	2348.65	0.99975	2348.65	0.99976	2348.65	0.99961	2348.65	0.99927	2348.65	0.98148
2347.22	0.99743	2347.22	0.99809	2347.22	0.99575	2347.22	0.99487	2347.22	0.99393	2347.22	0.99486	2347.22	0.98322	2347.22	0.98098	2347.22	0.9844	2347.22	0.98664	2347.22	0.99724	2347.22	0.99535	2347.22	0.99462	2347.22	0.995	2347.22	0.99418	2347.22	0.98147
2345.79	0.99631	2345.79	0.99666	2345.79	0.99011	2345.79	0.98823	2345.79	0.98617	2345.79	0.98805	2345.79	0.97917	2345.79	0.97571	2345.79	0.97986	2345.79	0.98176	2345.79	0.99349	2345.79	0.98882	2345.79	0.98709	2345.79	0.98769	2345.79	0.98657	2345.79	0.98266
2344.37	0.99642	2344.37	0.99524	2344.37	0.98631	2344.37	0.98359	2344.37	0.98038	2344.37	0.98255	2344.37	0.97562	2344.37	0.97229	2344.37	0.97631	2344.37	0.97854	2344.37	0.98967	2344.37	0.98396	2344.37	0.98155	2344.37	0.98181	2344.37	0.98082	2344.37	0.98423
2342.94	0.99685	2342.94	0.9945	2342.94	0.98464	2342.94	0.98174	2342.94	0.97757	2342.94	0.97976	2342.94	0.97342	2342.94	0.97096	2342.94	0.97455	2342.94	0.97709	2342.94	0.98723	2342.94	0.98166	2342.94	0.97912	2342.94	0.97869	2342.94	0.97806	2342.94	0.98505
2341.51	0.99661	2341.51	0.99442	2341.51	0.98389	2341.51	0.98126	2341.51	0.97656	2341.51	0.97882	2341.51	0.97227	2341.51	0.97043	2341.51	0.97381	2341.51	0.97622	2341.51	0.98631	2341.51	0.98079	2341.51	0.97844	2341.51	0.97746	2341.51	0.9771	2341.51	0.98467
2340.08	0.99624	2340.08	0.99395	2340.08	0.98346	2340.08	0.98052	2340.08	0.97588	2340.08	0.97773	2340.08	0.97063	2340.08	0.96997	2340.08	0.97285	2340.08	0.97548	2340.08	0.98482	2340.08	0.98002	2340.08	0.97781	2340.08	0.9763	2340.08	0.97586	2340.08	0.98415
2338.65	0.99582	2338.65	0.9934	2338.65	0.98332	2338.65	0.97992	2338.65	0.97567	2338.65	0.97702	2338.65	0.96962	2338.65	0.96948	2338.65	0.97209	2338.65	0.97507	2338.65	0.98393	2338.65	0.97968	2338.65	0.97737	2338.65	0.97607	2338.65	0.97526	2338.65	0.98364
2337.22	0.99558	2337.22	0.99316	2337.22	0.98332	2337.22	0.97978	2337.22	0.97586	2337.22	0.977	2337.22	0.96991	2337.22	0.96895	2337.22	0.9719	2337.22	0.97502	2337.22	0.98423	2337.22	0.97984	2337.22	0.97734	2337.22	0.97714	2337.22	0.97589	2337.22	0.98334
2335.79	0.99545	2335.79	0.99371	2335.79	0.98365	2335.79	0.98058	2335.79	0.97676	2335.79	0.97827	2335.79	0.97163	2335.79	0.96883	2335.79	0.97267	2335.79	0.97547	2335.79	0.98607	2335.79	0.98081	2335.79	0.97834	2335.79	0.97952	2335.79	0.97803	2335.79	0.98287
2334.37	0.99597	2334.37	0.99391	2334.37	0.98387	2334.37	0.98088	2334.37	0.9771	2334.37	0.97874	2334.37	0.97185	2334.37	0.96888	2334.37	0.97298	2334.37	0.97585	2334.37	0.98607	2334.37	0.98127	2334.37	0.97911	2334.37	0.98019	2334.37	0.97878	2334.37	0.98295
2332.94	0.99662	2332.94	0.9934	2332.94	0.98353	2332.94	0.97999	2332.94	0.97641	2332.94	0.97774	2332.94	0.97009	2332.94	0.96867	2332.94	0.9722	2332.94	0.97567	2332.94	0.98401	2332.94	0.98072	2332.94	0.979	2332.94	0.97863	2332.94	0.97746	2332.94	0.98324
2331.51	0.99666	2331.51	0.99305	2331.51	0.98319	2331.51	0.97947	2331.51	0.97626	2331.51	0.97717	2331.51	0.96911	2331.51	0.96861	2331.51	0.97166	2331.51	0.97548	2331.51	0.98321	2331.51	0.98062	2331.51	0.97941	2331.51	0.97795	2331.51	0.97697	2331.51	0.98277
2330.08	0.99609	2330.08	0.99358	2330.08	0.9836	2330.08	0.98082	2330.08	0.97794	2330.08	0.97871	2330.08	0.97091	2330.08	0.96921	2330.08	0.97264	2330.08	0.97597	2330.08	0.98558	2330.08	0.98215	2330.08	0.98146	2330.08	0.98037	2330.08	0.97953	2330.08	0.98132
2328.65	0.99526	2328.65	0.9945	2328.65	0.98475	2328.65	0.98352	2328.65	0.98075	2328.65	0.98189	2328.65	0.97397	2328.65	0.9703	2328.65	0.97473	2328.65	0.977	2328.65	0.98924	2328.65	0.98465	2328.65	0.98433	2328.65	0.98424	2328.65	0.98361	2328.65	0.97939
2327.22	0.99522	2327.22	0.99411	2327.22	0.98541	2327.22	0.98457	2327.22	0.98168	2327.22	0.98302	2327.22	0.97387	2327.22	0.97075	2327.22	0.97534	2327.22	0.97735	2327.22	0.98884	2327.22	0.98529	2327.22	0.98499	2327.22	0.98462	2327.22	0.9842	2327.22	0.97867
2325.79	0.99569	2325.79	0.99252	2325.79	0.98435	2325.79	0.98259	2325.79	0.97946	2325.79	0.98081	2325.79	0.97079	2325.79	0.96956	2325.79	0.97353	2325.79	0.97595	2325.79	0.98496	2325.79	0.98299	2325.79	0.98231	2325.79	0.9811	2325.79	0.98069	2325.79	0.97932
2324.36	0.99558	2324.36	0.99143	2324.36	0.98121	2324.36	0.97861	2324.36	0.97516	2324.36	0.97698	2324.36	0.96814	2324.36	0.96653	2324.36	0.97053	2324.36	0.97263	2324.36	0.98215	2324.36	0.97892	2324.36	0.97765	2324.36	0.97682	2324.36	0.97607	2324.36	0.9803
2322.94	0.99537	2322.94	0.99057	2322.94	0.97687	2322.94	0.97335	2322.94	0.96952	2322.94	0.97183	2322.94	0.96533	2322.94	0.96244	2322.94	0.96677	2322.94	0.96832	2322.94	0.97944	2322.94	0.97373	2322.94	0.97184	2322.94	0.97162	2322.94	0.9704	2322.94	0.98174
2321.51	0.99595	2321.51	0.98893	2321.51	0.97283	2321.51	0.96763	2321.51	0.96342	2321.51	0.96562	2321.51	0.96038	2321.51	0.95857	2321.51	0.96251	2321.51	0.96445	2321.51	0.97403	2321.51	0.968	2321.51	0.96565	2321.51	0.96446	2321.51	0.96297	2321.51	0.98392
2320.08	0.99653	2320.08	0.9877	2320.08	0.97019	2320.08	0.96371	2320.08	0.95918	2320.08	0.96121	2320.08	0.95641	2320.08	0.95591	2320.08	0.95969	2320.08	0.96204	2320.08	0.96953	2320.08	0.96389	2320.08	0.96128	2320.08	0.95896	2320.08	0.9575	2320.08	0.98547
2318.65	0.99641	2318.65	0.98772	2318.65	0.96902	2318.65	0.96254	2318.65	0.9578	2318.65	0.95999	2318.65	0.95593	2318.65	0.95462	2318.65	0.95913	2318.65	0.96112	2318.65	0.96893	2318.65	0.96241	2318.65	0.95975	2318.65	0.95765	2318.65	0.95644	2318.65	0.98556
2317.22	0.99608	2317.22	0.98784	2317.22	0.96863	2317.22	0.96251	2317.22	0.9576	2317.22	0.95993	2317.22	0.95639	2317.22	0.95421	2317.22	0.95925	2317.22	0.96093	2317.22	0.96933	2317.22	0.96207	2317.22	0.95953	2317.22	0.95784	2317.22	0.95697	2317.22	0.98491
2315.79	0.99625	2315.79	0.98702	2315.79	0.96822	2315.79	0.9617	2315.79	0.95664	2315.79	0.95876	2315.79	0.95493	2315.79	0.95388	2315.79	0.95834	2315.79	0.96061	2315.79	0.9674	2315.79	0.96111	2315.79	0.95873	2315.79	0.95633	2315.79	0.95584	2315.79	0.98463
2314.36	0.99626	2314.36	0.98668	2314.36	0.96767	2314.36	0.96097	2314.36	0.9558	2314.36	0.95805	2314.36	0.95401	2314.36	0.95348	2314.36	0.95749	2314.36	0.96008	2314.36	0.96641	2314.36	0.96043	2314.36	0.95805	2314.36	0.95532	2314.36	0.95518	2314.36	0.98416
2312.94	0.99609	2312.94	0.98725	2312.94	0.96725	2312.94	0.96089	2312.94	0.95581	2312.94	0.95844	2312.94	0.95453	2312.94	0.95321	2312.94	0.95739	2312.94	0.95967	2312.94	0.96731	2312.94	0.96055	2312.94	0.95794	2312.94	0.95584	2312.94	0.95586	2312.94	0.98348
2311.51	0.99653	2311.51	0.98733	2311.51	0.96711	2311.51	0.96076	2311.51	0.95594	2311.51	0.9584	2311.51	0.95415	2311.51	0.9532	2311.51	0.9572	2311.51	0.95955	2311.51	0.967	2311.51	0.96062	2311.51	0.95767	2311.51	0.95591	2311.51	0.95583	2311.51	0.98339
2310.08	0.99697	2310.08	0.98713	2310.08	0.96718	2310.08	0.96089	2310.08	0.95635	2310.08	0.95842	2310.08	0.95367	2310.08	0.95334	2310.08	0.95712	2310.08	0.95956	2310.08	0.96652	2310.08	0.96085	2310.08	0.95762	2310.08	0.95615	2310.08	0.9557	2310.08	0.9833
2308.65	0.99668	2308.65	0.98737	2308.65	0.96731	2308.65	0.96155	2308.65	0.95713	2308.65	0.95921	2308.65	0.95447	2308.65	0.9534	2308.65	0.95751	2308.65	0.95946	2308.65	0.96769	2308.65	0.96148	2308.65	0.95816	2308.65	0.95744	2308.65	0.95655	2308.65	0.98259
2307.22	0.99654	2307.22	0.98723	2307.22	0.96749	2307.22	0.96179	2307.22	0.95736	2307.22	0.9593	2307.22	0.95454	2307.22	0.95333	2307.22	0.95749	2307.22	0.95926	2307.22	0.96784	2307.22	0.96163	2307.22	0.95842	2307.22	0.95782	2307.22	0.95665	2307.22	0.98224
2305.79	0.99658	2305.79	0.98692	2305.79	0.96772	2305.79	0.96173	2305.79	0.95726	2305.79	0.95895	2305.79	0.95415	2305.79	0.9532	2305.79	0.95729	2305.79	0.95908	2305.79	0.96728	2305.79	0.96148	2305.79	0.95848	2305.79	0.95765	2305.79	0.95636	2305.79	0.9822
2304.36	0.99648	2304.36	0.98703	2304.36	0.96787	2304.36	0.9619	2304.36	0.95739	2304.36	0.9591	2304.36	0.95458	2304.36	0.95307	2304.36	0.95747	2304.36	0.95897	2304.36	0.96767	2304.36	0.96159	2304.36	0.95879	2304.36	0.95819	2304.36	0.95676	2304.36	0.98194
2302.94	0.99676	2302.94	0.98698	2302.94	0.96781	2302.94	0.96187	2302.94	0.95738	2302.94	0.95898	2302.94	0.95468	2302.94	0.95299	2302.94	0.95749	2302.94	0.95896	2302.94	0.96753	2302.94	0.96155	2302.94	0.95886	2302.94	0.95843	2302.94	0.95678	2302.94	0.98197
2301.51	0.99724	2301.51	0.98688	2301.51	0.9675	2301.51	0.96167	2301.51	0.95722	2301.51	0.95866	2301.51	0.95439	2301.51	0.95294	2301.51	0.95732	2301.51	0.959	2301.51	0.96699	2301.51	0.9614	2301.51	0.95867	2301.51	0.95828	2301.51	0.95637	2301.51	0.98224
2300.08	0.99739	2300.08	0.98708	2300.08	0.9671	2300.08	0.96161	2300.08	0.9571	2300.08	0.95865	2300.08	0.95437	2300.08	0.95288	2300.08	0.95725	2300.08	0.95893	2300.08	0.96708	2300.08	0.96137	2300.08	0.95852	2300.08	0.95829	2300.08	0.95627	2300.08	0.98229
2298.65	0.99729	2298.65	0.98706	2298.65	0.96679	2298.65	0.96139	2298.65	0.95672	2298.65	0.95837	2298.65	0.9539	2298.65	0.9527	2298.65	0.95695	2298.65	0.95861	2298.65	0.96688	2298.65	0.96111	2298.65	0.95818	2298.65	0.95782	2298.65	0.956	2298.65	0.98223
2297.22	0.99693	2297.22	0.98669	2297.22	0.9665	2297.22	0.96092	2297.22	0.95605	2297.22	0.95771	2297.22	0.95303	2297.22	0.95228	2297.22	0.95641	2297.22	0.958	2297.22	0.96643	2297.22	0.96057	2297.22	0.95764	2297.22	0.95697	2297.22	0.95558	2297.22	0.98194
2295.79	0.99627	2295.79	0.98618	2295.79	0.96596	2295.79	0.96026	2295.79	0.95529	2295.79	0.95695	2295.79	0.95231	2295.79	0.95158	2295.79	0.95585	2295.79	0.95725	2295.79	0.96633	2295.79	0.95996	2295.79	0.95703	2295.79	0.95626	2295.79	0.95528	2295.79	0.98139
2294.36	0.9958	2294.36	0.98541	2294.36	0.96511	2294.36	0.95934	2294.36	0.95437	2294.36	0.95588	2294.36	0.95136	2294.36	0.95077	2294.36	0.95517	2294.36	0.95665	2294.36	0.96578	2294.36	0.95917	2294.36	0.95626	2294.36	0.95543	2294.36	0.95461	2294.36	0.98111
2292.94	0.9955	2292.94	0.98471	2292.94	0.96409	2292.94	0.9584	2292.94	0.95335	2292.94	0.95487	2292.94	0.95051	2292.94	0.94991	2292.94	0.95456	2292.94	0.95616	2292.94	0.96506	2292.94	0.95832	2292.94	0.95548	2292.94	0.95473	2292.94	0.95376	2292.94	0.98112
2291.51	0.99533	2291.51	0.98424	2291.51	0.9631	2291.51	0.95755	2291.51	0.95218	2291.51	0.95396	2291.51	0.94977	2291.51	0.949	2291.51	0.95407	2291.51	0.95558	2291.51	0.9642	2291.51	0.95742	2291.51	0.95465	2291.51	0.95407	2291.51	0.9528	2291.51	0.98133
2290.08	0.99531	2290.08	0.98384	2290.08	0.96224	2290.08	0.95655	2290.08	0.95073	2290.08	0.95285	2290.08	0.9488	2290.08	0.94801	2290.08	0.95353	2290.08	0.9547	2290.08	0.96296	2290.08	0.95638	2290.08	0.95358	2290.08	0.95308	2290.08	0.95151	2290.08	0.98164
2288.65	0.99524	2288.65	0.98338	2288.65	0.96137	2288.65	0.95522	2288.65	0.94906	2288.65	0.95154	2288.65	0.94771	2288.65	0.94695	2288.65	0.95284	2288.65	0.95354	2288.65	0.96171	2288.65	0.95519	2288.65	0.95221	2288.65	0.95183	2288.65	0.94998	2288.65	0.98182
2287.22	0.99506	2287.22	0.98259	2287.22	0.96028	2287.22	0.95339	2287.22	0.94719	2287.22	0.94992	2287.22	0.94644	2287.22	0.94589	2287.22	0.95185	2287.22	0.95224	2287.22	0.96035	2287.22	0.9537	2287.22	0.95057	2287.22	0.95025	2287.22	0.94813	2287.22	0.98193
2285.79	0.99476	2285.79	0.98145	2285.79	0.95884	2285.79	0.95114	2285.79	0.94526	2285.79	0.94805	2285.79	0.94497	2285.79	0.94483	2285.79	0.9505	2285.79	0.95095	2285.79	0.95887	2285.79	0.95189	2285.79	0.9488	2285.79	0.9484	2285.79	0.94602	2285.79	0.98205
2284.36	0.99438	2284.36	0.98022	2284.36	0.95719	2284.36	0.94889	2284.36	0.94348	2284.36	0.94616	2284.36	0.94347	2284.36	0.94377	2284.36	0.94896	2284.36	0.94973	2284.36	0.95749	2284.36	0.95006	2284.36	0.94707	2284.36	0.94653	2284.36	0.94393	2284.36	0.9822
2282.93	0.99408	2282.93	0.97923	2282.93	0.95564	2282.93	0.94708	2282.93	0.94201	2282.93	0.94451	2282.93	0.94212	2282.93	0.94271	2282.93	0.94744	2282.93	0.94863	2282.93	0.95636	2282.93	0.94853	2282.93	0.94546	2282.93	0.94487	2282.93	0.94213	2282.93	0.98241
2281.51	0.99389	2281.51	0.97878	2281.51	0.95447	2281.51	0.94595	2281.51	0.94101	2281.51	0.94332	2281.51	0.94119	2281.51	0.94175	2281.51	0.94624	2281.51	0.94766	2281.51	0.95552	2281.51	0.94748	2281.51	0.94418	2281.51	0.9436	2281.51	0.94082	2281.51	0.98258
2280.08	0.99372	2280.08	0.97882	2280.08	0.95371	2280.08	0.94531	2280.08	0.9404	2280.08	0.94253	2280.08	0.94073	2280.08	0.94091	2280.08	0.94547	2280.08	0.94668	2280.08	0.95477	2280.08	0.94674	2280.08	0.94334	2280.08	0.94268	2280.08	0.94004	2280.08	0.98256
2278.65	0.99348	2278.65	0.97895	2278.65	0.9532	2278.65	0.9448	2278.65	0.93993	2278.65	0.94183	2278.65	0.94037	2278.65	0.94012	2278.65	0.94496	2278.65	0.94556	2278.65	0.95395	2278.65	0.94596	2278.65	0.94281	2278.65	0.94187	2278.65	0.93963	2278.65	0.98226
2277.22	0.99325	2277.22	0.97881	2277.22	0.95285	2277.22	0.9443	2277.22	0.93945	2277.22	0.94105	2277.22	0.93984	2277.22	0.93938	2277.22	0.94453	2277.22	0.94444	2277.22	0.95323	2277.22	0.94508	2277.22	0.94246	2277.22	0.94111	2277.22	0.93944	2277.22	0.98181
2275.79	0.99319	2275.79	0.97839	2275.79	0.95267	2275.79	0.94389	2275.79	0.93901	2275.79	0.94041	2275.79	0.93916	2275.79	0.9389	2275.79	0.94419	2275.79	0.94374	2275.79	0.95284	2275.79	0.94443	2275.79	0.94229	2275.79	0.94048	2275.79	0.93935	2275.79	0.98145
2274.36	0.99333	2274.36	0.97795	2274.36	0.95251	2274.36	0.94371	2274.36	0.93867	2274.36	0.94022	2274.36	0.93862	2274.36	0.93888	2274.36	0.94401	2274.36	0.94371	2274.36	0.95268	2274.36	0.94431	2274.36	0.94227	2274.36	0.94006	2274.36	0.93927	2274.36	0.98125
2272.93	0.99341	2272.93	0.97774	2272.93	0.95215	2272.93	0.94371	2272.93	0.93838	2272.93	0.94053	2272.93	0.93841	2272.93	0.93925	2272.93	0.94393	2272.93	0.94408	2272.93	0.9524	2272.93	0.94454	2272.93	0.94214	2272.93	0.93985	2272.93	0.9391	2272.93	0.98093
2271.51	0.99322	2271.51	0.97773	2271.51	0.95158	2271.51	0.94369	2271.51	0.93808	2271.51	0.94103	2271.51	0.93844	2271.51	0.9396	2271.51	0.94374	2271.51	0.94429	2271.51	0.95174	2271.51	0.9446	2271.51	0.94164	2271.51	0.93971	2271.51	0.93872	2271.51	0.98019
2270.08	0.99284	2270.08	0.9777	2270.08	0.95102	2270.08	0.94351	2270.08	0.93779	2270.08	0.94138	2270.08	0.93844	2270.08	0.93951	2270.08	0.9432	2270.08	0.94396	2270.08	0.95078	2270.08	0.94406	2270.08	0.94071	2270.08	0.93939	2270.08	0.93806	2270.08	0.97901
2268.65	0.99263	2268.65	0.97747	2268.65	0.95074	2268.65	0.94322	2268.65	0.93765	2268.65	0.9414	2268.65	0.93821	2268.65	0.93886	2268.65	0.94226	2268.65	0.94314	2268.65	0.94979	2268.65	0.94302	2268.65	0.93953	2268.65	0.93863	2268.65	0.9371	2268.65	0.9776
2267.22	0.99285	2267.22	0.9771	2267.22	0.95082	2267.22	0.94301	2267.22	0.93782	2267.22	0.94119	2267.22	0.93769	2267.22	0.93791	2267.22	0.94119	2267.22	0.94214	2267.22	0.94889	2267.22	0.94186	2267.22	0.93838	2267.22	0.93745	2267.22	0.93595	2267.22	0.97606
2265.79	0.99322	2265.79	0.97674	2265.79	0.95102	2265.79	0.9429	2265.79	0.93834	2265.79	0.94091	2265.79	0.93704	2265.79	0.93692	2265.79	0.94033	2265.79	0.94115	2265.79	0.94796	2265.79	0.94078	2265.79	0.9374	2265.79	0.93618	2265.79	0.93479	2265.79	0.97418
2264.36	0.99314	2264.36	0.97643	2264.36	0.95087	2264.36	0.94273	2264.36	0.93895	2264.36	0.94057	2264.36	0.93638	2264.36	0.93583	2264.36	0.93959	2264.36	0.94005	2264.36	0.9467	2264.36	0.93951	2264.36	0.93642	2264.36	0.93493	2264.36	0.93361	2264.36	0.97167
2262.93	0.99227	2262.93	0.97614	2262.93	0.95016	2262.93	0.94249	2262.93	0.9392	2262.93	0.94003	2262.93	0.93568	2262.93	0.93448	2262.93	0.93851	2262.93	0.93861	2262.93	0.94491	2262.93	0.93769	2262.93	0.93502	2262.93	0.93354	2262.93	0.93213	2262.93	0.96853
2261.51	0.99085	2261.51	0.97593	2261.51	0.94914	2261.51	0.94232	2261.51	0.93869	2261.51	0.9392	2261.51	0.93483	2261.51	0.933	2261.51	0.93689	2261.51	0.93685	2261.51	0.94262	2261.51	0.93537	2261.51	0.93295	2261.51	0.93184	2261.51	0.93013	2261.51	0.96518
2260.08	0.98951	2260.08	0.97587	2260.08	0.94827	2260.08	0.94223	2260.08	0.93742	2260.08	0.93812	2260.08	0.93381	2260.08	0.93166	2260.08	0.93499	2260.08	0.93512	2260.08	0.94011	2260.08	0.93303	2260.08	0.9305	2260.08	0.92995	2260.08	0.92786	2260.08	0.96207
2258.65	0.98874	2258.65	0.97579	2258.65	0.94769	2258.65	0.94186	2258.65	0.93579	2258.65	0.93686	2258.65	0.93271	2258.65	0.93058	2258.65	0.93326	2258.65	0.93375	2258.65	0.93774	2258.65	0.93108	2258.65	0.92827	2258.65	0.92804	2258.65	0.92573	2258.65	0.95961
2257.22	0.98854	2257.22	0.97539	2257.22	0.94713	2257.22	0.94097	2257.22	0.93433	2257.22	0.93556	2257.22	0.93164	2257.22	0.92967	2257.22	0.93192	2257.22	0.93282	2257.22	0.93589	2257.22	0.92963	2257.22	0.92667	2257.22	0.92629	2257.22	0.92402	2257.22	0.95806
2255.79	0.98863	2255.79	0.97455	2255.79	0.94635	2255.79	0.93986	2255.79	0.9335	2255.79	0.93457	2255.79	0.9307	2255.79	0.92906	2255.79	0.93113	2255.79	0.93231	2255.79	0.93486	2255.79	0.92881	2255.79	0.92592	2255.79	0.92504	2255.79	0.92295	2255.79	0.95757
2254.36	0.98866	2254.36	0.97372	2254.36	0.94562	2254.36	0.93923	2254.36	0.93364	2254.36	0.93438	2254.36	0.93016	2254.36	0.92909	2254.36	0.93115	2254.36	0.93233	2254.36	0.93508	2254.36	0.92914	2254.36	0.92631	2254.36	0.92492	2254.36	0.92304	2254.36	0.95786
2252.93	0.98832	2252.93	0.9733	2252.93	0.9454	2252.93	0.93948	2252.93	0.93469	2252.93	0.93509	2252.93	0.93028	2252.93	0.9298	2252.93	0.93206	2252.93	0.93296	2252.93	0.93661	2252.93	0.931	2252.93	0.92796	2252.93	0.92643	2252.93	0.92478	2252.93	0.95834
2251.51	0.98741	2251.51	0.97304	2251.51	0.94562	2251.51	0.93999	2251.51	0.93579	2251.51	0.93598	2251.51	0.93071	2251.51	0.93047	2251.51	0.93325	2251.51	0.9338	2251.51	0.93877	2251.51	0.93377	2251.51	0.93019	2251.51	0.92909	2251.51	0.92762	2251.51	0.95865
2250.08	0.98587	2250.08	0.97188	2250.08	0.94453	2250.08	0.93834	2250.08	0.93433	2250.08	0.9347	2250.08	0.9296	2250.08	0.92924	2250.08	0.93287	2250.08	0.93327	2250.08	0.93955	2250.08	0.9349	2250.08	0.93069	2250.08	0.93029	2250.08	0.92875	2250.08	0.95941
2248.65	0.9837	2248.65	0.96906	2248.65	0.94058	2248.65	0.93293	2248.65	0.92861	2248.65	0.92958	2248.65	0.92558	2248.65	0.92503	2248.65	0.92981	2248.65	0.9303	2248.65	0.93783	2248.65	0.93263	2248.65	0.9282	2248.65	0.92802	2248.65	0.92615	2248.65	0.96133
2247.22	0.98133	2247.22	0.96628	2247.22	0.9381	2247.22	0.9298	2247.22	0.92528	2247.22	0.9269	2247.22	0.92325	2247.22	0.92255	2247.22	0.92853	2247.22	0.92929	2247.22	0.93873	2247.22	0.93301	2247.22	0.92966	2247.22	0.92899	2247.22	0.92699	2247.22	0.96281
2245.79	0.97777	2245.79	0.96201	2245.79	0.93424	2245.79	0.92569	2245.79	0.92085	2245.79	0.92312	2245.79	0.92001	2245.79	0.91963	2245.79	0.92676	2245.79	0.92806	2245.79	0.93933	2245.79	0.93349	2245.79	0.93163	2245.79	0.92987	2245.79	0.92808	2245.79	0.96444
2244.36	0.97263	2244.36	0.95608	2244.36	0.92876	2244.36	0.92028	2244.36	0.91529	2244.36	0.91833	2244.36	0.91583	2244.36	0.91626	2244.36	0.9244	2244.36	0.92656	2244.36	0.93954	2244.36	0.93446	2244.36	0.93346	2244.36	0.93089	2244.36	0.92944	2244.36	0.96625
2242.93	0.96631	2242.93	0.94924	2242.93	0.9223	2242.93	0.914	2242.93	0.90949	2242.93	0.91323	2242.93	0.91139	2242.93	0.91299	2242.93	0.92197	2242.93	0.92525	2242.93	0.94018	2242.93	0.93632	2242.93	0.93521	2242.93	0.93229	2242.93	0.93117	2242.93	0.96833
2241.5	0.95982	2241.5	0.94274	2241.5	0.91604	2241.5	0.90783	2241.5	0.90448	2241.5	0.90862	2241.5	0.9077	2241.5	0.91046	2241.5	0.92013	2241.5	0.92455	2241.5	0.94175	2241.5	0.93868	2241.5	0.93701	2241.5	0.93385	2241.5	0.93324	2241.5	0.9704
2240.08	0.95449	2240.08	0.93782	2240.08	0.91135	2240.08	0.90309	2240.08	0.90106	2240.08	0.90542	2240.08	0.90564	2240.08	0.90889	2240.08	0.91921	2240.08	0.92443	2240.08	0.94376	2240.08	0.94061	2240.08	0.93864	2240.08	0.93517	2240.08	0.9354	2240.08	0.97192
2238.65	0.95196	2238.65	0.9357	2238.65	0.90932	2238.65	0.90106	2238.65	0.89988	2238.65	0.90456	2238.65	0.90553	2238.65	0.9085	2238.65	0.91936	2238.65	0.9246	2238.65	0.94536	2238.65	0.94156	2238.65	0.93958	2238.65	0.93599	2238.65	0.93707	2238.65	0.97272
2237.22	0.95345	2237.22	0.93735	2237.22	0.91049	2237.22	0.90249	2237.22	0.90144	2237.22	0.90645	2237.22	0.90723	2237.22	0.91	2237.22	0.92077	2237.22	0.92519	2237.22	0.94635	2237.22	0.94184	2237.22	0.9396	2237.22	0.93638	2237.22	0.93777	2237.22	0.97319
2235.79	0.95895	2235.79	0.94283	2235.79	0.91475	2235.79	0.90715	2235.79	0.90568	2235.79	0.91063	2235.79	0.91042	2235.79	0.9138	2235.79	0.9235	2235.79	0.92671	2235.79	0.94711	2235.79	0.94213	2235.79	0.93916	2235.79	0.93675	2235.79	0.93774	2235.79	0.97391
2234.36	0.96692	2234.36	0.95062	2234.36	0.9212	2234.36	0.91382	2234.36	0.91163	2234.36	0.91592	2234.36	0.91456	2234.36	0.91885	2234.36	0.92709	2234.36	0.9293	2234.36	0.94795	2234.36	0.94267	2234.36	0.93899	2234.36	0.93747	2234.36	0.93759	2234.36	0.97502
2232.93	0.97498	2232.93	0.95829	2232.93	0.92835	2232.93	0.92073	2232.93	0.91775	2232.93	0.92095	2232.93	0.91869	2232.93	0.92314	2232.93	0.9306	2232.93	0.93233	2232.93	0.94882	2232.93	0.9432	2232.93	0.93941	2232.93	0.93838	2232.93	0.93761	2232.93	0.976
2231.5	0.98123	2231.5	0.96381	2231.5	0.93448	2231.5	0.9263	2231.5	0.92267	2231.5	0.92471	2231.5	0.9219	2231.5	0.92551	2231.5	0.93317	2231.5	0.93481	2231.5	0.94947	2231.5	0.94344	2231.5	0.94006	2231.5	0.93894	2231.5	0.93759	2231.5	0.97611
2230.08	0.98529	2230.08	0.96671	2230.08	0.93835	2230.08	0.92988	2230.08	0.92573	2230.08	0.92698	2230.08	0.92402	2230.08	0.92651	2230.08	0.93459	2230.08	0.93613	2230.08	0.94965	2230.08	0.94337	2230.08	0.94035	2230.08	0.93892	2230.08	0.93726	2230.08	0.97523
2228.65	0.98787	2228.65	0.96796	2228.65	0.93982	2228.65	0.93189	2228.65	0.92711	2228.65	0.92824	2228.65	0.92562	2228.65	0.92742	2228.65	0.93523	2228.65	0.93639	2228.65	0.94933	2228.65	0.94315	2228.65	0.94008	2228.65	0.93861	2228.65	0.93667	2228.65	0.97415
2227.22	0.98964	2227.22	0.96877	2227.22	0.93987	2227.22	0.9332	2227.22	0.92744	2227.22	0.92912	2227.22	0.92718	2227.22	0.92883	2227.22	0.93554	2227.22	0.9363	2227.22	0.94868	2227.22	0.94294	2227.22	0.93957	2227.22	0.93836	2227.22	0.93606	2227.22	0.97375
2225.79	0.99077	2225.79	0.96954	2225.79	0.93974	2225.79	0.93432	2225.79	0.92745	2225.79	0.92994	2225.79	0.92862	2225.79	0.93027	2225.79	0.93568	2225.79	0.93647	2225.79	0.94803	2225.79	0.94273	2225.79	0.93915	2225.79	0.93822	2225.79	0.93565	2225.79	0.97405
2224.36	0.99148	2224.36	0.96996	2224.36	0.94006	2224.36	0.93506	2224.36	0.92763	2224.36	0.93063	2224.36	0.92958	2224.36	0.93098	2224.36	0.93557	2224.36	0.93684	2224.36	0.94752	2224.36	0.94243	2224.36	0.93891	2224.36	0.93804	2224.36	0.93549	2224.36	0.97428
2222.93	0.99189	2222.93	0.97003	2222.93	0.94059	2222.93	0.93509	2222.93	0.92799	2222.93	0.93092	2222.93	0.92988	2222.93	0.93071	2222.93	0.93529	2222.93	0.93692	2222.93	0.94705	2222.93	0.94196	2222.93	0.93868	2222.93	0.9377	2222.93	0.93551	2222.93	0.97382
2221.5	0.99183	2221.5	0.9702	2221.5	0.94067	2221.5	0.93445	2221.5	0.92811	2221.5	0.93062	2221.5	0.92947	2221.5	0.92983	2221.5	0.93494	2221.5	0.93657	2221.5	0.9464	2221.5	0.94119	2221.5	0.93823	2221.5	0.93703	2221.5	0.93536	2221.5	0.97278
2220.08	0.99126	2220.08	0.97057	2220.08	0.93984	2220.08	0.93354	2220.08	0.92773	2220.08	0.9298	2220.08	0.92848	2220.08	0.92874	2220.08	0.93434	2220.08	0.93599	2220.08	0.9456	2220.08	0.93986	2220.08	0.93736	2220.08	0.93592	2220.08	0.93461	2220.08	0.97162
2218.65	0.99064	2218.65	0.97072	2218.65	0.93828	2218.65	0.93258	2218.65	0.92712	2218.65	0.92869	2218.65	0.92731	2218.65	0.92757	2218.65	0.9332	2218.65	0.93525	2218.65	0.94482	2218.65	0.9381	2218.65	0.93611	2218.65	0.93455	2218.65	0.93318	2218.65	0.97067
2217.22	0.99027	2217.22	0.97049	2217.22	0.9366	2217.22	0.93153	2217.22	0.9265	2217.22	0.92746	2217.22	0.9264	2217.22	0.9264	2217.22	0.93161	2217.22	0.93433	2217.22	0.94413	2217.22	0.9366	2217.22	0.93483	2217.22	0.93322	2217.22	0.93162	2217.22	0.96992
2215.79	0.98997	2215.79	0.97017	2215.79	0.93534	2215.79	0.93041	2215.79	0.92557	2215.79	0.92623	2215.79	0.92556	2215.79	0.92536	2215.79	0.93018	2215.79	0.93325	2215.79	0.94329	2215.79	0.93589	2215.79	0.93381	2215.79	0.932	2215.79	0.93053	2215.79	0.96931
2214.36	0.98936	2214.36	0.96987	2214.36	0.93462	2214.36	0.92952	2214.36	0.92404	2214.36	0.92538	2214.36	0.92427	2214.36	0.92451	2214.36	0.92929	2214.36	0.9319	2214.36	0.9419	2214.36	0.93574	2214.36	0.93298	2214.36	0.9309	2214.36	0.92987	2214.36	0.96874
2212.93	0.98836	2212.93	0.96933	2212.93	0.93424	2212.93	0.92896	2212.93	0.9223	2212.93	0.92527	2212.93	0.92266	2212.93	0.92377	2212.93	0.92865	2212.93	0.93016	2212.93	0.93995	2212.93	0.9355	2212.93	0.93224	2212.93	0.93009	2212.93	0.92924	2212.93	0.9681
2211.5	0.98733	2211.5	0.96851	2211.5	0.93412	2211.5	0.92851	2211.5	0.92125	2211.5	0.92571	2211.5	0.92158	2211.5	0.92291	2211.5	0.92794	2211.5	0.92851	2211.5	0.93808	2211.5	0.93497	2211.5	0.93172	2211.5	0.92968	2211.5	0.92862	2211.5	0.96741
2210.08	0.98689	2210.08	0.96788	2210.08	0.9344	2210.08	0.92812	2210.08	0.9214	2210.08	0.92624	2210.08	0.92161	2210.08	0.92183	2210.08	0.92752	2210.08	0.92793	2210.08	0.93727	2210.08	0.93452	2210.08	0.93162	2210.08	0.9296	2210.08	0.92854	2210.08	0.96701
2208.65	0.98766	2208.65	0.96792	2208.65	0.93536	2208.65	0.92828	2208.65	0.92248	2208.65	0.92669	2208.65	0.92248	2208.65	0.92104	2208.65	0.92798	2208.65	0.9289	2208.65	0.93807	2208.65	0.93458	2208.65	0.93201	2208.65	0.93002	2208.65	0.92936	2208.65	0.96725
2207.22	0.98973	2207.22	0.96879	2207.22	0.93701	2207.22	0.92944	2207.22	0.92385	2207.22	0.92731	2207.22	0.9237	2207.22	0.92152	2207.22	0.92922	2207.22	0.93077	2207.22	0.94021	2207.22	0.93526	2207.22	0.93288	2207.22	0.93109	2207.22	0.93073	2207.22	0.96823
2205.79	0.99233	2205.79	0.97017	2205.79	0.93873	2205.79	0.93099	2205.79	0.92503	2205.79	0.92804	2205.79	0.92499	2205.79	0.92346	2205.79	0.9304	2205.79	0.93243	2205.79	0.94265	2205.79	0.93618	2205.79	0.93408	2205.79	0.93235	2205.79	0.93203	2205.79	0.96959
2204.36	0.99413	2204.36	0.97129	2204.36	0.93941	2204.36	0.93161	2204.36	0.92568	2204.36	0.92829	2204.36	0.926	2204.36	0.92568	2204.36	0.93075	2204.36	0.93319	2204.36	0.94398	2204.36	0.93658	2204.36	0.935	2204.36	0.93283	2204.36	0.93267	2204.36	0.97048
2202.93	0.99434	2202.93	0.97143	2202.93	0.93853	2202.93	0.93078	2202.93	0.92557	2202.93	0.92775	2202.93	0.92632	2202.93	0.92669	2202.93	0.93016	2202.93	0.93312	2202.93	0.94345	2202.93	0.93596	2202.93	0.93497	2202.93	0.93217	2202.93	0.93246	2202.93	0.97014
2201.5	0.99337	2201.5	0.97064	2201.5	0.93694	2201.5	0.9294	2201.5	0.92476	2201.5	0.9269	2201.5	0.92593	2201.5	0.92615	2201.5	0.92911	2201.5	0.93254	2201.5	0.94178	2201.5	0.9348	2201.5	0.93396	2201.5	0.93098	2201.5	0.93188	2201.5	0.96883
2200.07	0.99226	2200.07	0.96984	2200.07	0.93599	2200.07	0.92859	2200.07	0.92366	2200.07	0.92641	2200.07	0.9252	2200.07	0.92479	2200.07	0.92816	2200.07	0.93164	2200.07	0.94028	2200.07	0.93411	2200.07	0.93257	2200.07	0.93021	2200.07	0.93168	2200.07	0.96749
2198.65	0.99182	2198.65	0.96992	2198.65	0.93604	2198.65	0.9284	2198.65	0.92277	2198.65	0.92653	2198.65	0.92458	2198.65	0.92346	2198.65	0.92764	2198.65	0.93059	2198.65	0.93962	2198.65	0.9343	2198.65	0.93151	2198.65	0.93027	2198.65	0.932	2198.65	0.96672
2197.22	0.99244	2197.22	0.97088	2197.22	0.93638	2197.22	0.9283	2197.22	0.92231	2197.22	0.92735	2197.22	0.92437	2197.22	0.92274	2197.22	0.92747	2197.22	0.92976	2197.22	0.93963	2197.22	0.93494	2197.22	0.9313	2197.22	0.93101	2197.22	0.9322	2197.22	0.96644
2195.79	0.99384	2195.79	0.97185	2195.79	0.9365	2195.79	0.92805	2195.79	0.92201	2195.79	0.92872	2195.79	0.92439	2195.79	0.92278	2195.79	0.92741	2195.79	0.92917	2195.79	0.93985	2195.79	0.93541	2195.79	0.93178	2195.79	0.93197	2195.79	0.93167	2195.79	0.96638
2194.36	0.99498	2194.36	0.97198	2194.36	0.93654	2194.36	0.92773	2194.36	0.92153	2194.36	0.92964	2194.36	0.92408	2194.36	0.92326	2194.36	0.92719	2194.36	0.92845	2194.36	0.93982	2194.36	0.93528	2194.36	0.93218	2194.36	0.93255	2194.36	0.93038	2194.36	0.96626
2192.93	0.99499	2192.93	0.97124	2192.93	0.93664	2192.93	0.92744	2192.93	0.92106	2192.93	0.92894	2192.93	0.92327	2192.93	0.92369	2192.93	0.92669	2192.93	0.92769	2192.93	0.93945	2192.93	0.93454	2192.93	0.93214	2192.93	0.93233	2192.93	0.92889	2192.93	0.96588
2191.5	0.99437	2191.5	0.97025	2191.5	0.9365	2191.5	0.92719	2191.5	0.92121	2191.5	0.92677	2191.5	0.92247	2191.5	0.92396	2191.5	0.92622	2191.5	0.92771	2191.5	0.93914	2191.5	0.93369	2191.5	0.93222	2191.5	0.93152	2191.5	0.92807	2191.5	0.96541
2190.07	0.9942	2190.07	0.96943	2190.07	0.93578	2190.07	0.92678	2190.07	0.92201	2190.07	0.92458	2190.07	0.92207	2190.07	0.924	2190.07	0.92622	2190.07	0.92863	2190.07	0.93925	2190.07	0.93328	2190.07	0.93276	2190.07	0.93064	2190.07	0.92829	2190.07	0.96511
2188.65	0.99449	2188.65	0.9688	2188.65	0.93466	2188.65	0.92585	2188.65	0.92268	2188.65	0.92336	2188.65	0.92164	2188.65	0.92341	2188.65	0.92681	2188.65	0.92931	2188.65	0.9395	2188.65	0.93326	2188.65	0.93315	2188.65	0.92989	2188.65	0.92898	2188.65	0.96489
2187.22	0.99434	2187.22	0.9686	2187.22	0.93372	2187.22	0.92445	2187.22	0.92276	2187.22	0.92288	2187.22	0.92054	2187.22	0.92199	2187.22	0.92762	2187.22	0.92882	2187.22	0.93934	2187.22	0.93308	2187.22	0.93267	2187.22	0.92902	2187.22	0.9293	2187.22	0.9647
2185.79	0.99348	2185.79	0.96931	2185.79	0.93321	2185.79	0.92311	2185.79	0.92249	2185.79	0.92267	2185.79	0.9189	2185.79	0.9205	2185.79	0.92826	2185.79	0.92774	2185.79	0.93862	2185.79	0.93252	2185.79	0.93147	2185.79	0.92811	2185.79	0.92918	2185.79	0.96486
2184.36	0.99256	2184.36	0.97078	2184.36	0.93269	2184.36	0.92223	2184.36	0.92197	2184.36	0.92267	2184.36	0.91762	2184.36	0.91987	2184.36	0.92838	2184.36	0.92709	2184.36	0.93751	2184.36	0.93175	2184.36	0.93015	2184.36	0.9277	2184.36	0.92887	2184.36	0.96534
2182.93	0.99181	2182.93	0.97177	2182.93	0.93134	2182.93	0.9216	2182.93	0.9208	2182.93	0.9227	2182.93	0.91728	2182.93	0.91992	2182.93	0.92744	2182.93	0.92668	2182.93	0.93589	2182.93	0.93081	2182.93	0.92896	2182.93	0.92793	2182.93	0.928	2182.93	0.9651
2181.5	0.99063	2181.5	0.97101	2181.5	0.92897	2181.5	0.92076	2181.5	0.91886	2181.5	0.92223	2181.5	0.91714	2181.5	0.91963	2181.5	0.92518	2181.5	0.92526	2181.5	0.93351	2181.5	0.92951	2181.5	0.92755	2181.5	0.92787	2181.5	0.92593	2181.5	0.96313
2180.07	0.98895	2180.07	0.96869	2180.07	0.92652	2180.07	0.9197	2180.07	0.91668	2180.07	0.92104	2180.07	0.91595	2180.07	0.91854	2180.07	0.92233	2180.07	0.92247	2180.07	0.93095	2180.07	0.92788	2180.07	0.92548	2180.07	0.92655	2180.07	0.92308	2180.07	0.95973
2178.65	0.98799	2178.65	0.96645	2178.65	0.92532	2178.65	0.91901	2178.65	0.91508	2178.65	0.91959	2178.65	0.9139	2178.65	0.91725	2178.65	0.92012	2178.65	0.91972	2178.65	0.92954	2178.65	0.92648	2178.65	0.92309	2178.65	0.9243	2178.65	0.92108	2178.65	0.9563
2177.22	0.98909	2177.22	0.96586	2177.22	0.92597	2177.22	0.91931	2177.22	0.91475	2177.22	0.91862	2177.22	0.91275	2177.22	0.91665	2177.22	0.91927	2177.22	0.91886	2177.22	0.9301	2177.22	0.92614	2177.22	0.92158	2177.22	0.92276	2177.22	0.9213	2177.22	0.95431
2175.79	0.99234	2175.79	0.96734	2175.79	0.92812	2175.79	0.92058	2175.79	0.91618	2175.79	0.9188	2175.79	0.91379	2175.79	0.91728	2175.79	0.91978	2175.79	0.92049	2175.79	0.93218	2175.79	0.92752	2175.79	0.92199	2175.79	0.92322	2175.79	0.92381	2175.79	0.95483
2174.36	0.99615	2174.36	0.96977	2174.36	0.93051	2174.36	0.92179	2174.36	0.91881	2174.36	0.92013	2174.36	0.9162	2174.36	0.91875	2174.36	0.92101	2174.36	0.92328	2174.36	0.93439	2174.36	0.93015	2174.36	0.92379	2174.36	0.92513	2174.36	0.92724	2174.36	0.95762
2172.93	0.99809	2172.93	0.97091	2172.93	0.93134	2172.93	0.92158	2172.93	0.92065	2172.93	0.92132	2172.93	0.9177	2172.93	0.91948	2172.93	0.92137	2172.93	0.92482	2172.93	0.93515	2172.93	0.9319	2172.93	0.9249	2172.93	0.92625	2172.93	0.92928	2172.93	0.96032
2171.5	0.99694	2171.5	0.96929	2171.5	0.92961	2171.5	0.91972	2171.5	0.91985	2171.5	0.92064	2171.5	0.91689	2171.5	0.918	2171.5	0.91942	2171.5	0.92369	2171.5	0.93367	2171.5	0.93064	2171.5	0.9238	2171.5	0.92496	2171.5	0.92829	2171.5	0.96018
2170.07	0.99397	2170.07	0.96584	2170.07	0.92621	2170.07	0.91748	2170.07	0.91684	2170.07	0.91806	2170.07	0.91437	2170.07	0.9145	2170.07	0.91552	2170.07	0.92073	2170.07	0.93066	2170.07	0.92671	2170.07	0.92125	2170.07	0.92178	2170.07	0.92484	2170.07	0.95682
2168.65	0.99143	2168.65	0.96285	2168.65	0.92295	2168.65	0.9159	2168.65	0.91385	2168.65	0.91532	2168.65	0.91144	2168.65	0.91047	2168.65	0.91147	2168.65	0.91781	2168.65	0.92751	2168.65	0.92267	2168.65	0.91916	2168.65	0.91839	2168.65	0.92126	2168.65	0.95255
2167.22	0.99019	2167.22	0.96165	2167.22	0.92102	2167.22	0.91478	2167.22	0.91225	2167.22	0.91388	2167.22	0.90865	2167.22	0.90741	2167.22	0.90894	2167.22	0.91575	2167.22	0.9252	2167.22	0.92074	2167.22	0.9183	2167.22	0.91596	2167.22	0.91931	2167.22	0.95013
2165.79	0.98981	2165.79	0.96222	2165.79	0.92074	2165.79	0.9137	2165.79	0.9115	2165.79	0.91358	2165.79	0.90625	2165.79	0.90621	2165.79	0.90869	2165.79	0.91426	2165.79	0.92404	2165.79	0.92106	2165.79	0.91821	2165.79	0.91485	2165.79	0.91872	2165.79	0.95045
2164.36	0.98996	2164.36	0.96396	2164.36	0.92187	2164.36	0.9128	2164.36	0.91053	2164.36	0.91335	2164.36	0.90477	2164.36	0.90638	2164.36	0.91034	2164.36	0.91333	2164.36	0.92382	2164.36	0.92193	2164.36	0.91819	2164.36	0.91479	2164.36	0.91804	2164.36	0.95176
2162.93	0.9907	2162.93	0.96573	2162.93	0.92355	2162.93	0.91202	2162.93	0.909	2162.93	0.91237	2162.93	0.90405	2162.93	0.90605	2162.93	0.91213	2162.93	0.91313	2162.93	0.92382	2162.93	0.92122	2162.93	0.91736	2162.93	0.91487	2162.93	0.91643	2162.93	0.95155
2161.5	0.99161	2161.5	0.96611	2161.5	0.92465	2161.5	0.91106	2161.5	0.90737	2161.5	0.91048	2161.5	0.90306	2161.5	0.90394	2161.5	0.91213	2161.5	0.91301	2161.5	0.92352	2161.5	0.91819	2161.5	0.91502	2161.5	0.91434	2161.5	0.91448	2161.5	0.94934
2160.07	0.99174	2160.07	0.96475	2160.07	0.92445	2160.07	0.91018	2160.07	0.90625	2160.07	0.90802	2160.07	0.90141	2160.07	0.9012	2160.07	0.91023	2160.07	0.91205	2160.07	0.92291	2160.07	0.91408	2160.07	0.91185	2160.07	0.91325	2160.07	0.91338	2160.07	0.94678
2158.64	0.99056	2158.64	0.96282	2158.64	0.92273	2158.64	0.90983	2158.64	0.90573	2158.64	0.9057	2158.64	0.90004	2158.64	0.8999	2158.64	0.90809	2158.64	0.91051	2158.64	0.92179	2158.64	0.91085	2158.64	0.90971	2158.64	0.91198	2158.64	0.91328	2158.64	0.94516
2157.22	0.98903	2157.22	0.9616	2157.22	0.92014	2157.22	0.90961	2157.22	0.90543	2157.22	0.90433	2157.22	0.89987	2157.22	0.90017	2157.22	0.90716	2157.22	0.90973	2157.22	0.92029	2157.22	0.9095	2157.22	0.90949	2157.22	0.9109	2157.22	0.91332	2157.22	0.94466
2155.79	0.98839	2155.79	0.96121	2155.79	0.91825	2155.79	0.90919	2155.79	0.90506	2155.79	0.90427	2155.79	0.90066	2155.79	0.90055	2155.79	0.90745	2155.79	0.91017	2155.79	0.9196	2155.79	0.90983	2155.79	0.91032	2155.79	0.91061	2155.79	0.91303	2155.79	0.94513
2154.36	0.98835	2154.36	0.96071	2154.36	0.91783	2154.36	0.90885	2154.36	0.90442	2154.36	0.90479	2154.36	0.90134	2154.36	0.90017	2154.36	0.90803	2154.36	0.9107	2154.36	0.91983	2154.36	0.91095	2154.36	0.911	2154.36	0.9113	2154.36	0.91229	2154.36	0.9457
2152.93	0.98755	2152.93	0.95924	2152.93	0.918	2152.93	0.90854	2152.93	0.90331	2152.93	0.9046	2152.93	0.90103	2152.93	0.89925	2152.93	0.9081	2152.93	0.91005	2152.93	0.91913	2152.93	0.91196	2152.93	0.91076	2152.93	0.91202	2152.93	0.91052	2152.93	0.94493
2151.5	0.98566	2151.5	0.95707	2151.5	0.91766	2151.5	0.90791	2151.5	0.90204	2151.5	0.90332	2151.5	0.89981	2151.5	0.89847	2151.5	0.90766	2151.5	0.90826	2151.5	0.91661	2151.5	0.91234	2151.5	0.90951	2151.5	0.91162	2151.5	0.9077	2151.5	0.94281
2150.07	0.9838	2150.07	0.95553	2150.07	0.91686	2150.07	0.90733	2150.07	0.90135	2150.07	0.90204	2150.07	0.89868	2150.07	0.8984	2150.07	0.90724	2150.07	0.9066	2150.07	0.91409	2150.07	0.91211	2150.07	0.90794	2150.07	0.91026	2150.07	0.90542	2150.07	0.94099
2148.64	0.98302	2148.64	0.95527	2148.64	0.91621	2148.64	0.90753	2148.64	0.90164	2148.64	0.90202	2148.64	0.89849	2148.64	0.89901	2148.64	0.90705	2148.64	0.90619	2148.64	0.91373	2148.64	0.91166	2148.64	0.90717	2148.64	0.90919	2148.64	0.90538	2148.64	0.94065
2147.22	0.9832	2147.22	0.95539	2147.22	0.91585	2147.22	0.90837	2147.22	0.90259	2147.22	0.90302	2147.22	0.89927	2147.22	0.89973	2147.22	0.90673	2147.22	0.90693	2147.22	0.91524	2147.22	0.91149	2147.22	0.90771	2147.22	0.90915	2147.22	0.90728	2147.22	0.94127
2145.79	0.98356	2145.79	0.95481	2145.79	0.91551	2145.79	0.90883	2145.79	0.9037	2145.79	0.90366	2145.79	0.90028	2145.79	0.90002	2145.79	0.90607	2145.79	0.90766	2145.79	0.91649	2145.79	0.91162	2145.79	0.90865	2145.79	0.90952	2145.79	0.90901	2145.79	0.94176
2144.36	0.98372	2144.36	0.95373	2144.36	0.9151	2144.36	0.90838	2144.36	0.90469	2144.36	0.9033	2144.36	0.90061	2144.36	0.89988	2144.36	0.90528	2144.36	0.90748	2144.36	0.9161	2144.36	0.91131	2144.36	0.90866	2144.36	0.9093	2144.36	0.90913	2144.36	0.94161
2142.93	0.98361	2142.93	0.9531	2142.93	0.91478	2142.93	0.90731	2142.93	0.90536	2142.93	0.90262	2142.93	0.89993	2142.93	0.89969	2142.93	0.90462	2142.93	0.90648	2142.93	0.91452	2142.93	0.91014	2142.93	0.90759	2142.93	0.90831	2142.93	0.90803	2142.93	0.94095
2141.5	0.98299	2141.5	0.95308	2141.5	0.91454	2141.5	0.90603	2141.5	0.9054	2141.5	0.90216	2141.5	0.89865	2141.5	0.89945	2141.5	0.90397	2141.5	0.90525	2141.5	0.91291	2141.5	0.90865	2141.5	0.90633	2141.5	0.90705	2141.5	0.90654	2141.5	0.94006
2140.07	0.9818	2140.07	0.95296	2140.07	0.91403	2140.07	0.90479	2140.07	0.9046	2140.07	0.90154	2140.07	0.89742	2140.07	0.89873	2140.07	0.90301	2140.07	0.90412	2140.07	0.9118	2140.07	0.90742	2140.07	0.90541	2140.07	0.90598	2140.07	0.90495	2140.07	0.93921
2138.64	0.98077	2138.64	0.95223	2138.64	0.91295	2138.64	0.90389	2138.64	0.90318	2138.64	0.90056	2138.64	0.89674	2138.64	0.89745	2138.64	0.90174	2138.64	0.9031	2138.64	0.91094	2138.64	0.90632	2138.64	0.90465	2138.64	0.90547	2138.64	0.90334	2138.64	0.93847
2137.22	0.98057	2137.22	0.9512	2137.22	0.9115	2137.22	0.90344	2137.22	0.90161	2137.22	0.89976	2137.22	0.89685	2137.22	0.8961	2137.22	0.90054	2137.22	0.90224	2137.22	0.91005	2137.22	0.90514	2137.22	0.90397	2137.22	0.90549	2137.22	0.90206	2137.22	0.93757
2135.79	0.9809	2135.79	0.95041	2135.79	0.91035	2135.79	0.9033	2135.79	0.90025	2135.79	0.89955	2135.79	0.89738	2135.79	0.89509	2135.79	0.89977	2135.79	0.90166	2135.79	0.90925	2135.79	0.9043	2135.79	0.90365	2135.79	0.90551	2135.79	0.90145	2135.79	0.93646
2134.36	0.98094	2134.36	0.94998	2134.36	0.91013	2134.36	0.90343	2134.36	0.89933	2134.36	0.89982	2134.36	0.8976	2134.36	0.89455	2134.36	0.89949	2134.36	0.90137	2134.36	0.90876	2134.36	0.9043	2134.36	0.90377	2134.36	0.90523	2134.36	0.90156	2134.36	0.93564
2132.93	0.98051	2132.93	0.9496	2132.93	0.91069	2132.93	0.90404	2132.93	0.89905	2132.93	0.90033	2132.93	0.8972	2132.93	0.89459	2132.93	0.89965	2132.93	0.90128	2132.93	0.90863	2132.93	0.90493	2132.93	0.90392	2132.93	0.90502	2132.93	0.90216	2132.93	0.93555
2131.5	0.98002	2131.5	0.94907	2131.5	0.91127	2131.5	0.90505	2131.5	0.89938	2131.5	0.90086	2131.5	0.8965	2131.5	0.89518	2131.5	0.90007	2131.5	0.90123	2131.5	0.90883	2131.5	0.9055	2131.5	0.90377	2131.5	0.90507	2131.5	0.90276	2131.5	0.93594
2130.07	0.97973	2130.07	0.94858	2130.07	0.91142	2130.07	0.90598	2130.07	0.90004	2130.07	0.90124	2130.07	0.89596	2130.07	0.89597	2130.07	0.90053	2130.07	0.90115	2130.07	0.90943	2130.07	0.90554	2130.07	0.90355	2130.07	0.90497	2130.07	0.90294	2130.07	0.93626
2128.64	0.97956	2128.64	0.94832	2128.64	0.91121	2128.64	0.90636	2128.64	0.90055	2128.64	0.90149	2128.64	0.89574	2128.64	0.89654	2128.64	0.90086	2128.64	0.90102	2128.64	0.91018	2128.64	0.90513	2128.64	0.90358	2128.64	0.90446	2128.64	0.90264	2128.64	0.93638
2127.22	0.97936	2127.22	0.94803	2127.22	0.91082	2127.22	0.90619	2127.22	0.90042	2127.22	0.90168	2127.22	0.8956	2127.22	0.8966	2127.22	0.90089	2127.22	0.9008	2127.22	0.91038	2127.22	0.90452	2127.22	0.90377	2127.22	0.90386	2127.22	0.90203	2127.22	0.93636
2125.79	0.97904	2125.79	0.94739	2125.79	0.91017	2125.79	0.90573	2125.79	0.8995	2125.79	0.90169	2125.79	0.8952	2125.79	0.89609	2125.79	0.90049	2125.79	0.9004	2125.79	0.90965	2125.79	0.90392	2125.79	0.90374	2125.79	0.90336	2125.79	0.90133	2125.79	0.93598
2124.36	0.97858	2124.36	0.94658	2124.36	0.90925	2124.36	0.9052	2124.36	0.89832	2124.36	0.9014	2124.36	0.89443	2124.36	0.89519	2124.36	0.89967	2124.36	0.89982	2124.36	0.90834	2124.36	0.90344	2124.36	0.9034	2124.36	0.90262	2124.36	0.90073	2124.36	0.93494
2122.93	0.97801	2122.93	0.94607	2122.93	0.90828	2122.93	0.90443	2122.93	0.89756	2122.93	0.90085	2122.93	0.8936	2122.93	0.89421	2122.93	0.89871	2122.93	0.89923	2122.93	0.90705	2122.93	0.90309	2122.93	0.90276	2122.93	0.90138	2122.93	0.90014	2122.93	0.93329
2121.5	0.97732	2121.5	0.94597	2121.5	0.90763	2121.5	0.90326	2121.5	0.8973	2121.5	0.90011	2121.5	0.89302	2121.5	0.8933	2121.5	0.89799	2121.5	0.89874	2121.5	0.90608	2121.5	0.90271	2121.5	0.90173	2121.5	0.90005	2121.5	0.8994	2121.5	0.93157
2120.07	0.97658	2120.07	0.94595	2120.07	0.9075	2120.07	0.90195	2120.07	0.89713	2120.07	0.8992	2120.07	0.89265	2120.07	0.89242	2120.07	0.89769	2120.07	0.89832	2120.07	0.90535	2120.07	0.90211	2120.07	0.90034	2120.07	0.89917	2120.07	0.89852	2120.07	0.93033
2118.64	0.97596	2118.64	0.9457	2118.64	0.90773	2118.64	0.901	2118.64	0.89682	2118.64	0.8982	2118.64	0.89223	2118.64	0.89162	2118.64	0.89761	2118.64	0.89781	2118.64	0.90469	2118.64	0.90138	2118.64	0.89891	2118.64	0.89879	2118.64	0.89772	2118.64	0.92965
2117.21	0.97567	2117.21	0.94525	2117.21	0.90791	2117.21	0.90057	2117.21	0.89652	2117.21	0.8973	2117.21	0.89166	2117.21	0.89114	2117.21	0.89737	2117.21	0.89708	2117.21	0.90407	2117.21	0.90081	2117.21	0.89789	2117.21	0.89854	2117.21	0.89711	2117.21	0.92936
2115.79	0.97577	2115.79	0.94484	2115.79	0.90787	2115.79	0.90045	2115.79	0.89646	2115.79	0.89657	2115.79	0.89109	2115.79	0.89103	2115.79	0.89678	2115.79	0.8962	2115.79	0.90372	2115.79	0.90056	2115.79	0.89749	2115.79	0.89827	2115.79	0.89679	2115.79	0.92934
2114.36	0.97604	2114.36	0.94466	2114.36	0.90779	2114.36	0.90034	2114.36	0.89649	2114.36	0.89603	2114.36	0.89072	2114.36	0.89104	2114.36	0.89598	2114.36	0.89542	2114.36	0.90378	2114.36	0.90053	2114.36	0.89767	2114.36	0.89812	2114.36	0.89686	2114.36	0.92952
2112.93	0.97617	2112.93	0.9447	2112.93	0.90771	2112.93	0.90008	2112.93	0.89634	2112.93	0.89572	2112.93	0.89064	2112.93	0.89092	2112.93	0.89517	2112.93	0.89493	2112.93	0.904	2112.93	0.90041	2112.93	0.89802	2112.93	0.89809	2112.93	0.89708	2112.93	0.9296
2111.5	0.97597	2111.5	0.94475	2111.5	0.90725	2111.5	0.89968	2111.5	0.89596	2111.5	0.89562	2111.5	0.89068	2111.5	0.8906	2111.5	0.89441	2111.5	0.89462	2111.5	0.9039	2111.5	0.89996	2111.5	0.89798	2111.5	0.89787	2111.5	0.8969	2111.5	0.92928
2110.07	0.9754	2110.07	0.94448	2110.07	0.90617	2110.07	0.89918	2110.07	0.89543	2110.07	0.89555	2110.07	0.89044	2110.07	0.88996	2110.07	0.89361	2110.07	0.89424	2110.07	0.90318	2110.07	0.89914	2110.07	0.89716	2110.07	0.89719	2110.07	0.89604	2110.07	0.92841
2108.64	0.9746	2108.64	0.94369	2108.64	0.90472	2108.64	0.89857	2108.64	0.89475	2108.64	0.89537	2108.64	0.88968	2108.64	0.88897	2108.64	0.89282	2108.64	0.89365	2108.64	0.90207	2108.64	0.89812	2108.64	0.89564	2108.64	0.89617	2108.64	0.89483	2108.64	0.92717
2107.21	0.97385	2107.21	0.94264	2107.21	0.90352	2107.21	0.89785	2107.21	0.8939	2107.21	0.89507	2107.21	0.88865	2107.21	0.88804	2107.21	0.89215	2107.21	0.89293	2107.21	0.90101	2107.21	0.89711	2107.21	0.89401	2107.21	0.89522	2107.21	0.8938	2107.21	0.926
2105.79	0.97347	2105.79	0.94185	2105.79	0.903	2105.79	0.89716	2105.79	0.89311	2105.79	0.89466	2105.79	0.8879	2105.79	0.88767	2105.79	0.89162	2105.79	0.89225	2105.79	0.90026	2105.79	0.89628	2105.79	0.89293	2105.79	0.89459	2105.79	0.89319	2105.79	0.92527
2104.36	0.97355	2104.36	0.94151	2104.36	0.90308	2104.36	0.89666	2104.36	0.89261	2104.36	0.89408	2104.36	0.88757	2104.36	0.8877	2104.36	0.89115	2104.36	0.89169	2104.36	0.8996	2104.36	0.89565	2104.36	0.89253	2104.36	0.89409	2104.36	0.8929	2104.36	0.92481
2102.93	0.97392	2102.93	0.94142	2102.93	0.9034	2102.93	0.89646	2102.93	0.89238	2102.93	0.89349	2102.93	0.88746	2102.93	0.88756	2102.93	0.89078	2102.93	0.89125	2102.93	0.89883	2102.93	0.8953	2102.93	0.89252	2102.93	0.89356	2102.93	0.89287	2102.93	0.92431
2101.5	0.97413	2101.5	0.94109	2101.5	0.9031	2101.5	0.89598	2101.5	0.89175	2101.5	0.89262	2101.5	0.88701	2101.5	0.88646	2101.5	0.89017	2101.5	0.89045	2101.5	0.89754	2101.5	0.89485	2101.5	0.8922	2101.5	0.89275	2101.5	0.8926	2101.5	0.92341
2100.07	0.97434	2100.07	0.94137	2100.07	0.90314	2100.07	0.89622	2100.07	0.89186	2100.07	0.89265	2100.07	0.88764	2100.07	0.88585	2100.07	0.89054	2100.07	0.89066	2100.07	0.89735	2100.07	0.89552	2100.07	0.89286	2100.07	0.8932	2100.07	0.89323	2100.07	0.92342
2098.64	0.98245	2098.64	0.96253	2098.64	0.9328	2098.64	0.92786	2098.64	0.92374	2098.64	0.92464	2098.64	0.92161	2098.64	0.91838	2098.64	0.9236	2098.64	0.92436	2098.64	0.93089	2098.64	0.92878	2098.64	0.92659	2098.64	0.92676	2098.64	0.92663	2098.64	0.95111
2097.21	0.9851	2097.21	0.97002	2097.21	0.94323	2097.21	0.93912	2097.21	0.93504	2097.21	0.93591	2097.21	0.93379	2097.21	0.93003	2097.21	0.93548	2097.21	0.9367	2097.21	0.94307	2097.21	0.94079	2097.21	0.93864	2097.21	0.93892	2097.21	0.93832	2097.21	0.96129
2095.79	0.98382	2095.79	0.96721	2095.79	0.93954	2095.79	0.93498	2095.79	0.93097	2095.79	0.93172	2095.79	0.92913	2095.79	0.92609	2095.79	0.93127	2095.79	0.93269	2095.79	0.93874	2095.79	0.93658	2095.79	0.93423	2095.79	0.93472	2095.79	0.93348	2095.79	0.95814
2094.36	0.98138	2094.36	0.9611	2094.36	0.93168	2094.36	0.926	2094.36	0.9223	2094.36	0.92285	2094.36	0.91915	2094.36	0.91735	2094.36	0.92201	2094.36	0.92342	2094.36	0.92904	2094.36	0.92727	2094.36	0.92498	2094.36	0.92542	2094.36	0.92353	2094.36	0.95058
2092.93	0.97833	2092.93	0.95331	2092.93	0.92143	2092.93	0.9146	2092.93	0.91117	2092.93	0.91143	2092.93	0.90681	2092.93	0.90586	2092.93	0.91015	2092.93	0.91139	2092.93	0.91666	2092.93	0.91544	2092.93	0.91354	2092.93	0.91346	2092.93	0.9112	2092.93	0.94046
2091.5	0.9752	2091.5	0.94596	2091.5	0.91137	2091.5	0.90407	2091.5	0.90048	2091.5	0.90056	2091.5	0.89557	2091.5	0.89483	2091.5	0.899	2091.5	0.89999	2091.5	0.90525	2091.5	0.90438	2091.5	0.90279	2091.5	0.90192	2091.5	0.89991	2091.5	0.93066
2090.07	0.97254	2090.07	0.94089	2090.07	0.90399	2090.07	0.89709	2090.07	0.89295	2090.07	0.89306	2090.07	0.88797	2090.07	0.88719	2090.07	0.89136	2090.07	0.89208	2090.07	0.89769	2090.07	0.89674	2090.07	0.8951	2090.07	0.89363	2090.07	0.89252	2090.07	0.92387
2088.64	0.97057	2088.64	0.93808	2088.64	0.89932	2088.64	0.89323	2088.64	0.8886	2088.64	0.88875	2088.64	0.88351	2088.64	0.8828	2088.64	0.88702	2088.64	0.88754	2088.64	0.89358	2088.64	0.89205	2088.64	0.89027	2088.64	0.88873	2088.64	0.88877	2088.64	0.92013
2087.21	0.96958	2087.21	0.93706	2087.21	0.89717	2087.21	0.89179	2087.21	0.88707	2087.21	0.88718	2087.21	0.8816	2087.21	0.88111	2087.21	0.8855	2087.21	0.88599	2087.21	0.89217	2087.21	0.88976	2087.21	0.88817	2087.21	0.88712	2087.21	0.88796	2087.21	0.91876
2085.79	0.96971	2085.79	0.93731	2085.79	0.89734	2085.79	0.89222	2085.79	0.88774	2085.79	0.88799	2085.79	0.88188	2085.79	0.8816	2085.79	0.88638	2085.79	0.88686	2085.79	0.89291	2085.79	0.88967	2085.79	0.88853	2085.79	0.88827	2085.79	0.88921	2085.79	0.91908
2084.36	0.97077	2084.36	0.93852	2084.36	0.89952	2084.36	0.8942	2084.36	0.89005	2084.36	0.89092	2084.36	0.88402	2084.36	0.88387	2084.36	0.88917	2084.36	0.8895	2084.36	0.89549	2084.36	0.89181	2084.36	0.89087	2084.36	0.89133	2084.36	0.89175	2084.36	0.92085
2082.93	0.97217	2082.93	0.94058	2082.93	0.90321	2082.93	0.89746	2082.93	0.89367	2082.93	0.89539	2082.93	0.88771	2082.93	0.88764	2082.93	0.89327	2082.93	0.89331	2082.93	0.89958	2082.93	0.89594	2082.93	0.89469	2082.93	0.89558	2082.93	0.89515	2082.93	0.92411
2081.5	0.9734	2081.5	0.94334	2081.5	0.90785	2081.5	0.90174	2081.5	0.89832	2081.5	0.9006	2081.5	0.89255	2081.5	0.89251	2081.5	0.89808	2081.5	0.89794	2081.5	0.90465	2081.5	0.90132	2081.5	0.89969	2081.5	0.90071	2081.5	0.89934	2081.5	0.92865
2080.07	0.97439	2080.07	0.9466	2080.07	0.91315	2080.07	0.90692	2080.07	0.90368	2080.07	0.90595	2080.07	0.89814	2080.07	0.89802	2080.07	0.90329	2080.07	0.90329	2080.07	0.91028	2080.07	0.90721	2080.07	0.90561	2080.07	0.9065	2080.07	0.90446	2080.07	0.93382
2078.64	0.97562	2078.64	0.95027	2078.64	0.91895	2078.64	0.91281	2078.64	0.90952	2078.64	0.91133	2078.64	0.90421	2078.64	0.90384	2078.64	0.90887	2078.64	0.90932	2078.64	0.91628	2078.64	0.9133	2078.64	0.91209	2078.64	0.91255	2078.64	0.91039	2078.64	0.93891
2077.21	0.97747	2077.21	0.95436	2077.21	0.92502	2077.21	0.91901	2077.21	0.91573	2077.21	0.91685	2077.21	0.91062	2077.21	0.90992	2077.21	0.91483	2077.21	0.91581	2077.21	0.92251	2077.21	0.91963	2077.21	0.91865	2077.21	0.91856	2077.21	0.91676	2077.21	0.94357
2075.79	0.97975	2075.79	0.9587	2075.79	0.93081	2075.79	0.92475	2075.79	0.92187	2075.79	0.92241	2075.79	0.91695	2075.79	0.91618	2075.79	0.92078	2075.79	0.92213	2075.79	0.92866	2075.79	0.92584	2075.79	0.92469	2075.79	0.9244	2075.79	0.92298	2075.79	0.94776
2074.36	0.98163	2074.36	0.96241	2074.36	0.93536	2074.36	0.92917	2074.36	0.92685	2074.36	0.92725	2074.36	0.92217	2074.36	0.92177	2074.36	0.92572	2074.36	0.92732	2074.36	0.9338	2074.36	0.93085	2074.36	0.92933	2074.36	0.92958	2074.36	0.92822	2074.36	0.95121
2072.93	0.98244	2072.93	0.96433	2072.93	0.93765	2072.93	0.93166	2072.93	0.92953	2072.93	0.93018	2072.93	0.92492	2072.93	0.92522	2072.93	0.92855	2072.93	0.93044	2072.93	0.93675	2072.93	0.93354	2072.93	0.93183	2072.93	0.93301	2072.93	0.93154	2072.93	0.9534
2071.5	0.98225	2071.5	0.9642	2071.5	0.93753	2071.5	0.93245	2071.5	0.92993	2071.5	0.93072	2071.5	0.92489	2071.5	0.9259	2071.5	0.92914	2071.5	0.93129	2071.5	0.93723	2071.5	0.93393	2071.5	0.9324	2071.5	0.93405	2071.5	0.93269	2071.5	0.95414
2070.07	0.98168	2070.07	0.96296	2070.07	0.93592	2070.07	0.93234	2070.07	0.92924	2070.07	0.92974	2070.07	0.92338	2070.07	0.92479	2070.07	0.92845	2070.07	0.93053	2070.07	0.93641	2070.07	0.93324	2070.07	0.93211	2070.07	0.93321	2070.07	0.93234	2070.07	0.9538
2068.64	0.98117	2068.64	0.9617	2068.64	0.93387	2068.64	0.93178	2068.64	0.92849	2068.64	0.9284	2068.64	0.92195	2068.64	0.92333	2068.64	0.92727	2068.64	0.92897	2068.64	0.93557	2068.64	0.93238	2068.64	0.9316	2068.64	0.93145	2068.64	0.93127	2068.64	0.95277
2067.21	0.98073	2067.21	0.96066	2067.21	0.93178	2067.21	0.93056	2067.21	0.92755	2067.21	0.92705	2067.21	0.92088	2067.21	0.92195	2067.21	0.92563	2067.21	0.92694	2067.21	0.93468	2067.21	0.93115	2067.21	0.93049	2067.21	0.92921	2067.21	0.92953	2067.21	0.95118
2065.78	0.9802	2065.78	0.95951	2065.78	0.92954	2065.78	0.92831	2065.78	0.92573	2065.78	0.92511	2065.78	0.91924	2065.78	0.91997	2065.78	0.92317	2065.78	0.9243	2065.78	0.93262	2065.78	0.92882	2065.78	0.92811	2065.78	0.92644	2065.78	0.92682	2065.78	0.94909
2064.36	0.97939	2064.36	0.95776	2064.36	0.92667	2064.36	0.9248	2064.36	0.92239	2064.36	0.92167	2064.36	0.91613	2064.36	0.91645	2064.36	0.91964	2064.36	0.92064	2064.36	0.92851	2064.36	0.92487	2064.36	0.92399	2064.36	0.92277	2064.36	0.92288	2064.36	0.94631
2062.93	0.97817	2062.93	0.95488	2062.93	0.92235	2062.93	0.91973	2062.93	0.91713	2062.93	0.9161	2062.93	0.91146	2062.93	0.91103	2062.93	0.91479	2062.93	0.91553	2062.93	0.92246	2062.93	0.9192	2062.93	0.91802	2062.93	0.91779	2062.93	0.91743	2062.93	0.94239
2061.5	0.97664	2061.5	0.95063	2061.5	0.9162	2061.5	0.91298	2061.5	0.91007	2061.5	0.9086	2061.5	0.90566	2061.5	0.90425	2061.5	0.90852	2061.5	0.90895	2061.5	0.91528	2061.5	0.91218	2061.5	0.91058	2061.5	0.91145	2061.5	0.9105	2061.5	0.93712
2060.07	0.97515	2060.07	0.94547	2060.07	0.90903	2060.07	0.90521	2060.07	0.90212	2060.07	0.90042	2060.07	0.89922	2060.07	0.89706	2060.07	0.90133	2060.07	0.9016	2060.07	0.90793	2060.07	0.90482	2060.07	0.90277	2060.07	0.90436	2060.07	0.90279	2060.07	0.93096
2058.64	0.97405	2058.64	0.94048	2058.64	0.90254	2058.64	0.8979	2058.64	0.89483	2058.64	0.89331	2058.64	0.89263	2058.64	0.89036	2058.64	0.89448	2058.64	0.89469	2058.64	0.90128	2058.64	0.89843	2058.64	0.89585	2058.64	0.8976	2058.64	0.89562	2058.64	0.92491
2057.21	0.97338	2057.21	0.93652	2057.21	0.89788	2057.21	0.8923	2057.21	0.88929	2057.21	0.88821	2057.21	0.88647	2057.21	0.88455	2057.21	0.8891	2057.21	0.88908	2057.21	0.89572	2057.21	0.89366	2057.21	0.89039	2057.21	0.892	2057.21	0.88991	2057.21	0.91989
2055.78	0.97294	2055.78	0.9338	2055.78	0.89488	2055.78	0.88848	2055.78	0.88538	2055.78	0.88474	2055.78	0.8812	2055.78	0.87967	2055.78	0.88544	2055.78	0.88468	2055.78	0.89105	2055.78	0.8901	2055.78	0.88614	2055.78	0.88758	2055.78	0.88566	2055.78	0.91631
2054.36	0.97297	2054.36	0.93267	2054.36	0.89368	2054.36	0.88665	2054.36	0.88339	2054.36	0.88304	2054.36	0.87823	2054.36	0.87685	2054.36	0.88402	2054.36	0.88204	2054.36	0.88802	2054.36	0.88814	2054.36	0.88383	2054.36	0.88501	2054.36	0.88352	2054.36	0.91489
2052.93	0.97467	2052.93	0.93519	2052.93	0.89724	2052.93	0.88978	2052.93	0.88658	2052.93	0.88645	2052.93	0.8815	2052.93	0.88006	2052.93	0.88781	2052.93	0.88476	2052.93	0.89053	2052.93	0.89119	2052.93	0.88709	2052.93	0.8879	2052.93	0.88685	2052.93	0.91827
2051.5	0.97921	2051.5	0.94424	2051.5	0.91023	2051.5	0.90265	2051.5	0.89987	2051.5	0.90011	2051.5	0.89589	2051.5	0.89423	2051.5	0.90125	2051.5	0.89807	2051.5	0.90391	2051.5	0.90419	2051.5	0.90085	2051.5	0.90132	2051.5	0.90039	2051.5	0.93001
2050.07	0.98582	2050.07	0.95913	2050.07	0.9321	2050.07	0.92491	2050.07	0.9225	2050.07	0.92366	2050.07	0.92025	2050.07	0.91816	2050.07	0.92358	2050.07	0.92144	2050.07	0.92753	2050.07	0.92658	2050.07	0.92429	2050.07	0.92465	2050.07	0.92343	2050.07	0.94923
2048.64	0.99168	2048.64	0.97389	2048.64	0.95417	2048.64	0.94791	2048.64	0.94545	2048.64	0.94808	2048.64	0.94492	2048.64	0.942	2048.64	0.94626	2048.64	0.94555	2048.64	0.95184	2048.64	0.94965	2048.64	0.94819	2048.64	0.9486	2048.64	0.94711	2048.64	0.96843
2047.21	0.99412	2047.21	0.98185	2047.21	0.96595	2047.21	0.96098	2047.21	0.95852	2047.21	0.96228	2047.21	0.9588	2047.21	0.95473	2047.21	0.95936	2047.21	0.9593	2047.21	0.96557	2047.21	0.96296	2047.21	0.9616	2047.21	0.96207	2047.21	0.96079	2047.21	0.97892
2045.78	0.99283	2045.78	0.98155	2045.78	0.9648	2045.78	0.96117	2045.78	0.95942	2045.78	0.96299	2045.78	0.95877	2045.78	0.95425	2045.78	0.96031	2045.78	0.95975	2045.78	0.96582	2045.78	0.96372	2045.78	0.96154	2045.78	0.96218	2045.78	0.96128	2045.78	0.97844
2044.36	0.98973	2044.36	0.9767	2044.36	0.95678	2044.36	0.95421	2044.36	0.95335	2044.36	0.95565	2044.36	0.95037	2044.36	0.94709	2044.36	0.95414	2044.36	0.9525	2044.36	0.95849	2044.36	0.95737	2044.36	0.95381	2044.36	0.95481	2044.36	0.95395	2044.36	0.97194
2042.93	0.98713	2042.93	0.97183	2042.93	0.94909	2042.93	0.94731	2042.93	0.94648	2042.93	0.94739	2042.93	0.94102	2042.93	0.94036	2042.93	0.94701	2042.93	0.94447	2042.93	0.95074	2042.93	0.9505	2042.93	0.94589	2042.93	0.94711	2042.93	0.94617	2042.93	0.9657
2041.5	0.98625	2041.5	0.96971	2041.5	0.94515	2041.5	0.944	2041.5	0.94259	2041.5	0.94229	2041.5	0.93544	2041.5	0.93723	2041.5	0.94267	2041.5	0.93957	2041.5	0.94643	2041.5	0.94646	2041.5	0.94208	2041.5	0.94289	2041.5	0.9422	2041.5	0.96293
2040.07	0.98697	2040.07	0.97117	2040.07	0.94544	2040.07	0.94461	2040.07	0.94319	2040.07	0.94178	2040.07	0.93534	2040.07	0.93821	2040.07	0.94282	2040.07	0.93947	2040.07	0.94677	2040.07	0.94617	2040.07	0.94326	2040.07	0.94318	2040.07	0.94284	2040.07	0.96387
2038.64	0.98879	2038.64	0.97584	2038.64	0.94995	2038.64	0.94895	2038.64	0.94823	2038.64	0.94621	2038.64	0.94092	2038.64	0.94354	2038.64	0.94809	2038.64	0.94492	2038.64	0.952	2038.64	0.95008	2038.64	0.94872	2038.64	0.94805	2038.64	0.94778	2038.64	0.96812
2037.21	0.99155	2037.21	0.98279	2037.21	0.95838	2037.21	0.95713	2037.21	0.95663	2037.21	0.95515	2037.21	0.95164	2037.21	0.95319	2037.21	0.9578	2037.21	0.95558	2037.21	0.96159	2037.21	0.95832	2037.21	0.95767	2037.21	0.95725	2037.21	0.95714	2037.21	0.97568
2035.78	0.9952	2035.78	0.99039	2035.78	0.96826	2035.78	0.96754	2035.78	0.96618	2035.78	0.96619	2035.78	0.96489	2035.78	0.96466	2035.78	0.96905	2035.78	0.96848	2035.78	0.97314	2035.78	0.96897	2035.78	0.96855	2035.78	0.96899	2035.78	0.96951	2035.78	0.98527
2034.36	0.99871	2034.36	0.99557	2034.36	0.97456	2034.36	0.97528	2034.36	0.97305	2034.36	0.97436	2034.36	0.97479	2034.36	0.97242	2034.36	0.97683	2034.36	0.97788	2034.36	0.98189	2034.36	0.9774	2034.36	0.97741	2034.36	0.97869	2034.36	0.97955	2034.36	0.9928
2032.93	1	2032.93	0.99498	2032.93	0.97308	2032.93	0.97505	2032.93	0.97296	2032.93	0.9747	2032.93	0.97529	2032.93	0.97162	2032.93	0.97642	2032.93	0.97851	2032.93	0.98293	2032.93	0.97864	2032.93	0.97898	2032.93	0.98081	2032.93	0.98063	2032.93	0.99356
2031.5	0.99795	2031.5	0.98822	2031.5	0.96415	2031.5	0.96617	2031.5	0.96464	2031.5	0.96634	2031.5	0.96556	2031.5	0.96227	2031.5	0.96701	2031.5	0.96977	2031.5	0.97496	2031.5	0.97123	2031.5	0.97122	2031.5	0.97341	2031.5	0.97139	2031.5	0.98649
2030.07	0.99338	2030.07	0.97879	2030.07	0.95205	2030.07	0.95323	2030.07	0.95135	2030.07	0.95312	2030.07	0.9508	2030.07	0.94849	2030.07	0.9526	2030.07	0.95593	2030.07	0.96133	2030.07	0.95836	2030.07	0.95781	2030.07	0.96021	2030.07	0.95716	2030.07	0.97521
2028.64	0.98872	2028.64	0.9705	2028.64	0.94093	2028.64	0.94146	2028.64	0.93829	2028.64	0.94011	2028.64	0.93724	2028.64	0.93465	2028.64	0.93871	2028.64	0.94215	2028.64	0.94722	2028.64	0.94515	2028.64	0.94494	2028.64	0.94715	2028.64	0.94431	2028.64	0.96443
2027.21	0.98558	2027.21	0.96429	2027.21	0.93254	2027.21	0.93305	2027.21	0.92885	2027.21	0.93029	2027.21	0.9277	2027.21	0.92361	2027.21	0.92867	2027.21	0.93134	2027.21	0.93619	2027.21	0.93529	2027.21	0.93623	2027.21	0.93788	2027.21	0.9356	2027.21	0.9566
2025.78	0.98416	2025.78	0.95933	2025.78	0.92707	2025.78	0.92764	2025.78	0.92353	2025.78	0.92422	2025.78	0.92173	2025.78	0.91711	2025.78	0.92299	2025.78	0.92426	2025.78	0.92957	2025.78	0.92981	2025.78	0.93153	2025.78	0.93273	2025.78	0.93078	2025.78	0.95189
2024.35	0.98422	2024.35	0.95565	2024.35	0.92446	2024.35	0.92447	2024.35	0.92134	2024.35	0.9213	2024.35	0.91818	2024.35	0.9155	2024.35	0.92102	2024.35	0.92081	2024.35	0.92721	2024.35	0.92816	2024.35	0.92942	2024.35	0.93057	2024.35	0.92896	2024.35	0.94979
2022.93	0.98519	2022.93	0.95401	2022.93	0.9241	2022.93	0.92302	2022.93	0.9209	2022.93	0.92056	2022.93	0.91625	2022.93	0.91699	2022.93	0.9215	2022.93	0.92016	2022.93	0.92779	2022.93	0.92914	2022.93	0.92898	2022.93	0.93017	2022.93	0.92927	2022.93	0.94959
2021.5	0.98583	2021.5	0.95392	2021.5	0.92453	2021.5	0.92235	2021.5	0.92075	2021.5	0.92073	2021.5	0.91485	2021.5	0.91862	2021.5	0.92232	2021.5	0.92054	2021.5	0.92917	2021.5	0.9309	2021.5	0.92935	2021.5	0.93033	2021.5	0.93047	2021.5	0.95004
2020.07	0.9851	2020.07	0.95381	2020.07	0.92443	2020.07	0.92153	2020.07	0.92	2020.07	0.92072	2020.07	0.91302	2020.07	0.91854	2020.07	0.9217	2020.07	0.92056	2020.07	0.92992	2020.07	0.93159	2020.07	0.92938	2020.07	0.93031	2020.07	0.93145	2020.07	0.95001
2018.64	0.98334	2018.64	0.95308	2018.64	0.92387	2018.64	0.92084	2018.64	0.91911	2018.64	0.92039	2018.64	0.91139	2018.64	0.91733	2018.64	0.92002	2018.64	0.92063	2018.64	0.93029	2018.64	0.93099	2018.64	0.92882	2018.64	0.93058	2018.64	0.9319	2018.64	0.9496
2017.21	0.98172	2017.21	0.95258	2017.21	0.92405	2017.21	0.92135	2017.21	0.91916	2017.21	0.92046	2017.21	0.91182	2017.21	0.91666	2017.21	0.91932	2017.21	0.92227	2017.21	0.93126	2017.21	0.93054	2017.21	0.92881	2017.21	0.93203	2017.21	0.93213	2017.21	0.95001
2015.78	0.98089	2015.78	0.95306	2015.78	0.92585	2015.78	0.92333	2015.78	0.92073	2015.78	0.92174	2015.78	0.91517	2015.78	0.91764	2015.78	0.92096	2015.78	0.92578	2015.78	0.93328	2015.78	0.93149	2015.78	0.93035	2015.78	0.9345	2015.78	0.9327	2015.78	0.95202
2014.35	0.981	2014.35	0.95452	2014.35	0.92929	2014.35	0.92643	2014.35	0.92418	2014.35	0.92495	2014.35	0.92063	2014.35	0.92086	2014.35	0.92499	2014.35	0.93026	2014.35	0.93663	2014.35	0.93398	2014.35	0.9335	2014.35	0.93738	2014.35	0.93481	2014.35	0.95559
2012.93	0.98247	2012.93	0.95738	2012.93	0.9345	2012.93	0.93129	2012.93	0.93056	2012.93	0.93099	2012.93	0.92755	2012.93	0.92722	2012.93	0.93142	2012.93	0.93585	2012.93	0.94242	2012.93	0.9385	2012.93	0.93865	2012.93	0.94162	2012.93	0.94005	2012.93	0.96077
2011.5	0.98538	2011.5	0.96252	2011.5	0.94187	2011.5	0.93915	2011.5	0.94064	2011.5	0.94018	2011.5	0.93617	2011.5	0.93716	2011.5	0.94062	2011.5	0.94396	2011.5	0.95173	2011.5	0.94618	2011.5	0.94692	2011.5	0.9493	2011.5	0.94906	2011.5	0.96786
2010.07	0.98855	2010.07	0.96938	2010.07	0.95053	2010.07	0.94907	2010.07	0.95253	2010.07	0.95062	2010.07	0.94558	2010.07	0.94849	2010.07	0.95151	2010.07	0.9541	2010.07	0.96322	2010.07	0.95655	2010.07	0.9578	2010.07	0.95983	2010.07	0.95995	2010.07	0.9758
2008.64	0.99016	2008.64	0.97483	2008.64	0.95718	2008.64	0.95658	2008.64	0.96101	2008.64	0.95765	2008.64	0.95203	2008.64	0.95606	2008.64	0.95999	2008.64	0.96166	2008.64	0.97187	2008.64	0.96542	2008.64	0.9669	2008.64	0.96795	2008.64	0.96804	2008.64	0.981
2007.21	0.98917	2007.21	0.97504	2007.21	0.95739	2007.21	0.95594	2007.21	0.96031	2007.21	0.9562	2007.21	0.9506	2007.21	0.95462	2007.21	0.96035	2007.21	0.96051	2007.21	0.97126	2007.21	0.9665	2007.21	0.96762	2007.21	0.96696	2007.21	0.96775	2007.21	0.9791
2005.78	0.98581	2005.78	0.96855	2005.78	0.94889	2005.78	0.94466	2005.78	0.94872	2005.78	0.94458	2005.78	0.93939	2005.78	0.9429	2005.78	0.94968	2005.78	0.94845	2005.78	0.95867	2005.78	0.95631	2005.78	0.95662	2005.78	0.95464	2005.78	0.9563	2005.78	0.96859
2004.35	0.98103	2004.35	0.95744	2004.35	0.93359	2004.35	0.92605	2004.35	0.93011	2004.35	0.92614	2004.35	0.92146	2004.35	0.92477	2004.35	0.93078	2004.35	0.92928	2004.35	0.93796	2004.35	0.93738	2004.35	0.93715	2004.35	0.93507	2004.35	0.93642	2004.35	0.95227
2002.93	0.97605	2002.93	0.94525	2002.93	0.916	2002.93	0.90641	2002.93	0.91056	2002.93	0.9067	2002.93	0.90229	2002.93	0.90574	2002.93	0.90974	2002.93	0.90899	2002.93	0.91595	2002.93	0.91599	2002.93	0.91583	2002.93	0.91456	2002.93	0.91452	2002.93	0.93484
2001.5	0.97172	2001.5	0.93444	2001.5	0.89979	2001.5	0.89028	2001.5	0.89383	2001.5	0.89048	2001.5	0.88562	2001.5	0.88907	2001.5	0.89134	2001.5	0.89131	2001.5	0.89711	2001.5	0.8972	2001.5	0.8974	2001.5	0.8971	2001.5	0.89585	2001.5	0.91958
2000.07	0.96801	2000.07	0.9256	2000.07	0.8864	2000.07	0.87866	2000.07	0.88076	2000.07	0.87863	2000.07	0.87234	2000.07	0.87543	2000.07	0.87733	2000.07	0.87716	2000.07	0.8825	2000.07	0.88287	2000.07	0.88321	2000.07	0.88368	2000.07	0.88207	2000.07	0.90752
1998.64	0.96462	1998.64	0.91851	1998.64	0.87612	1998.64	0.87056	1998.64	0.87123	1998.64	0.87055	1998.64	0.86235	1998.64	0.86482	1998.64	0.86759	1998.64	0.8665	1998.64	0.87212	1998.64	0.87292	1998.64	0.87312	1998.64	0.87403	1998.64	0.87258	1998.64	0.89862
1997.21	0.96185	1997.21	0.91314	1997.21	0.86907	1997.21	0.8648	1997.21	0.86508	1997.21	0.8652	1997.21	0.8558	1997.21	0.85737	1997.21	0.8614	1997.21	0.85923	1997.21	0.86582	1997.21	0.86661	1997.21	0.8667	1997.21	0.86746	1997.21	0.86631	1997.21	0.89254
1995.78	0.96029	1995.78	0.9094	1995.78	0.86485	1995.78	0.86071	1995.78	0.86138	1995.78	0.86161	1995.78	0.85251	1995.78	0.85273	1995.78	0.85782	1995.78	0.85482	1995.78	0.8625	1995.78	0.86263	1995.78	0.86294	1995.78	0.86291	1995.78	0.86213	1995.78	0.88858
1994.35	0.95989	1994.35	0.90677	1994.35	0.86238	1994.35	0.85822	1994.35	0.85863	1994.35	0.85901	1994.35	0.85135	1994.35	0.85001	1994.35	0.85578	1994.35	0.85239	1994.35	0.86024	1994.35	0.8596	1994.35	0.86035	1994.35	0.85936	1994.35	0.85899	1994.35	0.88588
1992.93	0.95982	1992.93	0.90468	1992.93	0.86075	1992.93	0.85743	1992.93	0.8561	1992.93	0.85707	1992.93	0.85088	1992.93	0.8484	1992.93	0.85446	1992.93	0.85121	1992.93	0.85785	1992.93	0.85714	1992.93	0.85791	1992.93	0.85652	1992.93	0.85637	1992.93	0.88387
1991.5	0.9593	1991.5	0.90295	1991.5	0.85954	1991.5	0.8577	1991.5	0.85401	1991.5	0.85567	1991.5	0.85005	1991.5	0.84727	1991.5	0.85321	1991.5	0.85038	1991.5	0.85537	1991.5	0.85556	1991.5	0.85547	1991.5	0.85438	1991.5	0.85415	1991.5	0.88222
1990.07	0.9585	1990.07	0.90207	1990.07	0.85896	1990.07	0.85828	1990.07	0.85315	1990.07	0.85517	1990.07	0.84903	1990.07	0.84671	1990.07	0.85212	1990.07	0.84944	1990.07	0.85376	1990.07	0.85522	1990.07	0.85372	1990.07	0.85314	1990.07	0.85269	1990.07	0.88107
1988.64	0.95848	1988.64	0.90292	1988.64	0.85963	1988.64	0.85931	1988.64	0.85413	1988.64	0.85623	1988.64	0.84899	1988.64	0.8476	1988.64	0.8521	1988.64	0.84906	1988.64	0.85409	1988.64	0.85617	1988.64	0.8536	1988.64	0.85336	1988.64	0.85273	1988.64	0.8812
1987.21	0.96014	1987.21	0.90597	1987.21	0.86239	1987.21	0.86172	1987.21	0.8573	1987.21	0.85938	1987.21	0.85118	1987.21	0.85081	1987.21	0.85416	1987.21	0.8508	1987.21	0.85681	1987.21	0.85861	1987.21	0.85565	1987.21	0.85581	1987.21	0.85506	1987.21	0.88336
1985.78	0.96333	1985.78	0.91072	1985.78	0.86774	1985.78	0.86637	1985.78	0.86275	1985.78	0.86463	1985.78	0.85614	1985.78	0.85662	1985.78	0.85885	1985.78	0.85593	1985.78	0.86187	1985.78	0.86299	1985.78	0.86003	1985.78	0.86102	1985.78	0.86015	1985.78	0.88766
1984.35	0.96707	1984.35	0.91669	1984.35	0.87612	1984.35	0.87393	1984.35	0.87105	1984.35	0.87238	1984.35	0.86444	1984.35	0.8655	1984.35	0.86693	1984.35	0.86519	1984.35	0.86987	1984.35	0.87036	1984.35	0.86737	1984.35	0.86955	1984.35	0.86852	1984.35	0.89429
1982.92	0.97087	1982.92	0.92527	1982.92	0.88929	1982.92	0.88645	1982.92	0.88465	1982.92	0.8851	1982.92	0.87848	1982.92	0.8798	1982.92	0.88087	1982.92	0.88035	1982.92	0.88361	1982.92	0.88353	1982.92	0.88037	1982.92	0.88344	1982.92	0.88229	1982.92	0.90528
1981.5	0.9757	1981.5	0.93942	1981.5	0.91061	1981.5	0.90773	1981.5	0.9075	1981.5	0.90706	1981.5	0.9023	1981.5	0.90339	1981.5	0.9045	1981.5	0.90455	1981.5	0.90719	1981.5	0.90664	1981.5	0.90335	1981.5	0.90622	1981.5	0.90522	1981.5	0.92424
1980.07	0.98283	1980.07	0.96007	1980.07	0.94122	1980.07	0.93917	1980.07	0.94053	1980.07	0.93951	1980.07	0.93673	1980.07	0.93725	1980.07	0.93842	1980.07	0.93839	1980.07	0.94112	1980.07	0.94031	1980.07	0.93744	1980.07	0.93884	1980.07	0.93837	1980.07	0.95177
1978.64	0.99142	1978.64	0.98244	1978.64	0.97451	1978.64	0.97375	1978.64	0.97586	1978.64	0.9747	1978.64	0.9735	1978.64	0.97365	1978.64	0.97451	1978.64	0.97426	1978.64	0.97682	1978.64	0.97601	1978.64	0.97438	1978.64	0.97395	1978.64	0.9741	1978.64	0.98082
1977.21	0.99812	1977.21	0.99764	1977.21	0.99715	1977.21	0.99719	1977.21	0.9987	1977.21	0.99793	1977.21	0.9976	1977.21	0.99778	1977.21	0.99808	1977.21	0.99785	1977.21	0.99928	1977.21	0.9987	1977.21	0.9985	1977.21	0.99741	1977.21	0.99772	1977.21	0.99915
1975.78	1	1975.78	1	1975.78	1	1975.78	1	1975.78	1	1975.78	1	1975.78	1	1975.78	1	1975.78	1	1975.78	1	1975.78	1	1975.78	1	1975.78	1	1975.78	1	1975.78	1	1975.78	1
1974.35	0.99773	1974.35	0.99302	1974.35	0.9878	1974.35	0.98754	1974.35	0.98622	1974.35	0.98663	1974.35	0.9866	1974.35	0.98594	1974.35	0.98607	1974.35	0.98645	1974.35	0.98604	1974.35	0.9871	1974.35	0.98548	1974.35	0.98742	1974.35	0.9871	1974.35	0.98922
1972.92	0.99293	1972.92	0.98199	1972.92	0.9695	1972.92	0.96939	1972.92	0.96782	1972.92	0.96768	1972.92	0.96691	1972.92	0.96562	1972.92	0.96602	1972.92	0.96663	1972.92	0.96712	1972.92	0.96958	1972.92	0.9656	1972.92	0.96898	1972.92	0.96854	1972.92	0.97417
1971.5	0.98778	1971.5	0.97166	1971.5	0.95305	1971.5	0.95308	1971.5	0.9522	1971.5	0.9512	1971.5	0.9486	1971.5	0.94713	1971.5	0.94796	1971.5	0.94826	1971.5	0.95032	1971.5	0.95405	1971.5	0.94869	1971.5	0.95205	1971.5	0.95156	1971.5	0.96047
1970.07	0.98343	1970.07	0.96321	1970.07	0.94097	1970.07	0.94057	1970.07	0.9404	1970.07	0.93941	1970.07	0.93421	1970.07	0.93296	1970.07	0.93448	1970.07	0.93381	1970.07	0.93735	1970.07	0.9416	1970.07	0.93659	1970.07	0.93838	1970.07	0.93793	1970.07	0.94951
1968.64	0.98035	1968.64	0.9562	1968.64	0.93253	1968.64	0.93133	1968.64	0.93115	1968.64	0.9311	1968.64	0.92364	1968.64	0.9228	1968.64	0.92511	1968.64	0.92331	1968.64	0.92803	1968.64	0.93149	1968.64	0.92796	1968.64	0.92737	1968.64	0.92738	1968.64	0.94095
1967.21	0.97846	1967.21	0.95053	1967.21	0.9263	1967.21	0.92458	1967.21	0.92388	1967.21	0.92439	1967.21	0.91626	1967.21	0.91573	1967.21	0.91855	1967.21	0.91633	1967.21	0.92199	1967.21	0.92327	1967.21	0.92137	1967.21	0.9187	1967.21	0.91967	1967.21	0.9344
1965.78	0.9771	1965.78	0.94648	1965.78	0.92135	1965.78	0.91964	1965.78	0.91874	1965.78	0.91843	1965.78	0.91159	1965.78	0.91097	1965.78	0.91385	1965.78	0.91217	1965.78	0.9185	1965.78	0.91694	1965.78	0.91622	1965.78	0.91268	1965.78	0.91463	1965.78	0.92968
1964.35	0.97561	1964.35	0.94403	1964.35	0.91773	1964.35	0.91621	1964.35	0.91563	1964.35	0.91379	1964.35	0.90928	1964.35	0.90812	1964.35	0.911	1964.35	0.91006	1964.35	0.91659	1964.35	0.9128	1964.35	0.91263	1964.35	0.90971	1964.35	0.91211	1964.35	0.92685
1962.92	0.97412	1962.92	0.94273	1962.92	0.91571	1962.92	0.91424	1962.92	0.91376	1962.92	0.91105	1962.92	0.90834	1962.92	0.90674	1962.92	0.91	1962.92	0.90907	1962.92	0.91546	1962.92	0.91101	1962.92	0.91059	1962.92	0.90937	1962.92	0.91151	1962.92	0.92583
1961.5	0.973	1961.5	0.94138	1961.5	0.91413	1961.5	0.91249	1961.5	0.91126	1961.5	0.90887	1961.5	0.90641	1961.5	0.90489	1961.5	0.90898	1961.5	0.90726	1961.5	0.91359	1961.5	0.90988	1961.5	0.90864	1961.5	0.90926	1961.5	0.91065	1961.5	0.92518
1960.07	0.97168	1960.07	0.93815	1960.07	0.91033	1960.07	0.90816	1960.07	0.90568	1960.07	0.90418	1960.07	0.90059	1960.07	0.89944	1960.07	0.90453	1960.07	0.90188	1960.07	0.90837	1960.07	0.9058	1960.07	0.904	1960.07	0.90564	1960.07	0.90619	1960.07	0.92208
1958.64	0.96926	1958.64	0.93239	1958.64	0.90286	1958.64	0.89972	1958.64	0.89638	1958.64	0.8955	1958.64	0.89023	1958.64	0.88951	1958.64	0.89531	1958.64	0.8922	1958.64	0.89883	1958.64	0.89689	1958.64	0.89523	1958.64	0.89695	1958.64	0.89702	1958.64	0.91523
1957.21	0.96605	1957.21	0.92574	1957.21	0.89375	1957.21	0.88944	1957.21	0.88602	1957.21	0.8852	1957.21	0.87832	1957.21	0.87847	1957.21	0.88423	1957.21	0.88132	1957.21	0.88773	1957.21	0.88599	1957.21	0.88461	1957.21	0.88607	1957.21	0.88623	1957.21	0.90676
1955.78	0.96342	1955.78	0.9207	1955.78	0.88666	1955.78	0.88146	1955.78	0.87832	1955.78	0.87733	1955.78	0.86916	1955.78	0.87075	1955.78	0.87578	1955.78	0.87363	1955.78	0.87934	1955.78	0.87804	1955.78	0.87633	1955.78	0.87769	1955.78	0.87817	1955.78	0.90009
1954.35	0.96231	1954.35	0.91849	1954.35	0.88361	1954.35	0.87816	1954.35	0.8751	1954.35	0.87408	1954.35	0.86516	1954.35	0.86805	1954.35	0.87237	1954.35	0.87111	1954.35	0.8758	1954.35	0.87547	1954.35	0.87302	1954.35	0.87428	1954.35	0.87491	1954.35	0.89697
1952.92	0.96256	1952.92	0.91885	1952.92	0.88406	1952.92	0.87906	1952.92	0.87582	1952.92	0.87492	1952.92	0.8661	1952.92	0.86922	1952.92	0.87349	1952.92	0.87274	1952.92	0.87647	1952.92	0.87728	1952.92	0.87441	1952.92	0.87536	1952.92	0.87588	1952.92	0.89718
1951.5	0.96361	1951.5	0.92097	1951.5	0.88641	1951.5	0.88227	1951.5	0.87901	1951.5	0.87813	1951.5	0.87022	1951.5	0.87245	1951.5	0.87713	1951.5	0.87647	1951.5	0.87972	1951.5	0.88122	1951.5	0.87857	1951.5	0.8791	1951.5	0.87952	1951.5	0.89983
1950.07	0.96503	1950.07	0.92407	1950.07	0.88964	1950.07	0.88621	1950.07	0.88341	1950.07	0.88234	1950.07	0.87561	1950.07	0.87668	1950.07	0.88154	1950.07	0.88098	1950.07	0.88429	1950.07	0.88586	1950.07	0.88369	1950.07	0.88401	1950.07	0.88441	1950.07	0.90405
1948.64	0.96669	1948.64	0.92762	1948.64	0.89365	1948.64	0.8903	1948.64	0.88828	1948.64	0.88696	1948.64	0.88103	1948.64	0.88153	1948.64	0.88605	1948.64	0.88585	1948.64	0.88946	1948.64	0.89076	1948.64	0.88882	1948.64	0.88947	1948.64	0.88973	1948.64	0.9091
1947.21	0.96854	1947.21	0.93119	1947.21	0.89837	1947.21	0.89463	1947.21	0.89318	1947.21	0.8919	1947.21	0.88598	1947.21	0.88664	1947.21	0.89057	1947.21	0.89087	1947.21	0.89474	1947.21	0.89558	1947.21	0.89361	1947.21	0.89513	1947.21	0.89499	1947.21	0.91433
1945.78	0.97038	1945.78	0.93418	1945.78	0.90297	1945.78	0.8991	1945.78	0.89758	1945.78	0.89684	1945.78	0.8903	1945.78	0.89131	1945.78	0.89472	1945.78	0.8955	1945.78	0.89962	1945.78	0.89968	1945.78	0.89794	1945.78	0.90022	1945.78	0.89962	1945.78	0.91904
1944.35	0.9718	1944.35	0.93604	1944.35	0.9064	1944.35	0.90302	1944.35	0.90084	1944.35	0.90099	1944.35	0.8938	1944.35	0.89477	1944.35	0.8978	1944.35	0.89904	1944.35	0.9036	1944.35	0.90262	1944.35	0.90175	1944.35	0.9038	1944.35	0.90293	1944.35	0.92262
1942.92	0.9724	1942.92	0.93691	1942.92	0.90844	1942.92	0.90559	1942.92	0.90276	1942.92	0.9036	1942.92	0.89634	1942.92	0.89684	1942.92	0.89962	1942.92	0.90126	1942.92	0.90639	1942.92	0.90462	1942.92	0.90498	1942.92	0.90562	1942.92	0.90466	1942.92	0.92487
1941.49	0.97212	1941.49	0.93761	1941.49	0.90959	1941.49	0.90674	1941.49	0.9037	1941.49	0.90472	1941.49	0.89792	1941.49	0.89794	1941.49	0.90063	1941.49	0.90249	1941.49	0.9079	1941.49	0.90616	1941.49	0.90733	1941.49	0.90633	1941.49	0.90525	1941.49	0.92611
1940.07	0.97147	1940.07	0.93867	1940.07	0.91031	1940.07	0.9071	1940.07	0.9042	1940.07	0.90507	1940.07	0.89874	1940.07	0.89854	1940.07	0.90126	1940.07	0.90321	1940.07	0.90831	1940.07	0.90744	1940.07	0.90853	1940.07	0.90667	1940.07	0.90554	1940.07	0.9268
1938.64	0.97113	1938.64	0.93997	1938.64	0.9109	1938.64	0.90737	1938.64	0.90473	1938.64	0.90551	1938.64	0.89915	1938.64	0.89906	1938.64	0.9019	1938.64	0.90379	1938.64	0.90829	1938.64	0.90857	1938.64	0.9088	1938.64	0.90706	1938.64	0.90627	1938.64	0.92736
1937.21	0.97135	1937.21	0.9411	1937.21	0.91165	1937.21	0.90785	1937.21	0.90543	1937.21	0.90652	1937.21	0.89955	1937.21	0.89988	1937.21	0.90289	1937.21	0.90436	1937.21	0.90853	1937.21	0.9096	1937.21	0.90875	1937.21	0.90769	1937.21	0.90768	1937.21	0.92804
1935.78	0.97188	1935.78	0.94167	1935.78	0.91242	1935.78	0.90837	1935.78	0.906	1935.78	0.90784	1935.78	0.89995	1935.78	0.90094	1935.78	0.90408	1935.78	0.9048	1935.78	0.90913	1935.78	0.91033	1935.78	0.90882	1935.78	0.90855	1935.78	0.90928	1935.78	0.92867
1934.35	0.97231	1934.35	0.94153	1934.35	0.91276	1934.35	0.90844	1934.35	0.90592	1934.35	0.90865	1934.35	0.89992	1934.35	0.90153	1934.35	0.90481	1934.35	0.90477	1934.35	0.90951	1934.35	0.91038	1934.35	0.90891	1934.35	0.90929	1934.35	0.91016	1934.35	0.92873
1932.92	0.9725	1932.92	0.94096	1932.92	0.91248	1932.92	0.90785	1932.92	0.90514	1932.92	0.90825	1932.92	0.89917	1932.92	0.90103	1932.92	0.9046	1932.92	0.90414	1932.92	0.90911	1932.92	0.90957	1932.92	0.90871	1932.92	0.90945	1932.92	0.90977	1932.92	0.92797
1931.49	0.97262	1931.49	0.94036	1931.49	0.91173	1931.49	0.90683	1931.49	0.90398	1931.49	0.90667	1931.49	0.8979	1931.49	0.89956	1931.49	0.90362	1931.49	0.90306	1931.49	0.90799	1931.49	0.90816	1931.49	0.90808	1931.49	0.90884	1931.49	0.90839	1931.49	0.92679
1930.07	0.97281	1930.07	0.93973	1930.07	0.9106	1930.07	0.90562	1930.07	0.9026	1930.07	0.90443	1930.07	0.89648	1930.07	0.89769	1930.07	0.90225	1930.07	0.90172	1930.07	0.90662	1930.07	0.90652	1930.07	0.90702	1930.07	0.90756	1930.07	0.90657	1930.07	0.92567
1928.64	0.97284	1928.64	0.93864	1928.64	0.90888	1928.64	0.90408	1928.64	0.90073	1928.64	0.90186	1928.64	0.89489	1928.64	0.89561	1928.64	0.90044	1928.64	0.89999	1928.64	0.9051	1928.64	0.90464	1928.64	0.90542	1928.64	0.90559	1928.64	0.90457	1928.64	0.9245
1927.21	0.9724	1927.21	0.93691	1927.21	0.90665	1927.21	0.90205	1927.21	0.89839	1927.21	0.89915	1927.21	0.89303	1927.21	0.89327	1927.21	0.89817	1927.21	0.89782	1927.21	0.90333	1927.21	0.90243	1927.21	0.90331	1927.21	0.90314	1927.21	0.90243	1927.21	0.92296
1925.78	0.97163	1925.78	0.93498	1925.78	0.90445	1925.78	0.89986	1925.78	0.89607	1925.78	0.89667	1925.78	0.89107	1925.78	0.89086	1925.78	0.89593	1925.78	0.89562	1925.78	0.90142	1925.78	0.90021	1925.78	0.90115	1925.78	0.90084	1925.78	0.9004	1925.78	0.9212
1924.35	0.97097	1924.35	0.93351	1924.35	0.90277	1924.35	0.89804	1924.35	0.89424	1924.35	0.89481	1924.35	0.88932	1924.35	0.88868	1924.35	0.89426	1924.35	0.89385	1924.35	0.89966	1924.35	0.8985	1924.35	0.89945	1924.35	0.89926	1924.35	0.89876	1924.35	0.91967
1922.92	0.97067	1922.92	0.93297	1922.92	0.90189	1922.92	0.89711	1922.92	0.8932	1922.92	0.89389	1922.92	0.88819	1922.92	0.88717	1922.92	0.89343	1922.92	0.8929	1922.92	0.89855	1922.92	0.89767	1922.92	0.8986	1922.92	0.89859	1922.92	0.89786	1922.92	0.91877
1921.49	0.97078	1921.49	0.93328	1921.49	0.90203	1921.49	0.8974	1921.49	0.8933	1921.49	0.89407	1921.49	0.88817	1921.49	0.88691	1921.49	0.89354	1921.49	0.89312	1921.49	0.89871	1921.49	0.89796	1921.49	0.8989	1921.49	0.89889	1921.49	0.89807	1921.49	0.91875
1920.07	0.97144	1920.07	0.93412	1920.07	0.90338	1920.07	0.89893	1920.07	0.89474	1920.07	0.89529	1920.07	0.88939	1920.07	0.88823	1920.07	0.89462	1920.07	0.89467	1920.07	0.90037	1920.07	0.8994	1920.07	0.90031	1920.07	0.90017	1920.07	0.89942	1920.07	0.91965
1918.64	0.97261	1918.64	0.93556	1918.64	0.9059	1918.64	0.90134	1918.64	0.8973	1918.64	0.89738	1918.64	0.89152	1918.64	0.89085	1918.64	0.89662	1918.64	0.89734	1918.64	0.90301	1918.64	0.90181	1918.64	0.90237	1918.64	0.90238	1918.64	0.90158	1918.64	0.92137
1917.21	0.9738	1917.21	0.93771	1917.21	0.90878	1917.21	0.90376	1917.21	0.90007	1917.21	0.89973	1917.21	0.89371	1917.21	0.89373	1917.21	0.89905	1917.21	0.90022	1917.21	0.90547	1917.21	0.90451	1917.21	0.90419	1917.21	0.90488	1917.21	0.90391	1917.21	0.92345
1915.78	0.97445	1915.78	0.93976	1915.78	0.91058	1915.78	0.90497	1915.78	0.90164	1915.78	0.9012	1915.78	0.89489	1915.78	0.89549	1915.78	0.90079	1915.78	0.90194	1915.78	0.90649	1915.78	0.90624	1915.78	0.90488	1915.78	0.9064	1915.78	0.90543	1915.78	0.92488
1914.35	0.97453	1914.35	0.94081	1914.35	0.91075	1914.35	0.90483	1914.35	0.90156	1914.35	0.90137	1914.35	0.89485	1914.35	0.89578	1914.35	0.90138	1914.35	0.90216	1914.35	0.90609	1914.35	0.90654	1914.35	0.90452	1914.35	0.90648	1914.35	0.90572	1914.35	0.92515
1912.92	0.97464	1912.92	0.94123	1912.92	0.91052	1912.92	0.90474	1912.92	0.90109	1912.92	0.9014	1912.92	0.89479	1912.92	0.89586	1912.92	0.90175	1912.92	0.90226	1912.92	0.90583	1912.92	0.90651	1912.92	0.90445	1912.92	0.90637	1912.92	0.90575	1912.92	0.92508
1911.49	0.97515	1911.49	0.94194	1911.49	0.9112	1911.49	0.90577	1911.49	0.90153	1911.49	0.90239	1911.49	0.89564	1911.49	0.89681	1911.49	0.90283	1911.49	0.90344	1911.49	0.90687	1911.49	0.90731	1911.49	0.90564	1911.49	0.90735	1911.49	0.90659	1911.49	0.92565
1910.07	0.97574	1910.07	0.94293	1910.07	0.91246	1910.07	0.90722	1910.07	0.90266	1910.07	0.90385	1910.07	0.89679	1910.07	0.89812	1910.07	0.90419	1910.07	0.90507	1910.07	0.90844	1910.07	0.9086	1910.07	0.90743	1910.07	0.90892	1910.07	0.90794	1910.07	0.92666
1908.64	0.97595	1908.64	0.94359	1908.64	0.91314	1908.64	0.90775	1908.64	0.90342	1908.64	0.90454	1908.64	0.89716	1908.64	0.89867	1908.64	0.90482	1908.64	0.90578	1908.64	0.90913	1908.64	0.90931	1908.64	0.90865	1908.64	0.90978	1908.64	0.90872	1908.64	0.92731
1907.21	0.97597	1907.21	0.94378	1907.21	0.91299	1907.21	0.90729	1907.21	0.90346	1907.21	0.90422	1907.21	0.89673	1907.21	0.89841	1907.21	0.90456	1907.21	0.90534	1907.21	0.90875	1907.21	0.9092	1907.21	0.90902	1907.21	0.9096	1907.21	0.90863	1907.21	0.92739
1905.78	0.97634	1905.78	0.94395	1905.78	0.91277	1905.78	0.90684	1905.78	0.90336	1905.78	0.90369	1905.78	0.89636	1905.78	0.8982	1905.78	0.90409	1905.78	0.90467	1905.78	0.90835	1905.78	0.90892	1905.78	0.90908	1905.78	0.90915	1905.78	0.90842	1905.78	0.92743
1904.35	0.97708	1904.35	0.94436	1904.35	0.9131	1904.35	0.90704	1904.35	0.90354	1904.35	0.90361	1904.35	0.8965	1904.35	0.89853	1904.35	0.90393	1904.35	0.90446	1904.35	0.90869	1904.35	0.90893	1904.35	0.90926	1904.35	0.90907	1904.35	0.90871	1904.35	0.92778
1902.92	0.97764	1902.92	0.94474	1902.92	0.91364	1902.92	0.90746	1902.92	0.90372	1902.92	0.90367	1902.92	0.89667	1902.92	0.89893	1902.92	0.90384	1902.92	0.90436	1902.92	0.9094	1902.92	0.90896	1902.92	0.90933	1902.92	0.90914	1902.92	0.90925	1902.92	0.92818
1901.49	0.9776	1901.49	0.94481	1901.49	0.91382	1901.49	0.90754	1901.49	0.90357	1901.49	0.90337	1901.49	0.8965	1901.49	0.89884	1901.49	0.90351	1901.49	0.90393	1901.49	0.90983	1901.49	0.90872	1901.49	0.90903	1901.49	0.90902	1901.49	0.9095	1901.49	0.92827
1900.06	0.97723	1900.06	0.9448	1900.06	0.91373	1900.06	0.90765	1900.06	0.90342	1900.06	0.90299	1900.06	0.89636	1900.06	0.89849	1900.06	0.90328	1900.06	0.90358	1900.06	0.91007	1900.06	0.90857	1900.06	0.90871	1900.06	0.90904	1900.06	0.90953	1900.06	0.92821
1898.64	0.97708	1898.64	0.9451	1898.64	0.91388	1898.64	0.90835	1898.64	0.90378	1898.64	0.90313	1898.64	0.89682	1898.64	0.89853	1898.64	0.90364	1898.64	0.90399	1898.64	0.91061	1898.64	0.909	1898.64	0.90887	1898.64	0.90971	1898.64	0.90984	1898.64	0.9284
1897.21	0.97727	1897.21	0.94565	1897.21	0.9143	1897.21	0.90936	1897.21	0.90443	1897.21	0.9038	1897.21	0.8976	1897.21	0.89897	1897.21	0.90432	1897.21	0.90491	1897.21	0.91137	1897.21	0.90983	1897.21	0.90949	1897.21	0.91076	1897.21	0.91045	1897.21	0.92877
1895.78	0.97752	1895.78	0.94615	1895.78	0.91464	1895.78	0.90979	1895.78	0.90472	1895.78	0.90443	1895.78	0.89801	1895.78	0.89928	1895.78	0.90466	1895.78	0.90546	1895.78	0.91176	1895.78	0.91038	1895.78	0.91004	1895.78	0.91146	1895.78	0.91084	1895.78	0.92898
1894.35	0.97765	1894.35	0.94653	1894.35	0.9149	1894.35	0.90943	1894.35	0.90464	1894.35	0.90476	1894.35	0.89802	1894.35	0.89931	1894.35	0.9046	1894.35	0.90547	1894.35	0.91173	1894.35	0.91049	1894.35	0.91039	1894.35	0.9117	1894.35	0.91088	1894.35	0.92916
1892.92	0.97779	1892.92	0.94678	1892.92	0.91546	1892.92	0.90904	1892.92	0.90476	1892.92	0.90503	1892.92	0.89824	1892.92	0.89949	1892.92	0.90471	1892.92	0.90562	1892.92	0.91183	1892.92	0.91052	1892.92	0.91085	1892.92	0.91204	1892.92	0.911	1892.92	0.92964
1891.49	0.9781	1891.49	0.94671	1891.49	0.91633	1891.49	0.90919	1891.49	0.90521	1891.49	0.90536	1891.49	0.8988	1891.49	0.89996	1891.49	0.9052	1891.49	0.90632	1891.49	0.91229	1891.49	0.91067	1891.49	0.91148	1891.49	0.91265	1891.49	0.91143	1891.49	0.93024
1890.06	0.97847	1890.06	0.9464	1890.06	0.91697	1890.06	0.90958	1890.06	0.90547	1890.06	0.90546	1890.06	0.89902	1890.06	0.90018	1890.06	0.9056	1890.06	0.90707	1890.06	0.91264	1890.06	0.91069	1890.06	0.91187	1890.06	0.913	1890.06	0.91172	1890.06	0.93047
1888.64	0.97862	1888.64	0.94623	1888.64	0.91681	1888.64	0.90948	1888.64	0.90504	1888.64	0.90501	1888.64	0.89836	1888.64	0.89952	1888.64	0.90537	1888.64	0.9071	1888.64	0.91219	1888.64	0.91034	1888.64	0.91156	1888.64	0.9125	1888.64	0.91131	1888.64	0.93005
1887.21	0.97855	1887.21	0.94635	1887.21	0.91589	1887.21	0.90874	1887.21	0.9041	1887.21	0.90417	1887.21	0.89714	1887.21	0.89813	1887.21	0.90456	1887.21	0.90637	1887.21	0.911	1887.21	0.90977	1887.21	0.91065	1887.21	0.9114	1887.21	0.91027	1887.21	0.92916
1885.78	0.97849	1885.78	0.94654	1885.78	0.91484	1885.78	0.90792	1885.78	0.90327	1885.78	0.90347	1885.78	0.89619	1885.78	0.89686	1885.78	0.90369	1885.78	0.90554	1885.78	0.90987	1885.78	0.90938	1885.78	0.90976	1885.78	0.91053	1885.78	0.90935	1885.78	0.9283
1884.35	0.97853	1884.35	0.94653	1884.35	0.91408	1884.35	0.9074	1884.35	0.90277	1884.35	0.90299	1884.35	0.8957	1884.35	0.89616	1884.35	0.90305	1884.35	0.90497	1884.35	0.90932	1884.35	0.90924	1884.35	0.90912	1884.35	0.91018	1884.35	0.90898	1884.35	0.92776
1882.92	0.97854	1882.92	0.94627	1882.92	0.91361	1882.92	0.907	1882.92	0.90231	1882.92	0.90242	1882.92	0.89523	1882.92	0.89576	1882.92	0.90251	1882.92	0.90439	1882.92	0.9091	1882.92	0.90906	1882.92	0.90845	1882.92	0.90993	1882.92	0.90894	1882.92	0.92738
1881.49	0.97859	1881.49	0.946	1881.49	0.91344	1881.49	0.90657	1881.49	0.90176	1881.49	0.90166	1881.49	0.89466	1881.49	0.89547	1881.49	0.90205	1881.49	0.90361	1881.49	0.90888	1881.49	0.90877	1881.49	0.9077	1881.49	0.90951	1881.49	0.90899	1881.49	0.9271
1880.06	0.97882	1880.06	0.94606	1880.06	0.91365	1880.06	0.90619	1880.06	0.90135	1880.06	0.90105	1880.06	0.89429	1880.06	0.89541	1880.06	0.90184	1880.06	0.90285	1880.06	0.90874	1880.06	0.90856	1880.06	0.90719	1880.06	0.90917	1880.06	0.90911	1880.06	0.92702
1878.64	0.97915	1878.64	0.94637	1878.64	0.91408	1878.64	0.90583	1878.64	0.90118	1878.64	0.90076	1878.64	0.89415	1878.64	0.89551	1878.64	0.90177	1878.64	0.90228	1878.64	0.90868	1878.64	0.90843	1878.64	0.90697	1878.64	0.90898	1878.64	0.90912	1878.64	0.92708
1877.21	0.97937	1877.21	0.94659	1877.21	0.91434	1877.21	0.90534	1877.21	0.90106	1877.21	0.90061	1877.21	0.89394	1877.21	0.89543	1877.21	0.90152	1877.21	0.90182	1877.21	0.90847	1877.21	0.9082	1877.21	0.90673	1877.21	0.90868	1877.21	0.9087	1877.21	0.92701
1875.78	0.97942	1875.78	0.94665	1875.78	0.91437	1875.78	0.90502	1875.78	0.90099	1875.78	0.90056	1875.78	0.89364	1875.78	0.89517	1875.78	0.90111	1875.78	0.90155	1875.78	0.90811	1875.78	0.90794	1875.78	0.90651	1875.78	0.90824	1875.78	0.90802	1875.78	0.9268
1874.35	0.97948	1874.35	0.94688	1874.35	0.91478	1874.35	0.9056	1874.35	0.90153	1874.35	0.90103	1874.35	0.8939	1874.35	0.89537	1874.35	0.90126	1874.35	0.90205	1874.35	0.90825	1874.35	0.90817	1874.35	0.90701	1874.35	0.90828	1874.35	0.90792	1874.35	0.92699
1872.92	0.97974	1872.92	0.94745	1872.92	0.91621	1872.92	0.90757	1872.92	0.90324	1872.92	0.90243	1872.92	0.89546	1872.92	0.89677	1872.92	0.90267	1872.92	0.90394	1872.92	0.90968	1872.92	0.90936	1872.92	0.90895	1872.92	0.90953	1872.92	0.90925	1872.92	0.92813
1871.49	0.98022	1871.49	0.94812	1871.49	0.91849	1871.49	0.91043	1871.49	0.90585	1871.49	0.9046	1871.49	0.89819	1871.49	0.89928	1871.49	0.90522	1871.49	0.90694	1871.49	0.91233	1871.49	0.91134	1871.49	0.91207	1871.49	0.91197	1871.49	0.91191	1871.49	0.93005
1870.06	0.9808	1870.06	0.94883	1870.06	0.92089	1870.06	0.91319	1870.06	0.90844	1870.06	0.90696	1870.06	0.90121	1870.06	0.90207	1870.06	0.90806	1870.06	0.91002	1870.06	0.91536	1870.06	0.91353	1870.06	0.91532	1870.06	0.91485	1870.06	0.91499	1870.06	0.93211
1868.64	0.98125	1868.64	0.94985	1868.64	0.92255	1868.64	0.91492	1868.64	0.91002	1868.64	0.90874	1868.64	0.90332	1868.64	0.90402	1868.64	0.91012	1868.64	0.91198	1868.64	0.9176	1868.64	0.91517	1868.64	0.91741	1868.64	0.91707	1868.64	0.91728	1868.64	0.93363
1867.21	0.98143	1867.21	0.95086	1867.21	0.92257	1867.21	0.91479	1867.21	0.90976	1867.21	0.90891	1867.21	0.90333	1867.21	0.90405	1867.21	0.9103	1867.21	0.91184	1867.21	0.91787	1867.21	0.91534	1867.21	0.91731	1867.21	0.91745	1867.21	0.91756	1867.21	0.9339
1865.78	0.98139	1865.78	0.95115	1865.78	0.92089	1865.78	0.91282	1865.78	0.90776	1865.78	0.90722	1865.78	0.90127	1865.78	0.90212	1865.78	0.90856	1865.78	0.90975	1865.78	0.91608	1865.78	0.91385	1865.78	0.91514	1865.78	0.91578	1865.78	0.91575	1865.78	0.93278
1864.35	0.98141	1864.35	0.95078	1864.35	0.91884	1864.35	0.91037	1864.35	0.90547	1864.35	0.90497	1864.35	0.8988	1864.35	0.89977	1864.35	0.90635	1864.35	0.90733	1864.35	0.91373	1864.35	0.91199	1864.35	0.91255	1864.35	0.91346	1864.35	0.91337	1864.35	0.93119
1862.92	0.98174	1862.92	0.95054	1862.92	0.9179	1862.92	0.90896	1862.92	0.90432	1862.92	0.90372	1862.92	0.89762	1862.92	0.89855	1862.92	0.90523	1862.92	0.90617	1862.92	0.91246	1862.92	0.91125	1862.92	0.91114	1862.92	0.91212	1862.92	0.91209	1862.92	0.93032
1861.49	0.98234	1861.49	0.95082	1861.49	0.91821	1861.49	0.9089	1861.49	0.90445	1861.49	0.90376	1861.49	0.89786	1861.49	0.89862	1861.49	0.90536	1861.49	0.90641	1861.49	0.91256	1861.49	0.91175	1861.49	0.91113	1861.49	0.91211	1861.49	0.91218	1861.49	0.93041
1860.06	0.9829	1860.06	0.95144	1860.06	0.91903	1860.06	0.90951	1860.06	0.90502	1860.06	0.9044	1860.06	0.89854	1860.06	0.89917	1860.06	0.90601	1860.06	0.90724	1860.06	0.91327	1860.06	0.91267	1860.06	0.9118	1860.06	0.9128	1860.06	0.91286	1860.06	0.9309
1858.63	0.98324	1858.63	0.95211	1858.63	0.91975	1858.63	0.91015	1858.63	0.90539	1858.63	0.90499	1858.63	0.89894	1858.63	0.89963	1858.63	0.90661	1858.63	0.90799	1858.63	0.91389	1858.63	0.91337	1858.63	0.91259	1858.63	0.91353	1858.63	0.91348	1858.63	0.93138
1857.21	0.98337	1857.21	0.95263	1857.21	0.92014	1857.21	0.91048	1857.21	0.90542	1857.21	0.90521	1857.21	0.89892	1857.21	0.89983	1857.21	0.90692	1857.21	0.90834	1857.21	0.91417	1857.21	0.91368	1857.21	0.91326	1857.21	0.91396	1857.21	0.91379	1857.21	0.93169
1855.78	0.98336	1855.78	0.9528	1855.78	0.92008	1855.78	0.91038	1855.78	0.90518	1855.78	0.90493	1855.78	0.89852	1855.78	0.89974	1855.78	0.90677	1855.78	0.90818	1855.78	0.91404	1855.78	0.91362	1855.78	0.91358	1855.78	0.91394	1855.78	0.91373	1855.78	0.93178
1854.35	0.98315	1854.35	0.95255	1854.35	0.91955	1854.35	0.90991	1854.35	0.90476	1854.35	0.90422	1854.35	0.89782	1854.35	0.89934	1854.35	0.90615	1854.35	0.90755	1854.35	0.91355	1854.35	0.91325	1854.35	0.91344	1854.35	0.91352	1854.35	0.91334	1854.35	0.93162
1852.92	0.98271	1852.92	0.952	1852.92	0.91875	1852.92	0.90931	1852.92	0.90426	1852.92	0.90336	1852.92	0.897	1852.92	0.89876	1852.92	0.90531	1852.92	0.90676	1852.92	0.91287	1852.92	0.91275	1852.92	0.91299	1852.92	0.91297	1852.92	0.9128	1852.92	0.93126
1851.49	0.98219	1851.49	0.9515	1851.49	0.91817	1851.49	0.90905	1851.49	0.90393	1851.49	0.9029	1851.49	0.89657	1851.49	0.89843	1851.49	0.90475	1851.49	0.90638	1851.49	0.91253	1851.49	0.9125	1851.49	0.91272	1851.49	0.91275	1851.49	0.91254	1851.49	0.931
1850.06	0.98196	1850.06	0.95154	1850.06	0.9186	1850.06	0.90983	1850.06	0.90449	1850.06	0.90353	1850.06	0.89738	1850.06	0.89918	1850.06	0.90528	1850.06	0.90727	1850.06	0.91342	1850.06	0.91328	1850.06	0.91349	1850.06	0.91365	1850.06	0.91331	1850.06	0.93153
1848.63	0.98229	1848.63	0.95238	1848.63	0.92068	1848.63	0.91222	1848.63	0.90662	1848.63	0.90562	1848.63	0.90001	1848.63	0.90171	1848.63	0.90752	1848.63	0.91	1848.63	0.9162	1848.63	0.91566	1848.63	0.91598	1848.63	0.91619	1848.63	0.9157	1848.63	0.93349
1847.21	0.98296	1847.21	0.95318	1847.21	0.92361	1847.21	0.91532	1847.21	0.90955	1847.21	0.90807	1847.21	0.90342	1847.21	0.90504	1847.21	0.9105	1847.21	0.91358	1847.21	0.91981	1847.21	0.91863	1847.21	0.91921	1847.21	0.91934	1847.21	0.91872	1847.21	0.93619
1845.78	0.98348	1845.78	0.95286	1845.78	0.92552	1845.78	0.9172	1845.78	0.9114	1845.78	0.9091	1845.78	0.90542	1845.78	0.90703	1845.78	0.91225	1845.78	0.91588	1845.78	0.9221	1845.78	0.9202	1845.78	0.92116	1845.78	0.92117	1845.78	0.92036	1845.78	0.93793
1844.35	0.98346	1844.35	0.95189	1844.35	0.92544	1844.35	0.91685	1844.35	0.91114	1844.35	0.9083	1844.35	0.90496	1844.35	0.90659	1844.35	0.91194	1844.35	0.91578	1844.35	0.92203	1844.35	0.9197	1844.35	0.92088	1844.35	0.92095	1844.35	0.91986	1844.35	0.93797
1842.92	0.9828	1842.92	0.9513	1842.92	0.92354	1842.92	0.91449	1842.92	0.90896	1842.92	0.90628	1842.92	0.90242	1842.92	0.904	1842.92	0.90997	1842.92	0.91343	1842.92	0.91984	1842.92	0.91771	1842.92	0.91865	1842.92	0.9191	1842.92	0.91774	1842.92	0.93658
1841.49	0.98188	1841.49	0.95087	1841.49	0.92039	1841.49	0.91084	1841.49	0.90547	1841.49	0.90343	1841.49	0.89862	1841.49	0.90012	1841.49	0.90694	1841.49	0.90963	1841.49	0.91628	1841.49	0.91482	1841.49	0.91514	1841.49	0.91613	1841.49	0.91466	1841.49	0.93414
1840.06	0.98126	1840.06	0.95009	1840.06	0.91722	1840.06	0.90726	1840.06	0.90201	1840.06	0.90057	1840.06	0.89499	1840.06	0.89648	1840.06	0.90399	1840.06	0.90601	1840.06	0.91284	1840.06	0.91209	1840.06	0.91177	1840.06	0.91313	1840.06	0.91179	1840.06	0.93159
1838.63	0.98117	1838.63	0.94939	1838.63	0.91543	1838.63	0.90515	1838.63	0.90001	1838.63	0.8989	1838.63	0.89291	1838.63	0.89451	1838.63	0.90241	1838.63	0.90409	1838.63	0.91098	1838.63	0.91067	1838.63	0.91004	1838.63	0.91142	1838.63	0.91038	1838.63	0.93015
1837.21	0.98132	1837.21	0.94926	1837.21	0.91513	1837.21	0.90456	1837.21	0.89954	1837.21	0.89856	1837.21	0.89242	1837.21	0.89419	1837.21	0.90226	1837.21	0.90383	1837.21	0.91072	1837.21	0.91058	1837.21	0.90999	1837.21	0.91113	1837.21	0.91038	1837.21	0.93006
1835.78	0.98132	1835.78	0.94954	1835.78	0.91549	1835.78	0.90468	1835.78	0.89975	1835.78	0.89881	1835.78	0.89269	1835.78	0.8946	1835.78	0.90271	1835.78	0.9043	1835.78	0.9112	1835.78	0.91104	1835.78	0.91067	1835.78	0.91158	1835.78	0.91095	1835.78	0.93069
1834.35	0.98114	1834.35	0.94998	1834.35	0.91644	1834.35	0.90557	1834.35	0.9007	1834.35	0.89969	1834.35	0.89381	1834.35	0.8958	1834.35	0.90374	1834.35	0.90552	1834.35	0.91248	1834.35	0.91219	1834.35	0.91209	1834.35	0.91288	1834.35	0.91216	1834.35	0.93193
1832.92	0.98108	1832.92	0.95056	1832.92	0.91855	1832.92	0.90789	1832.92	0.90304	1832.92	0.90184	1832.92	0.89644	1832.92	0.89847	1832.92	0.906	1832.92	0.90824	1832.92	0.91524	1832.92	0.91476	1832.92	0.9149	1832.92	0.91569	1832.92	0.91477	1832.92	0.9341
1831.49	0.98137	1831.49	0.95138	1831.49	0.92171	1831.49	0.91148	1831.49	0.90656	1831.49	0.90519	1831.49	0.90033	1831.49	0.90237	1831.49	0.90941	1831.49	0.91228	1831.49	0.91927	1831.49	0.91866	1831.49	0.91894	1831.49	0.91984	1831.49	0.91871	1831.49	0.93704
1830.06	0.98186	1830.06	0.95276	1830.06	0.92509	1830.06	0.9153	1830.06	0.91014	1830.06	0.90885	1830.06	0.90435	1830.06	0.9063	1830.06	0.9131	1830.06	0.91647	1830.06	0.92345	1830.06	0.92282	1830.06	0.9231	1830.06	0.92419	1830.06	0.92295	1830.06	0.94016
1828.63	0.98236	1828.63	0.95475	1828.63	0.9279	1828.63	0.91834	1828.63	0.91288	1828.63	0.91186	1828.63	0.90751	1828.63	0.90927	1828.63	0.91614	1828.63	0.9197	1828.63	0.92678	1828.63	0.92617	1828.63	0.92641	1828.63	0.92756	1828.63	0.92636	1828.63	0.94288
1827.21	0.98298	1827.21	0.95683	1827.21	0.93005	1827.21	0.92049	1827.21	0.91477	1827.21	0.91398	1827.21	0.90977	1827.21	0.91134	1827.21	0.91837	1827.21	0.92188	1827.21	0.92917	1827.21	0.92853	1827.21	0.92883	1827.21	0.92975	1827.21	0.92872	1827.21	0.945
1825.78	0.98394	1825.78	0.95889	1825.78	0.93228	1825.78	0.92258	1825.78	0.91665	1825.78	0.91593	1825.78	0.91198	1825.78	0.91345	1825.78	0.92059	1825.78	0.92399	1825.78	0.93147	1825.78	0.93075	1825.78	0.93122	1825.78	0.93174	1825.78	0.93092	1825.78	0.94701
1824.35	0.98518	1824.35	0.96149	1824.35	0.93529	1824.35	0.92544	1824.35	0.91935	1824.35	0.91861	1824.35	0.91491	1824.35	0.91644	1824.35	0.92369	1824.35	0.92696	1824.35	0.9345	1824.35	0.93381	1824.35	0.93435	1824.35	0.9346	1824.35	0.93398	1824.35	0.94956
1822.92	0.98651	1822.92	0.96464	1822.92	0.93883	1822.92	0.9289	1822.92	0.9227	1822.92	0.92196	1822.92	0.91829	1822.92	0.92004	1822.92	0.92745	1822.92	0.93062	1822.92	0.93806	1822.92	0.93754	1822.92	0.93802	1822.92	0.93823	1822.92	0.93781	1822.92	0.95257
1821.49	0.98766	1821.49	0.96734	1821.49	0.94174	1821.49	0.9318	1821.49	0.92563	1821.49	0.92491	1821.49	0.92102	1821.49	0.92308	1821.49	0.93058	1821.49	0.93376	1821.49	0.94103	1821.49	0.94072	1821.49	0.94106	1821.49	0.94138	1821.49	0.94113	1821.49	0.95511
1820.06	0.98823	1820.06	0.96835	1820.06	0.94255	1820.06	0.9326	1820.06	0.92657	1820.06	0.92582	1820.06	0.92159	1820.06	0.92392	1820.06	0.93141	1820.06	0.93462	1820.06	0.94183	1820.06	0.9416	1820.06	0.94184	1820.06	0.9423	1820.06	0.94212	1820.06	0.95582
1818.63	0.98772	1818.63	0.96686	1818.63	0.93994	1818.63	0.92983	1818.63	0.924	1818.63	0.92317	1818.63	0.91858	1818.63	0.92104	1818.63	0.92851	1818.63	0.93168	1818.63	0.93894	1818.63	0.9387	1818.63	0.93884	1818.63	0.93942	1818.63	0.9392	1818.63	0.95346
1817.2	0.98602	1817.2	0.96291	1817.2	0.93386	1817.2	0.92333	1817.2	0.91766	1817.2	0.9168	1817.2	0.91186	1817.2	0.91429	1817.2	0.92184	1817.2	0.92484	1817.2	0.93219	1817.2	0.93196	1817.2	0.93197	1817.2	0.93259	1817.2	0.93231	1817.2	0.94786
1815.78	0.98358	1815.78	0.95759	1815.78	0.92606	1815.78	0.915	1815.78	0.90937	1815.78	0.90859	1815.78	0.90332	1815.78	0.90563	1815.78	0.91338	1815.78	0.91616	1815.78	0.92354	1815.78	0.9234	1815.78	0.92328	1815.78	0.92381	1815.78	0.92354	1815.78	0.94061
1814.35	0.98125	1814.35	0.95251	1814.35	0.91912	1814.35	0.90769	1814.35	0.90194	1814.35	0.9013	1814.35	0.89582	1814.35	0.89798	1814.35	0.90595	1814.35	0.90861	1814.35	0.91589	1814.35	0.91586	1814.35	0.91574	1814.35	0.91605	1814.35	0.91588	1814.35	0.9341
1812.92	0.97965	1812.92	0.94882	1812.92	0.91466	1812.92	0.90313	1812.92	0.89714	1812.92	0.89659	1812.92	0.89106	1812.92	0.8931	1812.92	0.90126	1812.92	0.90395	1812.92	0.91104	1812.92	0.91109	1812.92	0.91111	1812.92	0.9112	1812.92	0.91111	1812.92	0.92987
1811.49	0.97884	1811.49	0.94679	1811.49	0.91256	1811.49	0.9011	1811.49	0.89482	1811.49	0.89426	1811.49	0.88884	1811.49	0.8908	1811.49	0.89908	1811.49	0.90187	1811.49	0.9088	1811.49	0.90888	1811.49	0.90909	1811.49	0.90908	1811.49	0.90898	1811.49	0.92782
1810.06	0.97849	1810.06	0.94607	1810.06	0.91179	1810.06	0.90031	1810.06	0.89384	1810.06	0.89319	1810.06	0.88786	1810.06	0.88979	1810.06	0.8982	1810.06	0.90104	1810.06	0.90791	1810.06	0.90804	1810.06	0.90831	1810.06	0.90838	1810.06	0.90815	1810.06	0.92701
1808.63	0.97832	1808.63	0.94613	1808.63	0.91153	1808.63	0.89986	1808.63	0.89337	1808.63	0.8926	1808.63	0.88724	1808.63	0.88919	1808.63	0.89774	1808.63	0.90049	1808.63	0.90746	1808.63	0.90767	1808.63	0.90784	1808.63	0.90812	1808.63	0.90768	1808.63	0.92675
1807.2	0.97814	1807.2	0.94646	1807.2	0.91151	1807.2	0.89956	1807.2	0.89321	1807.2	0.89229	1807.2	0.88684	1807.2	0.88887	1807.2	0.89753	1807.2	0.90011	1807.2	0.90725	1807.2	0.90753	1807.2	0.90751	1807.2	0.90803	1807.2	0.90742	1807.2	0.92681
1805.78	0.97784	1805.78	0.94658	1805.78	0.91157	1805.78	0.8994	1805.78	0.89321	1805.78	0.8921	1805.78	0.88663	1805.78	0.8888	1805.78	0.89745	1805.78	0.89995	1805.78	0.90718	1805.78	0.90743	1805.78	0.90728	1805.78	0.90794	1805.78	0.90726	1805.78	0.92699
1804.35	0.97742	1804.35	0.94609	1804.35	0.91143	1804.35	0.89915	1804.35	0.89302	1804.35	0.89165	1804.35	0.88634	1804.35	0.88866	1804.35	0.89718	1804.35	0.89974	1804.35	0.90692	1804.35	0.90706	1804.35	0.90692	1804.35	0.90751	1804.35	0.90688	1804.35	0.92697
1802.92	0.97708	1802.92	0.94523	1802.92	0.9113	1802.92	0.89899	1802.92	0.8928	1802.92	0.8912	1802.92	0.88622	1802.92	0.88858	1802.92	0.89691	1802.92	0.89963	1802.92	0.9067	1802.92	0.90663	1802.92	0.90664	1802.92	0.90704	1802.92	0.90651	1802.92	0.92686
1801.49	0.97702	1801.49	0.94502	1801.49	0.91207	1801.49	0.89976	1801.49	0.89345	1801.49	0.89176	1801.49	0.88714	1801.49	0.88946	1801.49	0.89763	1801.49	0.90047	1801.49	0.90748	1801.49	0.90716	1801.49	0.9074	1801.49	0.90759	1801.49	0.90717	1801.49	0.92738
1800.06	0.97723	1800.06	0.94622	1800.06	0.91415	1800.06	0.90186	1800.06	0.89545	1800.06	0.89381	1800.06	0.88946	1800.06	0.8917	1800.06	0.89983	1800.06	0.90272	1800.06	0.90974	1800.06	0.90923	1800.06	0.90961	1800.06	0.90971	1800.06	0.90938	1800.06	0.92892
1798.63	0.9775	1798.63	0.94835	1798.63	0.91695	1798.63	0.90466	1798.63	0.89818	1798.63	0.89663	1798.63	0.89241	1798.63	0.89459	1798.63	0.90275	1798.63	0.90569	1798.63	0.91276	1798.63	0.91214	1798.63	0.91253	1798.63	0.91264	1798.63	0.91239	1798.63	0.93097
1797.2	0.97769	1797.2	0.95042	1797.2	0.91989	1797.2	0.90766	1797.2	0.90109	1797.2	0.89957	1797.2	0.89539	1797.2	0.8976	1797.2	0.90569	1797.2	0.90876	1797.2	0.91584	1797.2	0.91511	1797.2	0.91548	1797.2	0.91558	1797.2	0.91539	1797.2	0.93307
1795.78	0.97787	1795.78	0.95172	1795.78	0.92293	1795.78	0.91085	1795.78	0.90418	1795.78	0.90258	1795.78	0.89854	1795.78	0.9008	1795.78	0.90859	1795.78	0.91192	1795.78	0.91898	1795.78	0.91794	1795.78	0.91847	1795.78	0.91841	1795.78	0.91828	1795.78	0.93527
1794.35	0.97801	1794.35	0.952	1794.35	0.92563	1794.35	0.91368	1794.35	0.90694	1794.35	0.90524	1794.35	0.90146	1794.35	0.90365	1794.35	0.91103	1794.35	0.91464	1794.35	0.92164	1794.35	0.92014	1794.35	0.92099	1794.35	0.92065	1794.35	0.92058	1794.35	0.93712
1792.92	0.97786	1792.92	0.95155	1792.92	0.92693	1792.92	0.91494	1792.92	0.90823	1792.92	0.90648	1792.92	0.90283	1792.92	0.90483	1792.92	0.91198	1792.92	0.91568	1792.92	0.92252	1792.92	0.92078	1792.92	0.92181	1792.92	0.92135	1792.92	0.92125	1792.92	0.93759
1791.49	0.97722	1791.49	0.95107	1791.49	0.92612	1791.49	0.91382	1791.49	0.90721	1791.49	0.90551	1791.49	0.90164	1791.49	0.90341	1791.49	0.91069	1791.49	0.91422	1791.49	0.92077	1791.49	0.9193	1791.49	0.92012	1791.49	0.91987	1791.49	0.91964	1791.49	0.93606
1790.06	0.97617	1790.06	0.95048	1790.06	0.92315	1790.06	0.91047	1790.06	0.9039	1790.06	0.9023	1790.06	0.89785	1790.06	0.8995	1790.06	0.9071	1790.06	0.91036	1790.06	0.91653	1790.06	0.91572	1790.06	0.91601	1790.06	0.91622	1790.06	0.91577	1790.06	0.93259
1788.63	0.97491	1788.63	0.94893	1788.63	0.91866	1788.63	0.90572	1788.63	0.8991	1788.63	0.89746	1788.63	0.89242	1788.63	0.89405	1788.63	0.90185	1788.63	0.90497	1788.63	0.91074	1788.63	0.91051	1788.63	0.9103	1788.63	0.9109	1788.63	0.91022	1788.63	0.92774
1787.2	0.97357	1787.2	0.94627	1787.2	0.91389	1787.2	0.90087	1787.2	0.89415	1787.2	0.8923	1787.2	0.88691	1787.2	0.88849	1787.2	0.89622	1787.2	0.89936	1787.2	0.90478	1787.2	0.90479	1787.2	0.90434	1787.2	0.90507	1787.2	0.90423	1787.2	0.92253
1785.78	0.97225	1785.78	0.94369	1785.78	0.9105	1785.78	0.89749	1785.78	0.89068	1785.78	0.88856	1785.78	0.88308	1785.78	0.88449	1785.78	0.89198	1785.78	0.89521	1785.78	0.90032	1785.78	0.90027	1785.78	0.89987	1785.78	0.9005	1785.78	0.89957	1785.78	0.91837
1784.35	0.97104	1784.35	0.94254	1784.35	0.90964	1784.35	0.89671	1784.35	0.88978	1784.35	0.88752	1784.35	0.88203	1784.35	0.88317	1784.35	0.89048	1784.35	0.8937	1784.35	0.89847	1784.35	0.89825	1784.35	0.8981	1784.35	0.89852	1784.35	0.89759	1784.35	0.91626
1782.92	0.96994	1782.92	0.9427	1782.92	0.91077	1782.92	0.89801	1782.92	0.89088	1782.92	0.88861	1782.92	0.88303	1782.92	0.88392	1782.92	0.89116	1782.92	0.89424	1782.92	0.89859	1782.92	0.89822	1782.92	0.89837	1782.92	0.89854	1782.92	0.89771	1782.92	0.91566
1781.49	0.96869	1781.49	0.94272	1781.49	0.91176	1781.49	0.89913	1781.49	0.89175	1781.49	0.88951	1781.49	0.88368	1781.49	0.88441	1781.49	0.89157	1781.49	0.89443	1781.49	0.89826	1781.49	0.89781	1781.49	0.89816	1781.49	0.8981	1781.49	0.89745	1781.49	0.91455
1780.06	0.96691	1780.06	0.94148	1780.06	0.91083	1780.06	0.89809	1780.06	0.89052	1780.06	0.88822	1780.06	0.88194	1780.06	0.88257	1780.06	0.88956	1780.06	0.89213	1780.06	0.89537	1780.06	0.89491	1780.06	0.89524	1780.06	0.89507	1780.06	0.89459	1780.06	0.91124
1778.63	0.96452	1778.63	0.93908	1778.63	0.90819	1778.63	0.89514	1778.63	0.88744	1778.63	0.88489	1778.63	0.87813	1778.63	0.8786	1778.63	0.88527	1778.63	0.88751	1778.63	0.89014	1778.63	0.88967	1778.63	0.88979	1778.63	0.88967	1778.63	0.88923	1778.63	0.90586
1777.2	0.96173	1777.2	0.93613	1777.2	0.90541	1777.2	0.89206	1777.2	0.8843	1777.2	0.88122	1777.2	0.87414	1777.2	0.87427	1777.2	0.88037	1777.2	0.88244	1777.2	0.88439	1777.2	0.8837	1777.2	0.88367	1777.2	0.88363	1777.2	0.88306	1777.2	0.89973
1775.77	0.95858	1775.77	0.93265	1775.77	0.90334	1775.77	0.8899	1775.77	0.88197	1775.77	0.87802	1775.77	0.87084	1775.77	0.8704	1775.77	0.87553	1775.77	0.8777	1775.77	0.87878	1775.77	0.87753	1775.77	0.87757	1775.77	0.87743	1775.77	0.87664	1775.77	0.89314
1774.35	0.95483	1774.35	0.92811	1774.35	0.90109	1774.35	0.88769	1774.35	0.87936	1774.35	0.87432	1774.35	0.86688	1774.35	0.86564	1774.35	0.86928	1774.35	0.87169	1774.35	0.87145	1774.35	0.8694	1774.35	0.8697	1774.35	0.86922	1774.35	0.86829	1774.35	0.88442
1772.92	0.95021	1772.92	0.92247	1772.92	0.89698	1772.92	0.88355	1772.92	0.87448	1772.92	0.86838	1772.92	0.85993	1772.92	0.85768	1772.92	0.85943	1772.92	0.8618	1772.92	0.85959	1772.92	0.85685	1772.92	0.85731	1772.92	0.85646	1772.92	0.85556	1772.92	0.87131
1771.49	0.94462	1771.49	0.91594	1771.49	0.88962	1771.49	0.87594	1771.49	0.86582	1771.49	0.85884	1771.49	0.84831	1771.49	0.84489	1771.49	0.8446	1771.49	0.84631	1771.49	0.8415	1771.49	0.83848	1771.49	0.8388	1771.49	0.83782	1771.49	0.83706	1771.49	0.85263
1770.06	0.93827	1770.06	0.90828	1770.06	0.8787	1770.06	0.8646	1770.06	0.85322	1770.06	0.84544	1770.06	0.832	1770.06	0.82722	1770.06	0.82494	1770.06	0.82539	1770.06	0.81754	1770.06	0.81464	1770.06	0.81459	1770.06	0.81376	1770.06	0.8131	1770.06	0.82871
1768.63	0.93154	1768.63	0.89979	1768.63	0.86602	1768.63	0.85146	1768.63	0.83872	1768.63	0.82997	1768.63	0.81318	1768.63	0.80676	1768.63	0.80249	1768.63	0.80131	1768.63	0.79017	1768.63	0.78753	1768.63	0.78707	1768.63	0.7865	1768.63	0.78585	1768.63	0.80146
1767.2	0.92467	1767.2	0.89172	1767.2	0.85461	1767.2	0.83963	1767.2	0.82541	1767.2	0.81542	1767.2	0.79507	1767.2	0.78671	1767.2	0.78028	1767.2	0.77735	1767.2	0.76273	1767.2	0.76019	1767.2	0.75946	1767.2	0.75909	1767.2	0.75838	1767.2	0.77353
1765.77	0.91749	1765.77	0.88445	1765.77	0.84576	1765.77	0.83042	1765.77	0.81456	1765.77	0.80304	1765.77	0.77901	1765.77	0.76839	1765.77	0.75951	1765.77	0.75485	1765.77	0.73663	1765.77	0.73384	1765.77	0.73307	1765.77	0.73269	1765.77	0.73196	1765.77	0.74601
1764.35	0.90938	1764.35	0.8764	1764.35	0.83768	1764.35	0.82202	1764.35	0.80426	1764.35	0.79085	1764.35	0.76298	1764.35	0.74976	1764.35	0.73798	1764.35	0.73166	1764.35	0.70967	1764.35	0.70624	1764.35	0.70563	1764.35	0.70504	1764.35	0.70435	1764.35	0.71697
1762.92	0.89951	1762.92	0.86598	1762.92	0.82773	1762.92	0.81172	1762.92	0.79172	1762.92	0.77603	1762.92	0.74398	1762.92	0.7278	1762.92	0.71262	1762.92	0.70464	1762.92	0.67858	1762.92	0.67435	1762.92	0.67395	1762.92	0.67304	1762.92	0.67241	1762.92	0.68368
1761.49	0.88758	1761.49	0.85335	1761.49	0.81493	1761.49	0.7985	1761.49	0.77607	1761.49	0.7579	1761.49	0.72131	1761.49	0.70201	1761.49	0.68315	1761.49	0.67348	1761.49	0.64311	1761.49	0.63831	1761.49	0.63795	1761.49	0.63681	1761.49	0.63618	1761.49	0.64641
1760.06	0.87395	1760.06	0.83927	1760.06	0.79985	1760.06	0.78292	1760.06	0.75821	1760.06	0.73771	1760.06	0.6966	1760.06	0.6743	1760.06	0.65188	1760.06	0.64058	1760.06	0.60599	1760.06	0.60098	1760.06	0.60045	1760.06	0.59927	1760.06	0.59854	1760.06	0.60799
1758.63	0.85892	1758.63	0.8238	1758.63	0.78303	1758.63	0.76568	1758.63	0.73903	1758.63	0.71651	1758.63	0.67125	1758.63	0.6462	1758.63	0.62054	1758.63	0.6077	1758.63	0.56924	1758.63	0.56418	1758.63	0.56341	1758.63	0.56231	1758.63	0.56144	1758.63	0.57024
1757.2	0.84239	1757.2	0.80699	1757.2	0.76509	1757.2	0.74749	1757.2	0.71925	1757.2	0.69502	1757.2	0.64608	1757.2	0.61854	1757.2	0.58992	1757.2	0.57561	1757.2	0.53362	1757.2	0.52842	1757.2	0.52744	1757.2	0.52643	1757.2	0.52547	1757.2	0.53365
[truncated: 951 more rows]

## Sheet: Figure 2d
Wavenumber	Intensity	Wavenumber	Intensity	Wavenumber	Intensity	Wavenumber	Intensity	Wavenumber	Intensity	Wavenumber	Intensity	Wavenumber	Intensity	Wavenumber	Intensity	Wavenumber	Intensity	Wavenumber	Intensity	Wavenumber	Intensity	Wavenumber	Intensity	Wavenumber	Intensity	Wavenumber	Intensity
[truncated: 2,520 more rows]

[truncated: 35 more sheets: Figure 3a, Figure 3c, Figure 3d, Figure 4a, Figure 4b, Figure 4c, Figure 6a, Figure 6b, Figure 6c, Figure 6d, Figure 6e, Figure 6f, Figure 6g, Figure 6h, Supplementary Figure 6, Supplementary Figure 7, Supplementary Figure 8, Supplementary Figure 9, Supplementary Figure 15, Supplementary Figure 18 …]
